# Supplementary material for: Microbiome of Trichodesmium Colonies from the North Pacific Subtropical Gyre
Source: Front Microbiol. 2017 Jul 6;8:1122. doi: 10.3389/fmicb.2017.01122 (PMC5498550; doi:10.3389/fmicb.2017.01122)
Supplement: Supplementary file 1 [file Table1.XLSX]

## Sheet: S2
Table S1: Dual-index barcoded, forward and reverse nifH primers (5’ -> 3’) used in this study. Sample barcodes are shown in bold. Forward and reverse nifH PCR primers are indicated by nif3 (TGYGAYCCNAARGCNGA) and nif4 (ADNGCCATCATYTCNCC; note the misprint of this primer in the original manuscript by Zani et al (2000)). NNNN indicate Illumina linker regions: AATGATACGGCGACCACCGAGATCTACAC (forward)…
Sample	Forward primer	Reverse primer
nifH_A11	NNNNACGACGTGTATGGTAATTGTGTGCCAGCMGCCGCGGTAAnif3	NNNNTAAGTCTCAGTCAGTCAGCCGGACTACHVGGGTWTCTAATnif4
nifH_A6	NNNNACGACGTGTATGGTAATTGTGTGCCAGCMGCCGCGGTAAnif3	NNNNCTCGTTACAGTCAGTCAGCCGGACTACHVGGGTWTCTAATnif4
nifH_A7	NNNNACGACGTGTATGGTAATTGTGTGCCAGCMGCCGCGGTAAnif3	NNNNGCGCACGTAGTCAGTCAGCCGGACTACHVGGGTWTCTAATnif4
nifH_A8	NNNNACGACGTGTATGGTAATTGTGTGCCAGCMGCCGCGGTAAnif3	NNNNGTATACGCAGTCAGTCAGCCGGACTACHVGGGTWTCTAATnif4
nifH_B11	NNNNATATACACTATGGTAATTGTGTGCCAGCMGCCGCGGTAAnif3	NNNNTAAGTCTCAGTCAGTCAGCCGGACTACHVGGGTWTCTAATnif4
nifH_B6	NNNNATATACACTATGGTAATTGTGTGCCAGCMGCCGCGGTAAnif3	NNNNCTCGTTACAGTCAGTCAGCCGGACTACHVGGGTWTCTAATnif4
nifH_B7	NNNNATATACACTATGGTAATTGTGTGCCAGCMGCCGCGGTAAnif3	NNNNGCGCACGTAGTCAGTCAGCCGGACTACHVGGGTWTCTAATnif4
nifH_B8	NNNNATATACACTATGGTAATTGTGTGCCAGCMGCCGCGGTAAnif3	NNNNGTATACGCAGTCAGTCAGCCGGACTACHVGGGTWTCTAATnif4
nifH_C11	NNNNCGTCGCTATATGGTAATTGTGTGCCAGCMGCCGCGGTAAnif3	NNNNTAAGTCTCAGTCAGTCAGCCGGACTACHVGGGTWTCTAATnif4
nifH_C6	NNNNCGTCGCTATATGGTAATTGTGTGCCAGCMGCCGCGGTAAnif3	NNNNCTCGTTACAGTCAGTCAGCCGGACTACHVGGGTWTCTAATnif4
nifH_C7	NNNNCGTCGCTATATGGTAATTGTGTGCCAGCMGCCGCGGTAAnif3	NNNNGCGCACGTAGTCAGTCAGCCGGACTACHVGGGTWTCTAATnif4
nifH_C8	NNNNCGTCGCTATATGGTAATTGTGTGCCAGCMGCCGCGGTAAnif3	NNNNGTATACGCAGTCAGTCAGCCGGACTACHVGGGTWTCTAATnif4
nifH_D10	NNNNCTAGAGCTTATGGTAATTGTGTGCCAGCMGCCGCGGTAAnif3	NNNNTCAGCGTTAGTCAGTCAGCCGGACTACHVGGGTWTCTAATnif4
nifH_D11	NNNNCTAGAGCTTATGGTAATTGTGTGCCAGCMGCCGCGGTAAnif3	NNNNTAAGTCTCAGTCAGTCAGCCGGACTACHVGGGTWTCTAATnif4
nifH_D6	NNNNCTAGAGCTTATGGTAATTGTGTGCCAGCMGCCGCGGTAAnif3	NNNNCTCGTTACAGTCAGTCAGCCGGACTACHVGGGTWTCTAATnif4
nifH_E10	NNNNGCTCTAGTTATGGTAATTGTGTGCCAGCMGCCGCGGTAAnif3	NNNNTCAGCGTTAGTCAGTCAGCCGGACTACHVGGGTWTCTAATnif4
nifH_E11	NNNNGCTCTAGTTATGGTAATTGTGTGCCAGCMGCCGCGGTAAnif3	NNNNTAAGTCTCAGTCAGTCAGCCGGACTACHVGGGTWTCTAATnif4
nifH_E6	NNNNGCTCTAGTTATGGTAATTGTGTGCCAGCMGCCGCGGTAAnif3	NNNNCTCGTTACAGTCAGTCAGCCGGACTACHVGGGTWTCTAATnif4
nifH_E7	NNNNGCTCTAGTTATGGTAATTGTGTGCCAGCMGCCGCGGTAAnif3	NNNNGCGCACGTAGTCAGTCAGCCGGACTACHVGGGTWTCTAATnif4
nifH_E9	NNNNGCTCTAGTTATGGTAATTGTGTGCCAGCMGCCGCGGTAAnif3	NNNNTACGAGCAAGTCAGTCAGCCGGACTACHVGGGTWTCTAATnif4
nifH_F11	NNNNGACACTGATATGGTAATTGTGTGCCAGCMGCCGCGGTAAnif3	NNNNTAAGTCTCAGTCAGTCAGCCGGACTACHVGGGTWTCTAATnif4
nifH_F6	NNNNGACACTGATATGGTAATTGTGTGCCAGCMGCCGCGGTAAnif3	NNNNCTCGTTACAGTCAGTCAGCCGGACTACHVGGGTWTCTAATnif4
nifH_F9	NNNNGACACTGATATGGTAATTGTGTGCCAGCMGCCGCGGTAAnif3	NNNNTACGAGCAAGTCAGTCAGCCGGACTACHVGGGTWTCTAATnif4
nifH_G11	NNNNTGCGTACGTATGGTAATTGTGTGCCAGCMGCCGCGGTAAnif3	NNNNTAAGTCTCAGTCAGTCAGCCGGACTACHVGGGTWTCTAATnif4
nifH_G6	NNNNTGCGTACGTATGGTAATTGTGTGCCAGCMGCCGCGGTAAnif3	NNNNCTCGTTACAGTCAGTCAGCCGGACTACHVGGGTWTCTAATnif4
nifH_H11	NNNNTAGTGTAGTATGGTAATTGTGTGCCAGCMGCCGCGGTAAnif3	NNNNTAAGTCTCAGTCAGTCAGCCGGACTACHVGGGTWTCTAATnif4
nifH_H5	NNNNTAGTGTAGTATGGTAATTGTGTGCCAGCMGCCGCGGTAAnif3	NNNNCGTAGATCAGTCAGTCAGCCGGACTACHVGGGTWTCTAATnif4
nifH_H6	NNNNTAGTGTAGTATGGTAATTGTGTGCCAGCMGCCGCGGTAAnif3	NNNNCTCGTTACAGTCAGTCAGCCGGACTACHVGGGTWTCTAATnif4
nifH_H7	NNNNTAGTGTAGTATGGTAATTGTGTGCCAGCMGCCGCGGTAAnif3	NNNNGCGCACGTAGTCAGTCAGCCGGACTACHVGGGTWTCTAATnif4
nifH_H8	NNNNTAGTGTAGTATGGTAATTGTGTGCCAGCMGCCGCGGTAAnif3	NNNNGTATACGCAGTCAGTCAGCCGGACTACHVGGGTWTCTAATnif4
nifH_H9	NNNNTAGTGTAGTATGGTAATTGTGTGCCAGCMGCCGCGGTAAnif3	NNNNTACGAGCAAGTCAGTCAGCCGGACTACHVGGGTWTCTAATnif4
