# Supplementary material for: Microbiome of Trichodesmium Colonies from the North Pacific Subtropical Gyre
Source: Front Microbiol. 2017 Jul 6;8:1122. doi: 10.3389/fmicb.2017.01122 (PMC5498550; doi:10.3389/fmicb.2017.01122)
Supplement: Supplementary file 2 [file Table2.xlsx]

## Sheet: Table S2
Table S2: Sensitivity analysis showing detection limits for all nitrogen fixation rate measurements. The contribution of each source of error to the total uncertainty is provided, as performed by Montoya et al. (1996). Average and SD columns represent the observed average and standard deviation for each measured parameter. δNFR/ δX columns represent the partial derivative of the nitrogen fixation…
	OBSERVED RATES						PROPAGATION OF UNCERTAINTY			CHANGE IN TIME (t, hours)					PC CONTENT (μmol)					ATOM PERCENT N2 (AN2, [15N2]/([14N2]+[15N2]))					ATOM PERCENT PN T=0 (APN0, [15N]/([14N]+[15N]))					ATOM PERCENT PN T=F (APNF, [15N]/([14N]+[15N]))					PN CONCENTRATION (PN, nmol L-1)
Sample	Rep1 NFR	Rep2 NFR	Rep3 NFR	Rep4 NFR	Avg NFR	stdev NFR	NFR based on term averages	Calculated variance (Σ Error contributions)	Detection limit (total calculated uncertainty)	Average	SD	δNFR/δt	Error Contribution (SD x δNFR/δt)2	% Total Error	Average	SD	δNFR/δPC	Error Contribution (SD x δNFR/δt)2	% Total Error	Average	SD	δNFR/δAN2	Error Contribution (SD x δNFR/δAN2)2	% Total Error	Average	SD	δNFR/δAN0	Error Contribution (SD x δNFR/δAPN0)2	% Total Error	Average	SD	δNFR/δt	Error Contribution (SD x δNFR/δAPNF)2	% Total Error	Average	SD	δNFR/δt	Error Contribution (SD x δNFR/δPN)2	% Total Error
23 Mar mixed	0.226759	0.178509	0.0985397	0.188936	0.173186	0.053909	0.172524	0.00358404	0.0598668	14.8958	0.0629153	-0.0115333	5.26529e-07	0.000146909	7.97231	0.83117	-0.0195973	0.000265321	0.0740285	0.0923371	0.00886533	-1.7688	0.000245894	0.0686081	0.00366498	1.44959e-06	-119.106	2.98094e-08	8.31727e-06	0.00509022	0.000432857	121.049	0.00274544	0.76602	1274.67	133.569	0.000135348	0.000326823	0.0911886
20 Mar mixed	0.0425513	0.119946	0.120919		0.0944722	0.0449675	0.0977744	0.0031931	0.0565075	13.8056	0.0787636	-0.00704207	3.07646e-07	9.63474e-05	7.29687	0.824484	-0.0120392	9.85276e-05	0.0308564	0.0941205	0.00242839	-1.05287	6.53716e-06	0.00204728	0.00368459	1.22621e-05	-113.848	1.94885e-06	0.000610332	0.00453545	0.000449323	114.913	0.00266598	0.834922	1046.89	219.377	9.3395e-05	0.00041979	0.131468
14 Mar tuft	0.00732033	0.0125763			0.00994834	0.00371656	0.00988376	2.81833e-05	0.00530879	6.85833	0.0117851	-0.00143866	2.87464e-10	1.01998e-05	10.2509	3.37191	-0.000725529	5.98498e-06	0.212359	0.0941205	0.00242839	-0.106442	6.68128e-08	0.00237065	0.00369274	2.91463e-06	-194.587	3.2166e-07	0.0114132	0.00374351	1.81022e-05	194.69	1.24208e-05	0.440717	1237.73	383.714	7.98536e-06	9.3887e-06	0.33313
14 Mar puff	0.0140451	0.0187273			0.0163862	0.00331081	0.0164636	2.74472e-05	0.00523901	7.15	0.0471405	-0.00228753	1.16284e-08	0.000423664	8.6351	1.31771	-0.00165417	4.75118e-06	0.173103	0.0941205	0.00242839	-0.177303	1.85382e-07	0.00675412	0.00369274	2.91463e-06	-166.609	2.35812e-07	0.00859148	0.00379145	8.52611e-06	166.786	2.02219e-06	0.0736755	931.182	254.463	1.76804e-05	2.0241e-05	0.737453
22 Mar mixed	0.179037	0.0581896	0.197333		0.144853	0.0756084	0.145607	0.00667213	0.0816831	13.9	0.0666667	-0.0104253	4.83054e-07	7.23988e-05	8.46902	0.998225	-0.0153801	0.000235708	0.0353272	0.0923371	0.00886533	-1.49325	0.00017525	0.026266	0.00369267	7.94926e-07	-68.7688	2.98839e-09	4.47891e-07	0.00576063	0.00109782	70.4108	0.00597502	0.89552	734.748	85.2864	0.000198173	0.000285658	0.0428137
