# Supplementary material for: Microbiome of Trichodesmium Colonies from the North Pacific Subtropical Gyre
Source: Front Microbiol. 2017 Jul 6;8:1122. doi: 10.3389/fmicb.2017.01122 (PMC5498550; doi:10.3389/fmicb.2017.01122)
Supplement: Supplementary file 3 [file Table3.XLSX]

## Sheet: taxa_data
Taxonomic assignment and number of reads from each sample assigned to each 16S rRNA OTU
OTU ID	Domain	Phylum	Class	Order	Family	Genus	Species	# Total Reads	Mixed 22 Mar B	Radial puff 23 Mar	Puff 14 Mar B	SW 18 Mar A	Tuft 23 Mar	Tuft 14 Mar B	SW 12 Mar A	Puff 14 Mar A	Puff 21 Mar B	SW 18 Mar B	Tuft 21 Mar	Puff 21 Mar A	Tuft 14 Mar A	Mixed 22 Mar A	Non-radial puff 23 Mar	SW 12 Mar B	Mixed 20 Mar A	Puff 13 Mar B	Mixed 20 Mar B	Tuft 13 Mar B	Puff 13 Mar A
16S_OTU_2	Bacteria	Cyanobacteria	Cyanobacteria	SubsectionIII	FamilyI	Trichodesmium		57843	3539	3196	3281	10	4374	5258	3	2824	1854	1	3895	1706	4830	3529	3599	2	3480	2072	3901	4416	2073
16S_OTU_1	Bacteria	Cyanobacteria	Cyanobacteria	SubsectionI	FamilyI			8112	3	1	0	1659	1	1	2263	0	5	1914	6	2	2	3	0	2218	3	10	1	15	5
16S_OTU_3	Bacteria	Actinobacteria	Acidimicrobiia	Acidimicrobiales	OM1clade	CandidatusActinomarina	Ambiguous_taxa	4008	4	7	19	811	10	27	783	12	33	996	81	36	41	18	2	1064	6	1	15	28	14
16S_OTU_12	Bacteria	Bacteroidetes	Cytophagia	OrderIII	UnknownFamily	Balneola		3767	126	291	219	1	352	7	0	39	237	0	12	104	77	78	20	3	61	781	149	16	1194
16S_OTU_9	Bacteria	Proteobacteria	Gammaproteobacteria	Alteromonadales	Alteromonadaceae	Alteromonas		2805	24	85	377	2	129	321	2	572	217	13	334	108	501	36	56	1	3	3	4	12	5
16S_OTU_10	Bacteria	Bacteroidetes						2703	36	516	217	0	0	0	0	167	126	0	0	150	0	71	1	0	104	526	269	0	520
16S_OTU_563	Bacteria	Cyanobacteria	Cyanobacteria	SubsectionI	FamilyI	Synechococcus	unculturedProchlorococcussp.	2138	1	0	0	467	0	0	545	0	0	539	0	0	0	1	0	578	0	3	1	1	2
16S_OTU_19	Bacteria	Proteobacteria	Gammaproteobacteria	OrderIncertaeSedis	FamilyIncertaeSedis	Marinicella		1968	28	267	24	0	0	0	0	90	296	0	0	213	0	22	0	0	52	375	229	0	372
16S_OTU_23	Bacteria	Cyanobacteria	Cyanobacteria	SubsectionIII	FamilyI	Limnothrix		1611	84	7	1	0	22	311	0	17	1	0	187	2	329	23	4	0	30	4	105	476	8
16S_OTU_17	Bacteria	Proteobacteria	Alphaproteobacteria	Rhodobacterales	Rhodobacteraceae			1502	31	3	74	31	5	7	28	82	289	20	224	75	4	285	24	32	64	20	87	40	77
16S_OTU_16	Bacteria	Proteobacteria	Gammaproteobacteria	Oceanospirillales	Oleiphilaceae	Oleiphilus		1476	2	491	0	0	642	0	0	0	2	0	1	0	0	9	329	0	0	0	0	0	0
16S_OTU_52	Bacteria	Bacteroidetes	Sphingobacteriia	Sphingobacteriales	Saprospiraceae	uncultured		1312	392	0	0	0	0	0	0	0	14	0	0	87	0	209	0	0	610	0	0	0	0
16S_OTU_18	Bacteria	Proteobacteria	Alphaproteobacteria	Rhodospirillales	Rhodospirillaceae	Nisaea	Ambiguous_taxa	1307	43	0	4	0	138	274	0	10	17	0	184	7	313	43	3	0	33	0	36	202	0
16S_OTU_33	Bacteria	Proteobacteria	Gammaproteobacteria	OrderIncertaeSedis	FamilyIncertaeSedis	Marinicella	gammaproteobacteriumN2yML2	1273	90	33	527	0	0	0	0	95	231	0	34	79	0	0	85	0	0	38	0	0	61
16S_OTU_43	Bacteria	Proteobacteria	Alphaproteobacteria	Rhizobiales	Rhodobiaceae	Rhodobium	unculturedalphaproteobacterium	1269	156	0	33	0	0	8	0	15	15	0	5	244	10	121	343	0	161	0	154	1	3
16S_OTU_31	Bacteria	Bacteroidetes	Sphingobacteriia	Sphingobacteriales	Saprospiraceae			1249	9	199	0	0	0	0	0	77	160	0	0	114	0	13	0	0	5	260	90	0	322
16S_OTU_36	Bacteria	Proteobacteria	Deltaproteobacteria	Desulfuromonadales	GR-WP33-58	unculturedorganism	unculturedorganism	1232	188	0	55	0	0	0	0	46	91	0	17	144	0	108	209	0	293	4	60	0	17
16S_OTU_56	Bacteria	Bacteroidetes	Cytophagia	Cytophagales	Cytophagaceae	Microscilla		1212	18	0	0	0	515	87	0	0	0	0	70	0	24	15	0	0	80	0	130	270	3
16S_OTU_30	Bacteria							1139	84	0	0	0	68	197	0	0	0	0	183	0	143	24	38	0	53	0	63	276	10
16S_OTU_39	Bacteria	Bacteroidetes	Cytophagia	Cytophagales	Flammeovirgaceae	Ekhidna	Ambiguous_taxa	1068	6	157	5	0	0	1	0	72	58	0	0	65	0	11	20	0	61	264	95	0	253
16S_OTU_38	Bacteria	Proteobacteria	Alphaproteobacteria	Rhodobacterales	Rhodobacteraceae			969	19	134	33	0	0	0	0	62	178	0	0	290	0	11	0	0	24	73	40	0	105
16S_OTU_4	Bacteria	Proteobacteria	Alphaproteobacteria	Rhodobacterales	Rhodobacteraceae			915	0	0	1	282	0	0	178	1	0	238	1	0	3	0	1	201	1	3	0	4	1
16S_OTU_5	Bacteria	Proteobacteria	Alphaproteobacteria	Rhodobacterales	Rhodobacteraceae			904	2	0	1	303	0	0	129	0	0	291	0	0	0	0	0	175	0	1	0	2	0
16S_OTU_6	Bacteria	Proteobacteria	Alphaproteobacteria	Rhodospirillales	Rhodospirillaceae	AEGEAN-169marinegroup		885	1	0	2	136	1	5	234	11	5	146	7	1	13	3	0	186	5	19	11	80	19
16S_OTU_40	Bacteria	Proteobacteria	Alphaproteobacteria	Rhodospirillales				850	25	98	41	0	0	0	0	45	84	0	0	216	0	26	5	0	23	122	49	0	116
16S_OTU_65	Bacteria	Proteobacteria	Alphaproteobacteria	Rhizobiales	Phyllobacteriaceae			816	15	108	122	0	0	1	0	175	77	0	0	99	0	4	0	0	4	87	28	0	96
16S_OTU_48	Bacteria	Bacteroidetes	Cytophagia	Cytophagales				776	0	71	162	0	0	0	0	106	16	0	0	77	0	8	0	0	49	150	32	0	105
16S_OTU_70	Bacteria	Proteobacteria	Gammaproteobacteria	Thiotrichales	Piscirickettsiaceae	Methylophaga		761	32	2	1	0	3	0	0	2	237	0	364	84	0	35	1	0	0	0	0	0	0
16S_OTU_68	Bacteria	Proteobacteria	Alphaproteobacteria	Rhodobacterales	Rhodobacteraceae			733	196	24	16	3	1	0	0	141	25	4	0	86	0	43	34	3	98	30	4	3	22
16S_OTU_95	Bacteria	Cyanobacteria	Cyanobacteria	SubsectionIV	FamilyII	Rivularia	Ambiguous_taxa	728	28	114	43	0	0	0	0	43	60	0	0	65	0	6	0	0	18	210	40	0	101
16S_OTU_7	Bacteria	Cyanobacteria	Cyanobacteria	SubsectionI	FamilyI	Synechococcus		721	0	0	0	204	0	0	115	0	0	251	0	1	0	0	0	148	0	2	0	0	0
16S_OTU_89	Bacteria	Proteobacteria	Alphaproteobacteria	Rhodobacterales	Rhodobacteraceae			646	189	43	22	0	1	1	0	13	77	0	0	93	0	59	41	1	43	25	12	0	26
16S_OTU_662	Bacteria	Bacteroidetes	Cytophagia	Cytophagales	Flammeovirgaceae	Ekhidna	Ambiguous_taxa	634	0	5	4	0	0	0	0	11	113	0	0	58	0	0	259	0	103	6	75	0	0
16S_OTU_58	Bacteria	Proteobacteria	Alphaproteobacteria	Rhodobacterales	Rhodobacteraceae			610	9	0	16	0	261	2	0	0	2	0	1	17	63	41	6	0	0	34	8	0	150
16S_OTU_93	Bacteria	Proteobacteria	Alphaproteobacteria	Caulobacterales	Hyphomonadaceae			588	34	4	112	1	8	0	0	50	60	0	13	61	3	55	48	0	112	21	0	0	6
16S_OTU_47	Bacteria	Bacteroidetes	Flavobacteriia	Flavobacteriales	Flavobacteriaceae	Ulvibacter	Ambiguous_taxa	580	151	0	0	0	0	1	0	412	1	0	0	0	13	0	0	0	0	0	0	0	2
16S_OTU_27	Bacteria	Proteobacteria	Alphaproteobacteria	SAR11clade	Surface1	Ambiguous_taxa	Ambiguous_taxa	565	4	0	12	108	0	4	98	6	8	75	14	3	10	2	1	75	4	27	9	83	22
16S_OTU_63	Bacteria	Proteobacteria	Alphaproteobacteria	Rhodospirillales				557	30	89	8	1	0	0	0	3	52	0	10	57	0	68	170	0	12	40	14	1	2
16S_OTU_54	Bacteria	Proteobacteria	Gammaproteobacteria	Thiotrichales	Piscirickettsiaceae	Methylophaga		548	33	1	0	0	3	0	0	0	132	0	240	69	2	67	1	0	0	0	0	0	0
16S_OTU_88	Bacteria	Proteobacteria	Alphaproteobacteria	Rhodobacterales	Rhodobacteraceae			539	51	1	52	0	4	4	2	13	141	0	1	16	3	86	155	0	2	1	1	4	2
16S_OTU_75	Bacteria	Proteobacteria	Alphaproteobacteria	Rhodobacterales	Rhodobacteraceae	Labrenzia	Ambiguous_taxa	523	0	156	4	0	5	0	0	43	41	0	4	38	0	19	0	0	21	76	74	0	42
16S_OTU_15	Bacteria	Proteobacteria	Gammaproteobacteria	Oceanospirillales	SAR86clade			518	4	1	15	43	6	21	71	15	20	32	55	8	25	20	1	57	15	19	18	64	8
16S_OTU_1369	Bacteria	Proteobacteria	Alphaproteobacteria	Rhodobacterales	Rhodobacteraceae	Loktanella		506	89	7	16	7	0	3	0	14	20	0	5	112	12	85	40	1	81	3	0	8	3
16S_OTU_64	Bacteria	Proteobacteria	Alphaproteobacteria	Rhodobacterales	Rhodobacteraceae	uncultured	unculturedRhodobacteraceaebacterium	499	99	0	0	0	56	45	0	1	1	0	53	2	176	21	0	0	21	0	15	9	0
16S_OTU_13	Bacteria	Proteobacteria	Alphaproteobacteria	Rhodospirillales	Rhodospirillaceae	AEGEAN-169marinegroup		492	0	0	1	104	0	2	125	0	0	84	0	1	5	1	0	103	3	13	3	43	4
16S_OTU_71	Bacteria	Proteobacteria	Gammaproteobacteria	Alteromonadales	Alteromonadaceae	Marinobacter	Ambiguous_taxa	459	15	0	2	0	0	2	0	3	136	0	212	61	8	19	0	0	1	0	0	0	0
16S_OTU_8	Bacteria	Bacteroidetes	Flavobacteriia	Flavobacteriales	Flavobacteriaceae	NS5marinegroup		443	0	0	0	108	0	0	99	0	1	106	0	1	0	0	0	122	0	1	0	4	1
16S_OTU_80	Bacteria	Proteobacteria	Gammaproteobacteria	Oceanospirillales	Alcanivoracaceae	Alcanivorax	Ambiguous_taxa	405	1	53	30	1	94	4	0	8	5	0	12	134	5	1	50	0	0	3	0	3	1
16S_OTU_605	Bacteria	Proteobacteria	Alphaproteobacteria	Rhodobacterales	Rhodobacteraceae			403	19	0	0	0	0	0	0	213	22	0	0	58	1	0	0	0	0	89	0	0	1
16S_OTU_14	Bacteria	Proteobacteria	Alphaproteobacteria	SAR11clade	Surface4	Ambiguous_taxa	Ambiguous_taxa	393	4	2	2	70	0	8	76	2	7	50	24	4	11	3	0	52	6	11	7	44	10
16S_OTU_122	Bacteria	Proteobacteria	Alphaproteobacteria					392	7	30	71	0	0	0	0	85	21	0	0	40	0	0	0	0	15	60	23	0	40
16S_OTU_389	Bacteria	Proteobacteria	Alphaproteobacteria	Rhodobacterales	Rhodobacteraceae			375	11	60	37	2	0	1	0	26	33	1	31	51	2	12	0	0	16	43	15	0	34
16S_OTU_100	Bacteria	Bacteroidetes	Sphingobacteriia	Sphingobacteriales	Saprospiraceae	uncultured	Ambiguous_taxa	368	0	0	301	0	0	0	0	0	0	0	0	0	0	67	0	0	0	0	0	0	0
16S_OTU_1609	Bacteria	Bacteroidetes	Cytophagia	Cytophagales				345	44	0	1	0	0	0	0	0	18	0	1	46	0	50	3	0	179	0	1	0	2
16S_OTU_118	Bacteria	Proteobacteria	Alphaproteobacteria					345	3	70	12	0	0	0	0	21	20	0	0	31	0	22	7	0	16	66	26	0	51
16S_OTU_133	Bacteria	Proteobacteria	Alphaproteobacteria	Rhodospirillales	Rhodospirillaceae	Tistrella	unculturedRhodospirillaceaebacterium	344	25	0	0	0	23	18	0	9	0	0	18	33	5	4	25	0	56	0	41	82	5
16S_OTU_24	Bacteria	Proteobacteria	Alphaproteobacteria	Rickettsiales	SAR116clade	unculturedmarinebacterium	unculturedmarinebacterium	344	0	0	0	87	1	0	117	0	0	68	0	0	1	0	0	68	0	1	0	1	0
16S_OTU_86	Bacteria	Proteobacteria	Alphaproteobacteria					336	2	8	12	0	0	74	0	15	0	0	2	15	76	11	1	0	2	22	42	13	41
16S_OTU_94	Bacteria	Proteobacteria	Alphaproteobacteria	Rhodospirillales	Rhodospirillaceae	Thalassobaculum	Ambiguous_taxa	329	4	19	0	0	0	0	0	9	44	0	1	90	0	2	0	0	8	93	35	0	24
16S_OTU_91	Bacteria	Proteobacteria	Alphaproteobacteria					321	1	42	15	0	0	0	0	16	54	0	0	30	0	15	0	0	3	80	38	0	27
16S_OTU_87	Bacteria	Acidobacteria	Holophagae	Subgroup10	CA002			320	2	25	47	0	0	0	0	43	22	0	0	112	0	28	0	0	5	22	3	0	11
16S_OTU_131	Bacteria	Bacteroidetes	Sphingobacteriia	Sphingobacteriales	Saprospiraceae	Phaeodactylibacter		318	6	0	0	0	0	0	0	0	3	0	0	3	0	40	19	0	0	73	174	0	0
16S_OTU_34	Bacteria	Proteobacteria	Gammaproteobacteria	Oceanospirillales	SAR86clade			295	0	0	0	83	0	0	81	0	0	67	0	0	0	2	0	54	1	1	1	5	0
16S_OTU_159	Bacteria	Proteobacteria	Gammaproteobacteria	Cellvibrionales	Halieaceae			284	50	0	0	0	0	0	0	6	11	0	0	46	1	7	45	0	38	0	0	0	80
16S_OTU_11	Bacteria	Proteobacteria	Alphaproteobacteria	Rickettsiales	SAR116clade			283	0	0	2	83	0	0	78	0	0	61	1	0	0	0	0	54	0	3	0	1	0
16S_OTU_351	Bacteria	Cyanobacteria	Cyanobacteria	SubsectionIII	FamilyI			274	27	1	10	0	4	17	0	1	20	0	97	7	40	8	2	0	2	10	10	6	12
16S_OTU_112	Bacteria	Bacteroidetes	Sphingobacteriia	Sphingobacteriales	Saprospiraceae	Lewinella	unculturedbacterium	269	6	55	52	0	0	0	0	1	3	0	0	6	0	0	0	0	11	121	0	0	14
16S_OTU_386	Bacteria	Proteobacteria	Alphaproteobacteria	Rhodobacterales	Rhodobacteraceae			265	1	4	26	7	1	1	1	52	84	2	1	21	0	7	10	2	17	7	0	4	17
16S_OTU_140	Bacteria	Proteobacteria	Alphaproteobacteria	Rhodospirillales				257	5	20	10	0	0	0	0	11	53	0	0	58	0	3	1	0	2	35	30	0	29
16S_OTU_21	Bacteria	Proteobacteria	Gammaproteobacteria	Oceanospirillales	SAR86clade	Ambiguous_taxa	Ambiguous_taxa	244	4	1	2	40	1	2	59	3	5	32	1	6	3	2	1	41	3	10	5	17	6
16S_OTU_119	Bacteria	Proteobacteria	Alphaproteobacteria	Rhodospirillales	Rhodospirillaceae	Thalassospira		241	2	5	135	0	4	30	0	40	2	0	1	8	12	0	1	0	0	0	1	0	0
16S_OTU_96	Bacteria	Bacteroidetes	Cytophagia	Cytophagales	Flammeovirgaceae	Reichenbachiella	unculturedFlammeovirgaceaebacterium	235	0	0	32	0	0	0	0	0	0	0	0	0	0	202	0	0	1	0	0	0	0
16S_OTU_126	Bacteria	Bacteroidetes	Sphingobacteriia	Sphingobacteriales	Saprospiraceae	uncultured	unculturedBacteroidetesbacterium	232	0	25	14	0	0	0	0	1	17	0	0	32	0	0	0	0	3	75	23	0	42
16S_OTU_121	Bacteria	Bacteroidetes	Cytophagia	Cytophagales	Flammeovirgaceae	Flexithrix		227	0	29	0	0	0	0	0	71	0	0	0	23	0	0	0	0	0	1	66	0	37
16S_OTU_26	Bacteria	Proteobacteria	Gammaproteobacteria	Oceanospirillales	SAR86clade	unculturedbacterium	unculturedbacterium	227	0	0	0	59	0	0	76	0	0	45	0	0	2	0	0	43	0	0	0	2	0
16S_OTU_135	Bacteria	Bacteroidetes	Cytophagia	Cytophagales	Flammeovirgaceae	Fabibacter	unculturedbacterium	220	3	33	4	0	0	0	0	15	17	0	9	4	1	7	1	0	16	52	21	0	37
16S_OTU_32	Bacteria	Proteobacteria	Gammaproteobacteria	Oceanospirillales	SAR86clade			214	0	0	0	70	0	0	47	0	1	49	2	0	0	1	0	40	0	0	0	3	1
16S_OTU_176	Bacteria	Bacteroidetes						212	0	0	0	0	0	0	0	0	0	0	0	0	0	0	0	0	212	0	0	0	0
16S_OTU_138	Bacteria	Verrucomicrobia	VerrucomicrobiaIncertaeSedis	UnknownOrder	UnknownFamily	CandidatusMethylacidiphilum		206	4	29	12	0	0	0	0	32	22	0	0	37	0	2	0	0	1	32	20	0	15
16S_OTU_61	Bacteria	Proteobacteria	Alphaproteobacteria	SAR11clade	Surface2	unculturedbacterium	unculturedbacterium	192	0	0	4	37	0	2	36	1	3	23	7	3	4	1	0	18	2	10	1	34	6
16S_OTU_20	Bacteria	Proteobacteria	Gammaproteobacteria	Cellvibrionales	Porticoccaceae	SAR92clade	Ambiguous_taxa	187	0	0	0	45	0	0	50	0	0	38	0	0	1	0	0	47	0	0	0	3	3
16S_OTU_146	Bacteria	Planctomycetes	Phycisphaerae	Phycisphaerales	Phycisphaeraceae			186	5	19	13	0	0	0	0	12	25	0	0	57	0	2	3	0	4	23	11	0	12
16S_OTU_111	Bacteria	Bacteroidetes						186	0	0	0	0	0	0	0	0	8	0	0	0	0	108	70	0	0	0	0	0	0
16S_OTU_1385	Bacteria	Proteobacteria	Alphaproteobacteria	Rhodobacterales	Rhodobacteraceae			184	0	4	43	0	0	0	0	13	76	0	2	24	1	0	0	0	3	15	3	0	0
16S_OTU_124	Bacteria	Bacteroidetes	Sphingobacteriia	Sphingobacteriales	Saprospiraceae	Aureispira		182	31	0	0	0	84	0	0	0	0	0	0	0	0	52	0	0	0	0	0	15	0
16S_OTU_28	Bacteria	Proteobacteria	Gammaproteobacteria	OrderIncertaeSedis	FamilyIncertaeSedis	Marinicella	Ambiguous_taxa	181	1	0	5	21	0	9	31	5	5	14	16	1	9	1	2	31	2	8	3	17	0
16S_OTU_116	Bacteria							178	143	0	0	0	0	0	0	0	0	1	0	0	0	0	0	0	5	0	29	0	0
16S_OTU_113	Bacteria	Proteobacteria	Deltaproteobacteria	Desulfuromonadales	GR-WP33-58			175	3	20	8	0	0	0	0	8	70	0	0	26	0	0	0	0	0	19	0	0	21
16S_OTU_45	Bacteria	Bacteroidetes	Flavobacteriia	Flavobacteriales	Flavobacteriaceae	NS2bmarinegroup		174	0	0	0	64	0	0	22	0	0	51	0	0	0	0	0	37	0	0	0	0	0
16S_OTU_170	Bacteria	Proteobacteria	Gammaproteobacteria	Alteromonadales	Pseudoalteromonadaceae	Pseudoalteromonas	Ambiguous_taxa	173	1	3	3	2	5	7	0	4	28	4	64	14	7	14	1	0	1	2	1	11	1
16S_OTU_74	Bacteria	Proteobacteria	Gammaproteobacteria	Cellvibrionales	Halieaceae	OM60(NOR5)clade	Ambiguous_taxa	172	0	0	0	40	0	0	45	0	0	37	0	0	0	0	0	50	0	0	0	0	0
16S_OTU_792	Bacteria	Actinobacteria	Acidimicrobiia	Acidimicrobiales	OM1clade	CandidatusActinomarina	Ambiguous_taxa	171	0	0	0	68	0	0	11	0	0	67	5	0	0	0	0	18	0	1	1	0	0
16S_OTU_357	Bacteria	Proteobacteria	Alphaproteobacteria	Rhodobacterales	Rhodobacteraceae			170	36	0	3	0	0	0	0	12	8	0	1	22	0	36	43	0	6	0	0	0	3
16S_OTU_978	Bacteria	Proteobacteria	Alphaproteobacteria	Rhodospirillales	Rhodospirillaceae			162	4	11	11	0	0	0	0	8	9	0	0	34	0	22	24	0	8	13	8	0	10
16S_OTU_22	Bacteria	Cyanobacteria	Cyanobacteria	SubsectionI	FamilyI	cyanobacteriumendosymbiontofBraarudosphaerabigelowii	cyanobacteriumendosymbiontofBraarudosphaerabigelowii	160	0	0	0	75	0	0	11	0	0	49	0	0	0	0	0	25	0	0	0	0	0
16S_OTU_183	Bacteria							159	1	18	21	0	0	0	0	12	10	0	0	13	0	53	0	0	5	12	6	0	8
16S_OTU_50	Bacteria	Marinimicrobia(SAR406clade)	Ambiguous_taxa	Ambiguous_taxa	Ambiguous_taxa	Ambiguous_taxa	Ambiguous_taxa	159	1	0	0	45	0	0	44	0	0	35	0	0	0	0	0	29	0	1	0	3	1
16S_OTU_1060	Bacteria	Proteobacteria	Alphaproteobacteria	SAR11clade	Surface1			157	0	0	0	36	0	3	30	0	3	14	4	1	6	1	0	11	3	12	3	24	6
16S_OTU_173	Bacteria	Planctomycetes	Planctomycetacia	Planctomycetales	Planctomycetaceae	Planctomyces		156	34	0	0	0	0	0	0	5	10	0	0	18	0	34	16	0	9	9	10	0	11
16S_OTU_37	Bacteria	Proteobacteria	Gammaproteobacteria	Oceanospirillales	SAR86clade			155	0	0	1	34	0	0	53	0	0	31	0	0	4	0	0	26	0	1	0	3	2
16S_OTU_141	Bacteria	Bacteroidetes	Sphingobacteriia	Sphingobacteriales	Saprospiraceae			154	1	0	47	0	0	0	0	4	1	0	0	47	0	0	0	0	0	40	6	0	8
16S_OTU_132	Bacteria	Cyanobacteria	Melainabacteria	Caenarcaniphilales	unculturedGram-positivebacterium	unculturedGram-positivebacterium	unculturedGram-positivebacterium	148	0	0	1	0	0	1	0	145	0	0	0	0	1	0	0	0	0	0	0	0	0
16S_OTU_137	Bacteria	Proteobacteria	Gammaproteobacteria	Pseudomonadales	Pseudomonadaceae	Pseudomonas		146	3	0	3	0	0	2	0	7	49	0	45	13	7	8	0	0	0	0	0	7	2
16S_OTU_272	Bacteria	Bacteroidetes	Cytophagia	Cytophagales	Flammeovirgaceae	Marinoscillum	unculturedbacterium	144	18	14	0	0	0	0	0	7	9	0	0	6	0	0	46	0	4	11	17	0	12
16S_OTU_142	Bacteria	Proteobacteria	Alphaproteobacteria					137	63	0	0	0	0	0	0	0	7	0	0	25	0	26	0	0	14	0	2	0	0
16S_OTU_157	Bacteria	Verrucomicrobia						136	5	23	7	0	0	0	0	13	7	0	0	13	0	0	0	0	1	31	12	0	24
16S_OTU_25	Bacteria	Proteobacteria	Alphaproteobacteria	Rhodobacterales	Rhodobacteraceae			136	0	0	0	35	0	0	28	0	0	39	0	0	0	0	0	33	0	0	0	1	0
16S_OTU_108	Bacteria	Proteobacteria	Alphaproteobacteria	Rhodobacterales	Rhodobacteraceae			134	17	0	2	15	0	0	15	15	0	14	0	1	0	2	34	15	0	0	0	0	4
16S_OTU_450	Bacteria	Proteobacteria	Alphaproteobacteria	Rhizobiales				132	22	0	39	0	0	0	0	0	7	0	0	14	0	22	6	0	7	0	15	0	0
16S_OTU_99	Bacteria	Proteobacteria	Gammaproteobacteria	KI89Aclade	unculturedgammaproteobacteriumHF0070_08D07	unculturedgammaproteobacteriumHF0070_08D07	unculturedgammaproteobacteriumHF0070_08D07	132	1	0	0	31	0	0	38	0	0	19	0	0	0	0	0	42	0	0	0	1	0
16S_OTU_29	Bacteria	Bacteroidetes	Flavobacteriia	Flavobacteriales	Flavobacteriaceae	NS4marinegroup	unculturedbacterium	131	0	0	0	39	0	0	30	0	0	37	0	0	0	0	0	24	0	0	0	1	0
16S_OTU_332	Bacteria	Proteobacteria	Alphaproteobacteria	Rhizobiales				130	4	4	5	0	0	1	0	4	3	0	0	57	0	9	1	0	0	5	33	0	4
16S_OTU_55	Bacteria	Proteobacteria	Gammaproteobacteria	Oceanospirillales	SAR86clade	Ambiguous_taxa	Ambiguous_taxa	129	2	0	4	15	1	3	22	2	6	19	1	1	3	1	1	17	5	3	2	17	4
16S_OTU_228	Bacteria	Bacteroidetes						127	1	1	47	0	2	0	0	2	27	0	0	15	0	0	20	0	3	1	7	1	0
16S_OTU_179	Bacteria	Proteobacteria						126	2	0	1	0	6	0	0	4	2	0	0	5	0	1	94	0	0	11	0	0	0
16S_OTU_66	Bacteria	Proteobacteria	Gammaproteobacteria					125	0	0	2	15	0	4	38	2	2	11	2	2	3	1	0	18	0	5	1	18	1
16S_OTU_90	Bacteria	Proteobacteria	Gammaproteobacteria	Oceanospirillales	Halomonadaceae	Halomonas		124	1	0	5	6	0	19	2	16	8	22	10	2	15	7	2	2	0	1	2	2	2
16S_OTU_57	Bacteria	Actinobacteria	Acidimicrobiia	Acidimicrobiales	Sva0996marinegroup			124	0	0	0	41	0	0	19	0	0	44	0	0	0	0	0	20	0	0	0	0	0
16S_OTU_1125	Bacteria	Proteobacteria	Alphaproteobacteria	Rhodobacterales	Rhodobacteraceae			123	26	0	1	0	0	1	0	8	8	0	0	32	0	1	27	0	1	1	0	2	15
16S_OTU_169	Bacteria	Bacteroidetes	Sphingobacteriia	Sphingobacteriales	Saprospiraceae	Lewinella		121	8	0	0	0	0	0	0	11	24	0	0	0	0	7	71	0	0	0	0	0	0
16S_OTU_175	Bacteria	Proteobacteria	Deltaproteobacteria					120	36	0	3	0	0	0	0	1	6	0	0	23	0	16	0	0	34	0	0	0	1
16S_OTU_177	Bacteria	Proteobacteria	Alphaproteobacteria					120	0	40	0	0	0	0	0	5	17	0	0	1	0	1	0	0	7	11	12	0	26
16S_OTU_194	Bacteria	Proteobacteria	Alphaproteobacteria					120	0	0	0	0	0	0	0	0	0	0	0	0	0	0	0	0	0	0	0	120	0
16S_OTU_153	Bacteria	Bacteroidetes	Sphingobacteriia	Sphingobacteriales	Saprospiraceae			117	0	0	0	0	1	1	0	0	56	0	0	0	1	0	58	0	0	0	0	0	0
16S_OTU_42	Bacteria	Bacteroidetes	Flavobacteriia	Flavobacteriales	Flavobacteriaceae	NS4marinegroup	Ambiguous_taxa	115	0	0	0	33	0	0	28	0	0	28	0	0	0	0	0	24	0	1	0	0	1
16S_OTU_67	Bacteria	Proteobacteria	Alphaproteobacteria	Rickettsiales	SAR116clade			115	0	0	0	31	0	0	34	0	0	24	0	0	0	0	0	26	0	0	0	0	0
16S_OTU_227	Bacteria	Proteobacteria						113	2	4	7	0	0	0	0	53	11	0	0	20	0	0	0	0	0	7	2	0	7
16S_OTU_165	Bacteria	Bacteroidetes	Cytophagia	Cytophagales	Flammeovirgaceae	Rapidithrix	unculturedbacterium	113	6	0	0	0	30	2	0	0	0	0	4	0	1	0	0	0	3	0	4	62	1
16S_OTU_254	Bacteria	Proteobacteria	Deltaproteobacteria	Desulfuromonadales	GR-WP33-58			113	16	0	0	0	0	0	0	26	0	0	1	5	0	0	0	0	0	62	0	0	3
16S_OTU_160	Bacteria	Proteobacteria						109	9	0	0	0	0	0	0	13	0	0	0	1	0	2	84	0	0	0	0	0	0
16S_OTU_190	Bacteria	Proteobacteria	Deltaproteobacteria	Bdellovibrionales	Bdellovibrionaceae	OM27clade	unculturedorganism	106	43	0	0	0	0	0	0	1	0	0	0	0	0	62	0	0	0	0	0	0	0
16S_OTU_171	Bacteria	Planctomycetes	BD7-11					105	5	26	8	0	0	0	0	6	8	0	0	12	0	5	0	0	1	13	9	0	12
16S_OTU_172	Bacteria	Proteobacteria	Alphaproteobacteria	Caulobacterales	Hyphomonadaceae	Maricaulis		104	0	11	11	0	13	5	0	7	1	0	5	45	1	0	5	0	0	0	0	0	0
16S_OTU_187	Bacteria	Proteobacteria	Alphaproteobacteria	Rhodospirillales	Rhodospirillaceae			104	0	0	0	0	0	1	0	0	0	0	0	0	0	103	0	0	0	0	0	0	0
16S_OTU_212	Bacteria	Proteobacteria	Alphaproteobacteria					103	2	0	0	0	0	0	0	0	3	0	0	26	0	0	13	0	0	0	0	0	59
16S_OTU_69	Bacteria	Proteobacteria	Gammaproteobacteria	KI89Aclade	Ambiguous_taxa	Ambiguous_taxa	Ambiguous_taxa	103	0	0	0	28	0	0	24	0	0	21	0	0	0	0	0	30	0	0	0	0	0
16S_OTU_53	Bacteria	Proteobacteria	Alphaproteobacteria	Rickettsiales	S25-593			103	0	0	0	35	0	0	24	0	0	18	0	0	0	0	0	25	0	0	0	1	0
16S_OTU_195	Bacteria							100	9	0	0	0	0	0	0	28	0	0	0	1	0	15	15	0	0	0	32	0	0
16S_OTU_292	Bacteria	Spirochaetae	Spirochaetes	Spirochaetales	Spirochaetaceae			99	0	0	0	0	0	0	0	0	0	0	0	31	0	0	0	0	53	0	15	0	0
16S_OTU_92	Bacteria	Proteobacteria	Gammaproteobacteria	OrderIncertaeSedis	FamilyIncertaeSedis	Marinicella		98	0	1	3	11	0	3	14	3	1	16	6	0	4	0	0	11	2	6	1	12	4
16S_OTU_1332	Bacteria	Proteobacteria	Gammaproteobacteria	Alteromonadales	Alteromonadaceae	Marinobacter		98	1	0	8	0	1	8	0	12	23	0	24	4	9	3	2	0	0	0	0	3	0
16S_OTU_35	Bacteria	Proteobacteria	Deltaproteobacteria	SAR324clade(MarinegroupB)				96	0	0	0	42	0	0	16	0	0	20	0	0	0	0	0	14	0	0	0	4	0
16S_OTU_41	Bacteria	Bacteroidetes	Flavobacteriia	Flavobacteriales	NS9marinegroup	Ambiguous_taxa	Ambiguous_taxa	96	0	0	0	26	0	0	19	0	0	37	0	0	0	0	0	14	0	0	0	0	0
16S_OTU_216	Bacteria	Proteobacteria	Gammaproteobacteria	Alteromonadales	Alteromonadaceae	Aestuariibacter	unculturedbacterium	95	13	0	17	0	2	0	0	24	0	0	2	0	0	27	0	0	3	0	4	3	0
16S_OTU_199	Bacteria	Proteobacteria	Alphaproteobacteria	Rhodospirillales				95	4	0	0	0	0	0	0	1	32	0	0	4	0	12	18	0	24	0	0	0	0
16S_OTU_202	Bacteria	Proteobacteria	Deltaproteobacteria	Bdellovibrionales	Bacteriovoracaceae			95	3	13	24	0	0	0	0	10	2	0	3	9	0	2	1	0	0	11	10	0	7
16S_OTU_358	Bacteria	Proteobacteria	Alphaproteobacteria	Rhodospirillales	Rhodospirillaceae	AEGEAN-169marinegroup	Ambiguous_taxa	94	0	0	2	23	0	0	21	0	0	17	0	0	0	0	0	14	0	2	1	14	0
16S_OTU_114	Bacteria	Proteobacteria	Alphaproteobacteria	Sphingomonadales	Erythrobacteraceae	Altererythrobacter	unculturedorganism	92	0	0	0	7	0	2	5	3	3	13	1	19	2	3	1	4	2	19	0	5	3
16S_OTU_591	Bacteria	Proteobacteria	Alphaproteobacteria	Rhodobacterales	Rhodobacteraceae			88	0	0	0	29	0	0	18	0	0	21	0	0	0	0	0	20	0	0	0	0	0
16S_OTU_354	Bacteria	Proteobacteria	Gammaproteobacteria	Oceanospirillales	Oceanospirillaceae	Oleibacter		87	0	2	8	1	1	1	0	4	19	0	43	4	0	1	1	0	2	0	0	0	0
16S_OTU_62	Bacteria	Proteobacteria	Alphaproteobacteria	Rickettsiales	SAR116clade			87	0	0	0	19	0	0	22	0	0	18	0	0	0	0	0	26	0	0	0	1	1
16S_OTU_205	Bacteria	Proteobacteria	Alphaproteobacteria	Rhizobiales	Hyphomicrobiaceae	Filomicrobium		85	33	0	0	0	0	0	0	0	13	0	1	7	0	4	6	0	17	0	0	0	4
16S_OTU_214	Bacteria	Proteobacteria	Alphaproteobacteria					84	15	0	0	0	0	0	0	5	7	0	0	1	0	13	26	0	0	9	1	0	7
16S_OTU_51	Bacteria	Proteobacteria	Alphaproteobacteria	Rickettsiales	S25-593	unculturedbacterium	unculturedbacterium	83	0	0	0	25	0	0	21	0	0	16	0	1	0	0	0	19	0	0	0	1	0
16S_OTU_315	Bacteria	Proteobacteria	Alphaproteobacteria					82	0	0	6	0	0	0	0	1	0	0	0	11	0	41	6	0	1	7	3	0	6
16S_OTU_44	Bacteria	Bacteroidetes	Flavobacteriia	Flavobacteriales	NS9marinegroup	Ambiguous_taxa	Ambiguous_taxa	82	0	0	0	20	0	0	17	0	0	14	0	0	0	0	0	25	0	1	0	5	0
16S_OTU_1334	Bacteria	Proteobacteria	Gammaproteobacteria	Oceanospirillales	SAR86clade			81	4	1	4	12	0	1	16	1	4	8	3	1	3	1	0	6	0	4	5	5	2
16S_OTU_1284	Bacteria	Proteobacteria	Gammaproteobacteria	Oceanospirillales	SAR86clade			79	0	2	0	12	0	1	21	1	0	12	3	1	1	0	0	16	1	0	1	6	1
16S_OTU_149	Bacteria	Proteobacteria	Alphaproteobacteria	Rickettsiales	SAR116clade			79	0	0	0	25	0	0	15	0	0	13	0	0	0	0	0	24	0	0	0	1	1
16S_OTU_233	Bacteria	Bacteroidetes	Sphingobacteriia	Sphingobacteriales	Saprospiraceae			79	0	0	0	0	0	0	0	0	0	0	0	0	0	0	0	0	0	65	14	0	0
16S_OTU_166	Bacteria	Bacteroidetes	Cytophagia	Cytophagales	Cytophagaceae	Flexibacter	unculturedCytophagaceaebacterium	78	0	0	0	0	0	0	0	0	0	0	0	62	0	16	0	0	0	0	0	0	0
16S_OTU_76	Bacteria	Proteobacteria	Alphaproteobacteria	Rhodospirillales	Rhodospirillaceae	Defluviicoccus	unidentifiedmarinebacterioplankton	78	0	0	0	22	0	0	15	0	0	24	0	0	0	0	0	15	0	1	1	0	0
16S_OTU_182	Bacteria	Proteobacteria	Gammaproteobacteria	Vibrionales	Vibrionaceae	Vibrio		77	1	0	0	2	2	3	6	1	23	2	20	6	1	3	0	1	3	0	0	3	0
16S_OTU_73	Bacteria	Bacteroidetes	Flavobacteriia	Flavobacteriales	NS9marinegroup	unidentifiedmarinebacterioplankton	unidentifiedmarinebacterioplankton	74	0	0	0	23	0	0	11	0	0	27	0	0	0	0	0	12	0	1	0	0	0
16S_OTU_98	Bacteria	Proteobacteria	Deltaproteobacteria	SAR324clade(MarinegroupB)	Ambiguous_taxa	Ambiguous_taxa	Ambiguous_taxa	73	0	0	0	17	0	0	18	0	0	22	0	0	0	0	0	16	0	0	0	0	0
16S_OTU_193	Bacteria	Bacteroidetes	Sphingobacteriia	Sphingobacteriales	Saprospiraceae			73	0	0	0	0	0	0	0	0	0	0	0	0	0	73	0	0	0	0	0	0	0
16S_OTU_217	Bacteria	Bacteroidetes	Cytophagia	Cytophagales	Flammeovirgaceae	Reichenbachiella		72	1	0	0	0	0	0	0	45	1	0	0	1	0	6	4	0	0	13	1	0	0
16S_OTU_174	Bacteria	Bacteroidetes	Flavobacteriia	Flavobacteriales	Flavobacteriaceae	NS5marinegroup		72	0	0	0	8	0	3	5	4	0	15	1	0	5	0	0	7	1	2	2	15	4
16S_OTU_1477	Bacteria	Proteobacteria	Gammaproteobacteria	Oceanospirillales	SAR86clade			72	0	1	1	7	0	4	9	1	7	8	9	0	2	2	1	8	0	3	2	6	1
16S_OTU_710	Bacteria	Proteobacteria	Gammaproteobacteria	Cellvibrionales	Halieaceae	OM60(NOR5)clade	Ambiguous_taxa	71	0	2	18	1	0	0	3	0	25	1	0	4	1	10	0	0	0	4	0	0	2
16S_OTU_77	Bacteria	Actinobacteria	Acidimicrobiia	Acidimicrobiales	Sva0996marinegroup			69	0	0	0	19	0	0	23	0	0	12	0	0	0	0	0	15	0	0	0	0	0
16S_OTU_516	Bacteria	Proteobacteria	Gammaproteobacteria	Cellvibrionales	Halieaceae			68	11	0	6	7	0	0	0	0	9	1	1	0	0	29	4	0	0	0	0	0	0
16S_OTU_266	Bacteria	Proteobacteria	Deltaproteobacteria	Desulfuromonadales	GR-WP33-58			68	2	4	1	1	0	0	0	0	0	0	0	4	0	2	6	0	9	20	9	0	10
16S_OTU_59	Bacteria	Bacteroidetes	Flavobacteriia	Flavobacteriales	NS9marinegroup			67	0	0	0	16	0	0	12	0	0	16	0	0	0	0	0	23	0	0	0	0	0
16S_OTU_1662	Bacteria	Proteobacteria	Alphaproteobacteria	Rhodospirillales	Rhodospirillaceae	AEGEAN-169marinegroup		67	0	0	0	14	0	0	15	0	0	12	0	0	0	0	0	16	0	2	0	5	3
16S_OTU_237	Bacteria	Proteobacteria	Alphaproteobacteria	DB1-14				67	0	0	0	0	0	0	0	0	0	0	0	0	0	0	67	0	0	0	0	0	0
16S_OTU_242	Bacteria	Proteobacteria	Deltaproteobacteria	Desulfuromonadales	GR-WP33-58	unculturedorganism	unculturedorganism	66	0	1	0	0	0	0	0	0	11	0	0	0	0	0	47	0	0	1	6	0	0
16S_OTU_1457	Bacteria	Bacteroidetes	Flavobacteriia	Flavobacteriales	NS9marinegroup			65	0	0	0	12	0	0	20	0	0	16	0	0	0	0	0	17	0	0	0	0	0
16S_OTU_136	Bacteria	Bacteroidetes	Flavobacteriia	Flavobacteriales	Cryomorphaceae	Owenweeksia	Ambiguous_taxa	65	0	0	0	5	0	0	26	0	0	8	0	0	0	0	0	25	0	1	0	0	0
16S_OTU_259	Bacteria	Bacteroidetes	Cytophagia	Cytophagales	Flammeovirgaceae	Ekhidna	unculturedFlammeovirgaceaebacterium	65	0	0	0	0	0	0	0	0	38	0	0	17	1	0	0	0	9	0	0	0	0
16S_OTU_244	Bacteria	Proteobacteria	Gammaproteobacteria	Oceanospirillales	Alcanivoracaceae	Alcanivorax		64	0	0	19	0	1	5	0	16	0	0	2	19	2	0	0	0	0	0	0	0	0
16S_OTU_117	Bacteria	Proteobacteria	Alphaproteobacteria	Rhodospirillales	Rhodospirillaceae	OM75clade	Ambiguous_taxa	64	0	0	2	17	0	0	26	0	0	10	0	0	0	0	0	9	0	0	0	0	0
16S_OTU_192	Bacteria							63	6	0	0	0	0	0	0	0	0	0	0	46	0	11	0	0	0	0	0	0	0
16S_OTU_540	Bacteria	Proteobacteria	Gammaproteobacteria	Cellvibrionales	Spongiibacteraceae	Spongiibacter		60	2	0	2	0	0	0	0	0	18	0	26	8	3	0	0	0	0	0	0	1	0
16S_OTU_188	Bacteria	Proteobacteria	Deltaproteobacteria	Bdellovibrionales	Bacteriovoracaceae	Peredibacter		60	0	0	0	0	0	0	0	0	22	0	30	7	0	1	0	0	0	0	0	0	0
16S_OTU_60	Bacteria	Planctomycetes	Phycisphaerae	Phycisphaerales	Phycisphaeraceae	Urania-1B-19marinesedimentgroup	Ambiguous_taxa	60	0	0	0	15	0	0	11	0	2	16	1	0	1	0	0	12	0	1	0	1	0
16S_OTU_129	Bacteria	Proteobacteria	Gammaproteobacteria	Legionellales	Coxiellaceae	Coxiella	unculturedbacterium	58	0	0	0	16	0	0	5	0	0	18	0	0	0	0	0	19	0	0	0	0	0
16S_OTU_83	Bacteria	Proteobacteria	Gammaproteobacteria	Vibrionales	Vibrionaceae	uncultured	unculturedVibrionaceaebacterium	57	1	0	0	16	0	2	4	0	2	9	1	2	1	1	2	5	7	1	0	3	0
16S_OTU_72	Bacteria	Bacteroidetes	Flavobacteriia	Flavobacteriales	NS7marinegroup			57	0	0	0	20	0	0	6	0	0	12	0	0	0	0	0	12	0	1	0	3	3
16S_OTU_110	Bacteria	Proteobacteria	Alphaproteobacteria	Rhodospirillales	Rhodospirillaceae	Defluviicoccus	unidentifiedmarinebacterioplankton	57	0	0	0	15	0	0	15	0	0	12	2	0	0	0	0	10	0	1	0	2	0
16S_OTU_262	Bacteria	Bacteroidetes	Flavobacteriia	Flavobacteriales				56	6	0	2	0	0	0	0	5	3	0	0	1	0	14	3	0	10	4	2	0	6
16S_OTU_181	Bacteria	Marinimicrobia(SAR406clade)						56	0	0	2	5	0	3	12	1	1	10	0	0	3	0	0	10	1	1	0	6	1
16S_OTU_342	Bacteria	Proteobacteria	Deltaproteobacteria	Myxococcales	Nannocystaceae	uncultured	uncultureddeltaproteobacterium	55	3	0	4	0	0	0	0	36	0	0	5	0	0	0	7	0	0	0	0	0	0
16S_OTU_505	Bacteria	Proteobacteria	Alphaproteobacteria	Rhodobacterales	Rhodobacteraceae			55	2	12	3	0	0	0	0	1	15	0	0	0	0	16	2	1	0	3	0	0	0
16S_OTU_243	Bacteria							54	2	0	0	0	1	13	0	0	0	0	5	0	12	0	2	0	6	0	0	13	0
16S_OTU_256	Bacteria	Bacteroidetes	Flavobacteriia	Flavobacteriales	Flavobacteriaceae	NS5marinegroup		54	1	0	3	9	0	1	4	2	0	5	8	0	1	0	0	0	0	5	3	12	0
16S_OTU_78	Bacteria	Verrucomicrobia	Opitutae	Puniceicoccales	Puniceicoccaceae	marinegroup		54	0	0	0	12	0	0	17	0	0	17	0	0	0	0	0	7	0	0	0	1	0
16S_OTU_97	Bacteria	Proteobacteria	Gammaproteobacteria	Thiotrichales	Thiotrichaceae	Thiothrix		54	0	0	0	10	0	1	14	0	2	9	1	0	0	0	1	10	0	1	3	2	0
16S_OTU_231	Bacteria	Proteobacteria	Alphaproteobacteria	Rhodospirillales	Rhodospirillaceae	uncultured	uncultureddeltaproteobacterium	53	0	0	0	0	0	0	0	0	0	0	0	0	0	24	27	0	0	0	1	0	1
16S_OTU_251	Bacteria	Proteobacteria	Alphaproteobacteria	Caulobacterales	Hyphomonadaceae	Henriciella	Ambiguous_taxa	52	0	7	4	0	4	1	0	2	0	2	2	21	1	0	5	2	0	0	0	1	0
16S_OTU_338	Bacteria	Cyanobacteria	Cyanobacteria	SubsectionIV	FamilyII	Calothrix	Richeliaintracellularis	52	0	0	5	0	0	12	0	4	2	0	0	1	4	1	1	0	1	2	2	16	1
16S_OTU_240	Bacteria	Proteobacteria						51	29	0	0	0	0	0	0	0	0	0	0	0	0	0	0	0	17	0	5	0	0
16S_OTU_837	Bacteria	Proteobacteria	Alphaproteobacteria					50	4	0	0	0	0	6	0	0	4	0	11	6	3	3	0	0	7	1	5	0	0
16S_OTU_215	Bacteria	Proteobacteria	Gammaproteobacteria					50	0	10	6	0	0	0	0	3	15	0	2	0	0	0	2	0	0	8	0	0	4
16S_OTU_82	Bacteria	Proteobacteria	Alphaproteobacteria	OCS116clade				50	0	0	0	11	0	0	11	0	0	13	0	0	0	0	0	7	1	3	0	4	0
16S_OTU_235	Bacteria	Planctomycetes	Phycisphaerae	Phycisphaerales	Phycisphaeraceae			50	0	0	0	0	0	0	0	0	0	0	0	50	0	0	0	0	0	0	0	0	0
16S_OTU_319	Bacteria	Proteobacteria	Alphaproteobacteria	Rhodospirillales	Rhodospirillaceae			50	0	0	0	0	0	0	0	0	0	0	0	0	0	0	0	0	0	0	0	0	50
16S_OTU_156	Bacteria	Marinimicrobia(SAR406clade)	Ambiguous_taxa	Ambiguous_taxa	Ambiguous_taxa	Ambiguous_taxa	Ambiguous_taxa	48	0	0	0	14	0	0	13	0	0	11	0	0	0	0	0	9	0	0	0	0	1
16S_OTU_269	Bacteria	Proteobacteria	Gammaproteobacteria	Chromatiales	Chromatiaceae	Rheinheimera	Ambiguous_taxa	48	0	0	0	0	0	2	0	12	0	0	0	0	8	1	0	0	2	0	23	0	0
16S_OTU_297	Bacteria	Bacteroidetes						47	1	7	2	0	0	0	0	10	4	0	0	3	0	0	0	0	0	9	2	0	9
16S_OTU_84	Bacteria	Proteobacteria	Deltaproteobacteria	Bdellovibrionales	Bdellovibrionaceae	OM27clade		47	0	0	0	6	0	0	14	0	0	13	0	0	0	0	0	13	0	0	0	1	0
16S_OTU_479	Bacteria	Cyanobacteria	Cyanobacteria					47	0	0	0	0	0	0	0	0	28	0	0	9	0	0	0	0	7	0	3	0	0
16S_OTU_286	Bacteria	Proteobacteria	Alphaproteobacteria					46	1	0	0	0	0	0	0	36	3	0	0	3	0	0	1	0	2	0	0	0	0
16S_OTU_239	Bacteria	Proteobacteria	Gammaproteobacteria					46	1	0	0	0	8	0	0	1	1	0	1	24	2	1	0	0	1	0	1	2	3
16S_OTU_329	Bacteria	Bacteroidetes	Cytophagia	Cytophagales				46	0	27	7	0	0	0	0	5	0	0	0	0	0	0	0	0	0	5	2	0	0
16S_OTU_1351	Bacteria	Proteobacteria	Alphaproteobacteria	Rhodobacterales	Rhodobacteraceae			45	1	1	2	4	0	0	2	1	5	5	0	4	0	4	2	6	5	0	1	0	2
16S_OTU_154	Bacteria	Proteobacteria	Gammaproteobacteria	Oceanospirillales	Oceanospirillaceae	Pseudospirillum	Ambiguous_taxa	45	0	0	0	10	0	0	9	0	0	5	0	0	0	0	0	21	0	0	0	0	0
16S_OTU_79	Bacteria	Proteobacteria	Alphaproteobacteria	Rickettsiales	SAR116clade			45	0	0	0	15	0	0	12	0	0	11	0	0	0	0	0	6	0	0	0	1	0
16S_OTU_569	Bacteria	Proteobacteria	Alphaproteobacteria	Rickettsiales	S25-593			45	0	0	0	13	0	0	12	0	0	10	0	0	0	0	0	10	0	0	0	0	0
16S_OTU_208	Bacteria	Planctomycetes	Phycisphaerae	Phycisphaerales	Phycisphaeraceae	SM1A02		45	0	0	0	0	0	0	0	0	0	0	0	45	0	0	0	0	0	0	0	0	0
16S_OTU_261	Bacteria	Planctomycetes	Planctomycetacia	Planctomycetales	Planctomycetaceae	Pir4lineage		44	0	3	2	0	0	0	0	3	7	0	0	9	0	3	0	0	1	9	1	0	6
16S_OTU_546	Bacteria	Proteobacteria	Alphaproteobacteria	OCS116clade				44	0	0	0	5	0	1	11	0	1	2	0	0	1	0	0	16	1	4	0	1	1
16S_OTU_451	Bacteria	Proteobacteria	Alphaproteobacteria	Rickettsiales	Rickettsiaceae	uncultured	Ambiguous_taxa	43	5	0	6	0	0	3	1	10	2	0	2	1	0	1	2	1	3	0	3	0	3
16S_OTU_241	Bacteria	Planctomycetes	Planctomycetacia	Planctomycetales	Planctomycetaceae	Blastopirellula		43	0	8	0	0	0	0	0	0	11	0	0	19	0	4	0	0	0	1	0	0	0
16S_OTU_102	Bacteria	Proteobacteria	Deltaproteobacteria	Sh765B-TzT-29	marinemetagenome	marinemetagenome	marinemetagenome	43	0	0	0	13	0	0	4	0	0	7	0	0	0	0	2	5	0	1	0	11	0
16S_OTU_334	Bacteria	Verrucomicrobia	Opitutae	Puniceicoccales	Puniceicoccaceae	Cerasicoccus	unculturedorganism	42	0	6	3	0	0	0	0	13	2	0	0	0	0	0	0	0	5	6	2	0	5
16S_OTU_1262	Bacteria	Proteobacteria	Alphaproteobacteria	Rickettsiales	S25-593	Ambiguous_taxa	Ambiguous_taxa	42	0	0	0	15	0	0	8	0	0	8	0	0	0	0	0	10	0	0	0	1	0
16S_OTU_840	Bacteria	Proteobacteria	Alphaproteobacteria	Rhodobacterales	Rhodobacteraceae			42	0	0	0	0	0	0	0	0	5	0	0	18	0	0	0	0	16	0	3	0	0
16S_OTU_285	Bacteria	Proteobacteria	Gammaproteobacteria	Oceanospirillales	SAR86clade	Ambiguous_taxa	Ambiguous_taxa	41	0	0	0	6	0	0	6	0	1	9	0	0	0	1	0	7	0	1	2	7	1
16S_OTU_106	Bacteria	Proteobacteria	Alphaproteobacteria	Rhodospirillales	Rhodospirillaceae	uncultured	Ambiguous_taxa	41	0	0	0	12	0	0	14	0	0	4	0	0	0	0	0	11	0	0	0	0	0
16S_OTU_125	Bacteria	Proteobacteria	Alphaproteobacteria	OCS116clade	Ambiguous_taxa	Ambiguous_taxa	Ambiguous_taxa	41	0	0	0	11	0	0	12	0	0	4	2	0	0	0	0	10	0	0	0	2	0
16S_OTU_406	Bacteria	Bacteroidetes	Flavobacteriia	Flavobacteriales	Flavobacteriaceae	Flavobacterium		41	0	0	0	0	2	0	0	0	5	0	5	0	0	0	0	0	28	0	1	0	0
16S_OTU_305	Bacteria	Verrucomicrobia	Opitutae	Puniceicoccales	Puniceicoccaceae	Puniceicoccus		40	1	0	4	0	0	0	0	27	0	0	0	0	0	5	3	0	0	0	0	0	0
16S_OTU_107	Bacteria	Proteobacteria	Alphaproteobacteria	Rhodobacterales	Rhodobacteraceae			39	0	0	0	9	0	0	7	0	0	12	0	0	0	0	1	9	0	0	0	1	0
16S_OTU_667	Bacteria	Proteobacteria	Alphaproteobacteria					38	2	0	4	0	0	0	0	0	10	0	0	13	0	0	6	0	1	0	2	0	0
16S_OTU_884	Bacteria	Bacteroidetes	Flavobacteriia	Flavobacteriales	Flavobacteriaceae	NS4marinegroup		38	0	0	0	6	0	0	8	0	1	7	2	0	1	2	0	6	0	2	0	3	0
16S_OTU_408	Bacteria	Planctomycetes	Planctomycetacia	Planctomycetales	Planctomycetaceae	Pirellula		37	7	0	0	0	0	0	0	9	0	0	0	0	0	4	17	0	0	0	0	0	0
16S_OTU_284	Bacteria	Proteobacteria	Alphaproteobacteria					37	0	0	1	0	0	0	0	0	5	0	1	4	0	12	0	0	0	1	12	0	1
16S_OTU_85	Bacteria	Actinobacteria	Actinobacteria	PeM15	Ambiguous_taxa	Ambiguous_taxa	Ambiguous_taxa	37	0	0	0	13	0	0	6	0	0	8	0	0	0	0	0	10	0	0	0	0	0
16S_OTU_250	Bacteria	Proteobacteria	Alphaproteobacteria					36	8	0	0	0	0	0	0	0	3	0	0	24	0	0	0	0	0	0	1	0	0
16S_OTU_458	Bacteria	Proteobacteria	Alphaproteobacteria	Parvularculales	Parvularculaceae	Parvularcula		36	8	0	0	0	0	0	0	0	15	0	0	3	0	1	7	0	2	0	0	0	0
16S_OTU_306	Bacteria	Marinimicrobia(SAR406clade)	Ambiguous_taxa	Ambiguous_taxa	Ambiguous_taxa	Ambiguous_taxa	Ambiguous_taxa	36	0	0	0	8	0	0	6	0	0	8	0	0	0	0	0	7	0	2	0	5	0
16S_OTU_1501	Bacteria	Cyanobacteria	Cyanobacteria	SubsectionI	FamilyI			36	0	0	0	13	0	0	4	0	0	7	0	0	0	0	0	12	0	0	0	0	0
16S_OTU_314	Bacteria							35	1	0	5	0	0	0	0	0	22	0	3	2	0	0	0	0	0	2	0	0	0
16S_OTU_943	Bacteria	Proteobacteria	Alphaproteobacteria	Rhodobacterales	Rhodobacteraceae			35	0	0	3	0	0	3	2	0	1	0	0	2	1	0	16	0	0	0	0	0	7
16S_OTU_203	Bacteria	Bacteroidetes	Flavobacteriia	Flavobacteriales	Flavobacteriaceae	NS5marinegroup		35	0	1	0	4	0	0	3	2	1	4	0	0	3	1	0	3	1	4	2	6	0
16S_OTU_302	Bacteria	Proteobacteria	Alphaproteobacteria					35	0	0	1	0	2	0	0	0	5	0	13	1	0	0	6	0	1	0	0	0	6
16S_OTU_324	Bacteria	Proteobacteria	Alphaproteobacteria					35	0	10	0	0	7	1	0	0	0	0	2	13	0	0	2	0	0	0	0	0	0
16S_OTU_1275	Bacteria	Proteobacteria	Alphaproteobacteria	Rhodobacterales	Rhodobacteraceae			35	0	0	0	8	0	0	10	0	0	7	0	1	0	0	0	9	0	0	0	0	0
16S_OTU_184	Bacteria	Proteobacteria	Alphaproteobacteria	Sphingomonadales	SWB04	unculturedbacterium	unculturedbacterium	35	0	0	0	4	0	0	0	0	30	0	0	0	0	0	0	0	0	0	0	0	1
16S_OTU_335	Bacteria	Proteobacteria	Alphaproteobacteria	DB1-14	unculturedbacterium	unculturedbacterium	unculturedbacterium	34	9	0	0	0	0	0	0	0	0	0	0	21	0	1	2	0	1	0	0	0	0
16S_OTU_608	Bacteria	Proteobacteria	Gammaproteobacteria	Alteromonadales	Alteromonadaceae			34	3	0	0	0	7	0	0	0	0	0	0	1	0	0	0	0	1	15	2	0	5
16S_OTU_260	Bacteria	Marinimicrobia(SAR406clade)						33	1	0	1	7	0	1	4	0	0	6	1	0	0	1	3	5	0	0	0	3	0
16S_OTU_103	Bacteria	Bacteroidetes	Flavobacteriia	Flavobacteriales	Flavobacteriaceae	NS4marinegroup		33	0	0	0	9	0	1	5	0	0	5	0	1	1	2	0	6	2	0	0	1	0
16S_OTU_633	Bacteria	Proteobacteria	Alphaproteobacteria	Rhizobiales	Phyllobacteriaceae			33	0	1	5	0	0	0	0	4	1	0	0	7	0	0	0	0	1	6	2	0	6
16S_OTU_311	Bacteria	Proteobacteria	Alphaproteobacteria	DB1-14	unculturedbacterium	unculturedbacterium	unculturedbacterium	33	8	0	1	0	0	16	0	3	3	0	0	0	0	0	0	0	0	0	1	1	0
16S_OTU_143	Bacteria	Proteobacteria	Alphaproteobacteria	Rhodobacterales	Rhodobacteraceae	Sulfitobacter		33	1	0	0	18	0	1	0	2	1	7	1	0	0	0	0	2	0	0	0	0	0
16S_OTU_421	Bacteria	Bacteroidetes	Flavobacteriia	Flavobacteriales	Flavobacteriaceae	Kordia	Ambiguous_taxa	33	0	0	0	0	0	0	0	0	11	0	0	0	0	0	7	0	0	3	0	1	11
16S_OTU_257	Bacteria							33	0	0	6	0	0	0	0	27	0	0	0	0	0	0	0	0	0	0	0	0	0
16S_OTU_778	Bacteria	Proteobacteria	Alphaproteobacteria	SAR11clade	Surface1			33	0	0	0	5	0	0	3	0	0	5	1	4	1	0	0	5	1	2	1	5	0
16S_OTU_134	Bacteria	Verrucomicrobia	Opitutae	Puniceicoccales	Puniceicoccaceae	marinegroup	Ambiguous_taxa	33	0	0	0	6	0	0	15	0	0	8	0	0	0	0	0	3	0	0	0	1	0
16S_OTU_1665	Bacteria	Cyanobacteria	Cyanobacteria	SubsectionI	FamilyI			33	0	0	0	7	0	0	8	0	0	5	0	0	0	0	0	11	1	0	0	0	1
16S_OTU_1302	Bacteria	Proteobacteria	Alphaproteobacteria	Rhodospirillales	Rhodospirillaceae	Defluviicoccus	unidentifiedmarinebacterioplankton	33	0	0	0	12	0	0	7	0	0	10	0	0	0	0	0	4	0	0	0	0	0
16S_OTU_350	Bacteria	Proteobacteria	Alphaproteobacteria	Kordiimonadales	Kordiimonadaceae	Kordiimonas	unculturedbacterium	33	0	0	0	0	0	0	0	14	8	0	0	0	0	0	3	0	0	1	4	0	3
16S_OTU_636	Bacteria	Proteobacteria	Alphaproteobacteria	Rhodospirillales	Rhodospirillaceae			33	0	0	0	0	0	0	0	0	31	0	0	0	1	0	0	0	1	0	0	0	0
16S_OTU_375	Bacteria	Proteobacteria	Gammaproteobacteria	Oceanospirillales	Oceanospirillaceae	Reinekea		33	0	0	0	0	0	0	0	0	0	0	0	4	0	0	0	0	29	0	0	0	0
16S_OTU_333	Bacteria	Proteobacteria	Gammaproteobacteria					33	0	0	0	0	0	0	0	0	0	0	0	0	0	33	0	0	0	0	0	0	0
16S_OTU_674	Bacteria	Proteobacteria	Alphaproteobacteria					32	11	0	0	0	0	0	0	0	2	0	0	0	0	0	19	0	0	0	0	0	0
16S_OTU_363	Bacteria	Bacteroidetes	Cytophagia	OrderII	Rhodothermaceae	uncultured		32	2	0	0	0	0	0	0	0	0	0	0	0	0	0	30	0	0	0	0	0	0
16S_OTU_123	Bacteria	Proteobacteria	Alphaproteobacteria	OCS116clade	unculturedOCS116clusterbacterium	unculturedOCS116clusterbacterium	unculturedOCS116clusterbacterium	32	0	0	1	4	0	1	7	0	1	10	0	0	0	0	0	8	0	0	0	0	0
16S_OTU_413	Bacteria	Proteobacteria	Alphaproteobacteria	DB1-14	unculturedorganism	unculturedorganism	unculturedorganism	32	0	0	1	0	0	0	0	0	0	0	0	1	0	4	14	0	11	1	0	0	0
16S_OTU_312	Bacteria	Planctomycetes	OM190	unculturedbacterium	unculturedbacterium	unculturedbacterium	unculturedbacterium	31	1	0	4	0	0	0	0	7	0	0	0	8	0	0	2	0	3	1	5	0	0
16S_OTU_384	Bacteria	Proteobacteria	Alphaproteobacteria	Parvularculales	Parvularculaceae	Parvularcula	Ambiguous_taxa	31	0	4	1	0	1	5	0	2	0	0	1	2	2	0	0	0	0	2	1	7	3
16S_OTU_388	Bacteria	Planctomycetes	Phycisphaerae	Phycisphaerales	Phycisphaeraceae	SM1A02	unculturedorganism	30	0	0	0	0	0	0	0	1	0	0	0	0	0	5	24	0	0	0	0	0	0
16S_OTU_349	Bacteria	Planctomycetes	Phycisphaerae	Phycisphaerales	Phycisphaeraceae	Phycisphaera	unculturedPlanctomycetalesbacterium	30	0	0	12	0	0	0	0	2	0	0	0	4	0	0	2	0	9	0	0	0	1
16S_OTU_115	Bacteria	Marinimicrobia(SAR406clade)						30	0	0	0	5	0	1	4	0	0	6	0	1	1	2	0	6	1	1	0	1	1
16S_OTU_101	Bacteria	Proteobacteria	Gammaproteobacteria	Legionellales	Coxiellaceae	Coxiella		30	0	0	0	7	0	0	8	0	0	10	0	0	0	0	0	5	0	0	0	0	0
16S_OTU_1721	Bacteria	Actinobacteria	Acidimicrobiia	Acidimicrobiales	OM1clade	CandidatusActinomarina		30	0	0	0	4	0	1	7	0	1	9	0	0	0	0	0	8	0	0	0	0	0
16S_OTU_405	Bacteria	Proteobacteria	Gammaproteobacteria	Cellvibrionales	Porticoccaceae	C1-B045	unculturedbacterium	30	0	0	0	0	0	0	0	0	0	0	0	3	0	0	0	0	0	0	0	0	27
16S_OTU_294	Bacteria	Cyanobacteria	Melainabacteria	Caenarcaniphilales	unculturedbacterium	unculturedbacterium	unculturedbacterium	29	1	0	0	0	1	3	0	0	15	0	0	1	5	0	0	0	0	0	0	3	0
16S_OTU_300	Bacteria	Chlamydiae	Chlamydiae	Chlamydiales				29	0	4	4	0	5	0	0	2	0	0	0	9	2	0	3	0	0	0	0	0	0
16S_OTU_185	Bacteria	Proteobacteria	Betaproteobacteria	Burkholderiales	Alcaligenaceae	MWH-UniP1aquaticgroup	Ambiguous_taxa	29	0	0	0	7	0	0	7	0	0	6	0	0	0	0	0	9	0	0	0	0	0
16S_OTU_353	Bacteria	Bacteroidetes	Cytophagia	Cytophagales	Cytophagaceae	Flexibacter	unculturedCytophagaceaebacterium	29	0	0	0	0	0	0	0	0	0	0	0	5	0	0	0	0	0	0	0	0	24
16S_OTU_551	Bacteria	Planctomycetes	vadinHA49					28	4	0	8	0	0	0	0	2	0	0	0	1	1	8	0	0	4	0	0	0	0
16S_OTU_396	Bacteria							28	1	3	3	0	0	0	0	1	3	0	0	0	0	0	0	0	7	2	0	0	8
16S_OTU_265	Bacteria	Bacteroidetes	Flavobacteriia	Flavobacteriales	Flavobacteriaceae	NS5marinegroup	Ambiguous_taxa	28	0	0	1	1	1	0	3	0	1	4	0	0	0	4	2	1	2	1	0	7	0
16S_OTU_178	Bacteria	Proteobacteria	Gammaproteobacteria	Legionellales	Coxiellaceae	Coxiella		28	0	0	0	6	0	0	5	0	0	7	0	0	0	0	0	10	0	0	0	0	0
16S_OTU_162	Bacteria	Bacteroidetes	Flavobacteriia	Flavobacteriales	NS9marinegroup	uncultureddeep-seabacterium	uncultureddeep-seabacterium	28	0	0	0	8	0	0	6	0	0	6	0	0	0	0	0	8	0	0	0	0	0
16S_OTU_344	Bacteria	Proteobacteria	Deltaproteobacteria	Bdellovibrionales	Bdellovibrionaceae	OM27clade		28	0	0	0	0	0	0	0	2	1	0	0	0	0	0	25	0	0	0	0	0	0
16S_OTU_323	Bacteria	Proteobacteria						28	0	0	0	0	0	0	0	0	3	0	0	7	0	0	3	0	4	1	1	0	9
16S_OTU_104	Bacteria	Bacteroidetes	Cytophagia	Cytophagales	Flammeovirgaceae	Marinoscillum	unculturedbacterium	27	0	0	1	5	0	0	8	0	0	4	0	0	0	0	0	4	0	2	0	3	0
16S_OTU_1337	Bacteria	Proteobacteria	Alphaproteobacteria	Rhodobacterales	Rhodobacteraceae			27	0	0	0	13	0	0	3	0	0	7	0	0	0	0	0	4	0	0	0	0	0
16S_OTU_1424	Bacteria	Planctomycetes	Planctomycetacia	Planctomycetales	Planctomycetaceae	Pirellula		26	2	8	8	0	0	0	0	1	3	0	0	3	0	0	0	0	0	0	0	0	1
16S_OTU_1414	Bacteria	Proteobacteria	Alphaproteobacteria	Rhodobacterales	Rhodobacteraceae			26	0	3	0	0	0	0	0	0	2	0	1	2	0	0	12	1	2	1	0	1	1
16S_OTU_542	Bacteria	Planctomycetes	Phycisphaerae	Phycisphaerales	Phycisphaeraceae	SM1A02		26	0	0	0	0	0	0	0	3	6	0	0	1	0	0	13	0	0	0	0	0	3
16S_OTU_1240	Bacteria	Cyanobacteria	Cyanobacteria	SubsectionI	FamilyI			26	1	0	0	5	0	0	5	1	0	6	1	0	0	0	0	6	1	0	0	0	0
16S_OTU_398	Bacteria	Proteobacteria	Alphaproteobacteria	Sneathiellales	Sneathiellaceae	Sneathiella		26	0	3	0	0	11	0	0	0	2	0	0	10	0	0	0	0	0	0	0	0	0
16S_OTU_352	Bacteria	Cyanobacteria						26	0	0	0	0	0	16	0	0	0	0	6	0	0	0	0	0	1	1	0	0	2
16S_OTU_1489	Bacteria	Bacteroidetes	Cytophagia	Cytophagales	Flammeovirgaceae	Marinoscillum	unculturedbacterium	26	0	0	0	0	0	0	0	0	0	0	0	22	0	2	0	0	0	0	0	0	2
16S_OTU_527	Bacteria	Proteobacteria	Alphaproteobacteria	Rhodobacterales	Rhodobacteraceae			25	11	1	0	0	0	0	0	0	0	0	0	0	0	0	0	0	0	0	12	0	1
16S_OTU_400	Bacteria							25	3	0	0	0	0	0	0	0	2	0	0	5	0	2	0	0	8	0	0	0	5
16S_OTU_128	Bacteria	Verrucomicrobia	Verrucomicrobiae	Verrucomicrobiales	Verrucomicrobiaceae	Roseibacillus	Ambiguous_taxa	25	0	0	0	10	0	0	7	0	0	6	0	0	0	0	0	2	0	0	0	0	0
16S_OTU_1191	Bacteria	Proteobacteria	Gammaproteobacteria	Oceanospirillales	SAR86clade	Ambiguous_taxa	Ambiguous_taxa	25	0	0	0	2	0	1	9	0	1	3	2	0	0	0	0	3	0	1	0	3	0
16S_OTU_1627	Bacteria	Actinobacteria	Acidimicrobiia	Acidimicrobiales	OM1clade	CandidatusActinomarina	Ambiguous_taxa	25	0	0	0	5	0	0	5	0	1	5	0	1	0	1	0	7	0	0	0	0	0
16S_OTU_457	Bacteria	Proteobacteria						25	0	0	0	0	0	0	0	0	0	0	0	0	0	0	22	0	1	0	2	0	0
16S_OTU_495	Bacteria							25	0	0	0	0	0	1	0	0	0	0	3	0	0	0	0	0	0	4	0	17	0
16S_OTU_425	Bacteria	Proteobacteria	Deltaproteobacteria	Myxococcales	Nannocystaceae	uncultured	Ambiguous_taxa	25	0	0	0	0	0	0	0	0	0	0	0	0	0	0	0	0	0	0	25	0	0
16S_OTU_438	Bacteria	Bacteroidetes	Cytophagia	Cytophagales	Flammeovirgaceae	Marinoscillum	unculturedFlammeovirgaceaebacterium	25	0	0	0	0	0	0	0	0	17	0	0	8	0	0	0	0	0	0	0	0	0
16S_OTU_677	Bacteria	Proteobacteria	Alphaproteobacteria	Rhodobacterales	Rhodobacteraceae			25	0	0	0	0	0	0	0	0	2	0	0	2	0	0	6	0	0	0	15	0	0
16S_OTU_392	Bacteria	Proteobacteria	Alphaproteobacteria	Rhodospirillales	Rhodospirillaceae			24	0	0	0	0	0	0	0	0	0	0	0	0	0	24	0	0	0	0	0	0	0
16S_OTU_455	Bacteria	Proteobacteria						24	1	0	0	0	2	4	0	0	0	0	0	0	0	1	0	0	0	0	1	15	0
16S_OTU_560	Bacteria	Proteobacteria						24	1	0	0	0	1	0	0	0	1	0	0	0	0	0	2	0	0	1	17	1	0
16S_OTU_360	Bacteria	Proteobacteria	Alphaproteobacteria	Caulobacterales	Hyphomonadaceae			24	0	6	0	0	7	0	0	1	0	0	0	7	0	0	3	0	0	0	0	0	0
16S_OTU_391	Bacteria	Bacteroidetes	Flavobacteriia	Flavobacteriales	NS7marinegroup			24	0	0	1	6	0	0	5	0	0	4	0	0	2	0	0	3	1	0	0	1	1
16S_OTU_886	Bacteria	Bacteroidetes	Flavobacteriia	Flavobacteriales	Flavobacteriaceae			24	0	0	0	8	0	2	3	0	0	8	0	0	0	0	0	3	0	0	0	0	0
16S_OTU_433	Bacteria							23	1	0	0	0	0	0	0	0	0	0	2	0	0	0	20	0	0	0	0	0	0
16S_OTU_403	Bacteria	Proteobacteria	Deltaproteobacteria	Myxococcales	Eel-36e1D6			23	0	0	11	0	0	0	0	0	0	0	0	0	0	11	1	0	0	0	0	0	0
16S_OTU_220	Bacteria	Verrucomicrobia	Opitutae	Puniceicoccales	Puniceicoccaceae	Coraliomargarita		23	0	0	0	2	0	0	2	0	1	3	0	1	0	0	0	5	7	0	0	1	1
16S_OTU_221	Bacteria	Bacteroidetes	Flavobacteriia	Flavobacteriales	Flavobacteriaceae	NS5marinegroup	marinemetagenome	23	0	0	0	6	0	0	2	1	0	5	0	0	1	0	0	6	0	1	0	1	0
16S_OTU_945	Bacteria	Planctomycetes	Phycisphaerae	Phycisphaerales	Phycisphaeraceae	SM1A02	unculturedorganism	22	3	0	0	0	0	0	0	0	0	0	0	0	0	18	1	0	0	0	0	0	0
16S_OTU_1701	Bacteria	Proteobacteria	Gammaproteobacteria	Alteromonadales	Alteromonadaceae	Marinobacter		22	2	1	2	0	1	0	0	0	4	0	4	0	0	0	0	0	0	3	0	3	2
16S_OTU_454	Bacteria							22	1	0	0	0	0	1	0	1	0	0	0	0	0	0	0	0	2	0	3	14	0
16S_OTU_371	Bacteria	Planctomycetes	BD7-11	unculturedbacterium	unculturedbacterium	unculturedbacterium	unculturedbacterium	22	2	4	3	0	0	0	0	1	4	0	0	3	0	0	0	0	0	3	0	0	2
16S_OTU_366	Bacteria	Proteobacteria	Alphaproteobacteria	Parvularculales	Parvularculaceae	Parvularcula		22	0	0	0	0	0	0	0	0	0	0	0	16	0	6	0	0	0	0	0	0	0
16S_OTU_494	Bacteria	Proteobacteria	Alphaproteobacteria	DB1-14				22	0	0	0	0	0	0	0	10	0	0	0	0	0	0	3	0	0	8	1	0	0
16S_OTU_439	Bacteria	Bacteroidetes						22	0	0	0	0	0	0	0	0	0	0	0	0	0	0	0	0	0	22	0	0	0
16S_OTU_620	Bacteria	Proteobacteria	Deltaproteobacteria	Bdellovibrionales	Bdellovibrionaceae	OM27clade	unculturedorganism	21	0	4	1	0	0	0	0	1	4	0	0	1	0	0	0	0	0	2	0	0	8
16S_OTU_1197	Bacteria	Proteobacteria	Gammaproteobacteria					21	0	0	0	2	0	0	3	0	2	1	1	0	0	1	0	4	0	1	0	6	0
16S_OTU_571	Bacteria	Verrucomicrobia	Opitutae	Puniceicoccales	Puniceicoccaceae	Pelagicoccus		21	0	0	1	0	0	0	0	7	0	0	0	0	0	1	3	0	8	0	1	0	0
16S_OTU_120	Bacteria	Bacteroidetes	Flavobacteriia	Flavobacteriales				21	0	0	0	8	0	0	5	0	0	4	0	0	0	0	0	4	0	0	0	0	0
16S_OTU_383	Bacteria	Bacteroidetes	Cytophagia	Cytophagales	Flammeovirgaceae	Reichenbachiella		21	0	0	0	0	0	0	0	0	18	0	0	2	0	0	0	0	0	0	1	0	0
16S_OTU_500	Bacteria	Proteobacteria						21	0	0	0	0	0	0	0	0	0	0	0	0	0	0	0	0	0	0	10	11	0
16S_OTU_507	Bacteria							21	0	0	0	0	0	0	0	0	0	0	0	0	0	0	0	0	0	0	0	0	21
16S_OTU_410	Bacteria	Proteobacteria	Alphaproteobacteria	Rickettsiales	Holosporaceae	uncultured	Melitaplumulosa	20	8	0	0	0	0	8	0	0	0	0	0	0	0	0	0	0	0	0	0	4	0
16S_OTU_409	Bacteria	Proteobacteria	Alphaproteobacteria					20	0	0	1	0	0	5	0	4	1	0	2	2	4	0	0	0	0	1	0	0	0
16S_OTU_658	Bacteria	Bacteroidetes	Flavobacteriia	Flavobacteriales	Flavobacteriaceae	NS5marinegroup		20	0	0	0	6	0	0	2	0	0	8	0	0	0	0	0	1	0	0	0	1	2
16S_OTU_219	Bacteria	Proteobacteria	Deltaproteobacteria	Bdellovibrionales	Bdellovibrionaceae	OM27clade	Ambiguous_taxa	20	0	0	0	8	0	0	3	0	0	5	0	0	0	0	0	4	0	0	0	0	0
16S_OTU_514	Bacteria	Bacteroidetes	Flavobacteriia	Flavobacteriales	Flavobacteriaceae	Cloacibacterium	Ambiguous_taxa	20	0	0	0	0	0	0	0	0	0	0	0	0	0	0	0	0	12	0	8	0	0
16S_OTU_1310	Bacteria	Proteobacteria	Alphaproteobacteria	Rhodobacterales	Rhodobacteraceae			19	0	0	0	0	0	0	1	2	1	0	3	0	0	4	5	1	1	0	0	0	1
16S_OTU_1094	Bacteria	Proteobacteria	Gammaproteobacteria	Vibrionales	Vibrionaceae			19	0	0	0	7	0	0	0	0	2	2	0	1	0	1	1	0	2	0	0	1	2
16S_OTU_289	Bacteria	Bacteroidetes	Cytophagia	Cytophagales	Flammeovirgaceae			19	0	0	0	2	0	0	0	0	1	0	16	0	0	0	0	0	0	0	0	0	0
16S_OTU_155	Bacteria	Bacteroidetes	Flavobacteriia	Flavobacteriales	Flavobacteriaceae	Formosa	Ambiguous_taxa	19	0	0	0	6	0	0	2	0	0	7	0	0	0	0	0	4	0	0	0	0	0
16S_OTU_628	Bacteria	Verrucomicrobia	Opitutae	Puniceicoccales	Puniceicoccaceae			19	0	0	0	0	0	0	0	0	0	0	0	0	0	0	0	0	0	19	0	0	0
16S_OTU_362	Bacteria	Spirochaetae	Spirochaetes	Spirochaetales	Leptospiraceae	uncultured	unculturedspirochete	18	1	0	0	0	0	0	0	10	0	1	0	2	0	0	3	0	0	0	0	0	1
16S_OTU_553	Bacteria	Proteobacteria	Alphaproteobacteria	Rickettsiales	SM2D12	unculturedorganism	unculturedorganism	18	9	4	2	0	0	0	0	0	2	0	0	1	0	0	0	0	0	0	0	0	0
16S_OTU_430	Bacteria	Bacteroidetes						18	1	0	0	0	1	1	0	0	0	0	2	0	8	2	0	0	1	0	0	2	0
16S_OTU_436	Bacteria	CandidatedivisionSR1						18	5	0	0	0	0	1	0	0	0	0	0	0	12	0	0	0	0	0	0	0	0
16S_OTU_1007	Bacteria	Proteobacteria	Alphaproteobacteria	Rhodospirillales	Rhodospirillaceae	AEGEAN-169marinegroup		18	0	0	0	4	0	0	3	0	0	5	0	0	1	0	0	3	0	0	0	1	1
16S_OTU_213	Bacteria	Bacteroidetes	Flavobacteriia	Flavobacteriales	NS9marinegroup	Ambiguous_taxa	Ambiguous_taxa	18	0	0	0	8	0	0	4	0	0	4	0	0	0	0	0	2	0	0	0	0	0
16S_OTU_144	Bacteria	Proteobacteria	Alphaproteobacteria	Rickettsiales	S25-593	unculturedbacterium	unculturedbacterium	18	0	0	0	4	0	1	5	0	0	3	0	0	0	0	0	5	0	0	0	0	0
16S_OTU_509	Bacteria	Proteobacteria	Gammaproteobacteria	Pseudomonadales	Moraxellaceae	Acinetobacter		18	0	0	0	0	0	1	0	2	0	0	0	0	1	0	1	0	0	3	1	6	3
16S_OTU_428	Bacteria	Bacteroidetes	Cytophagia	Cytophagales	Flammeovirgaceae			18	0	0	0	0	0	1	0	0	0	0	0	0	0	2	0	0	2	0	8	5	0
16S_OTU_453	Bacteria	Bacteroidetes						18	0	0	0	0	0	0	0	15	0	0	0	0	0	3	0	0	0	0	0	0	0
16S_OTU_577	Bacteria	Chloroflexi	Ardenticatenia	uncultured				17	5	0	0	0	5	0	0	0	0	0	0	0	0	1	0	0	0	5	0	0	1
16S_OTU_624	Bacteria	Proteobacteria	Alphaproteobacteria	Rhizobiales	Rhodobiaceae	Parvibaculum	Ambiguous_taxa	17	0	2	1	0	5	0	0	1	0	0	1	6	0	0	1	0	0	0	0	0	0
16S_OTU_1118	Bacteria	Proteobacteria	Alphaproteobacteria	Rhodobacterales	Rhodobacteraceae			17	0	0	3	1	0	0	3	1	1	1	0	0	0	0	0	3	3	0	0	0	1
16S_OTU_1581	Bacteria	Bacteroidetes	Cytophagia	Cytophagales	Flammeovirgaceae	Marinoscillum	Ambiguous_taxa	17	0	0	0	5	0	0	3	0	1	2	0	0	0	1	0	4	1	0	0	0	0
16S_OTU_1274	Bacteria	Proteobacteria	Alphaproteobacteria	Rhodospirillales	Rhodospirillaceae	Defluviicoccus	unidentifiedmarinebacterioplankton	17	0	0	0	4	0	0	3	0	0	5	0	0	0	0	0	5	0	0	0	0	0
16S_OTU_504	Bacteria	Proteobacteria	Alphaproteobacteria	Rickettsiales	SAR116clade			17	0	0	0	10	0	0	2	0	0	4	0	0	0	0	0	1	0	0	0	0	0
16S_OTU_417	Bacteria	Proteobacteria	Deltaproteobacteria	Desulfuromonadales	GR-WP33-58			17	0	0	0	6	0	0	4	0	0	3	0	0	0	0	0	4	0	0	0	0	0
16S_OTU_198	Bacteria	Chloroflexi	SAR202clade					17	0	0	0	0	0	0	1	0	0	3	1	0	0	0	0	3	0	2	0	6	1
16S_OTU_372	Bacteria	Proteobacteria	Alphaproteobacteria	Rhodospirillales	Rhodospirillaceae			17	0	0	0	0	0	0	0	0	3	0	11	1	0	0	0	0	0	1	0	0	1
16S_OTU_1411	Bacteria	Planctomycetes	Phycisphaerae	Phycisphaerales	Phycisphaeraceae			16	1	0	2	0	0	0	0	4	1	0	5	0	0	0	2	0	0	0	1	0	0
16S_OTU_127	Bacteria	Bacteroidetes	Flavobacteriia	Flavobacteriales	NS7marinegroup	Ambiguous_taxa	Ambiguous_taxa	16	0	0	0	5	0	0	5	0	0	3	0	0	0	0	0	3	0	0	0	0	0
16S_OTU_209	Bacteria	Proteobacteria	Alphaproteobacteria	Rickettsiales	SAR116clade			16	0	0	0	4	0	0	7	0	0	2	0	0	0	0	0	2	0	0	0	1	0
16S_OTU_163	Bacteria	Proteobacteria	SC3-20	unculturedbacterium	unculturedbacterium	unculturedbacterium	unculturedbacterium	16	0	0	0	3	0	0	3	0	0	2	0	0	0	0	0	8	0	0	0	0	0
16S_OTU_191	Bacteria	Bacteroidetes	Flavobacteriia	Flavobacteriales	Flavobacteriaceae	NS4marinegroup		16	0	0	0	6	0	0	6	0	0	0	1	0	0	1	0	2	0	0	0	0	0
16S_OTU_224	Bacteria	Proteobacteria	Gammaproteobacteria	KI89Aclade	unculturedbacterium	unculturedbacterium	unculturedbacterium	16	0	0	0	8	0	0	3	0	0	4	0	0	0	0	0	1	0	0	0	0	0
16S_OTU_1226	Bacteria	Proteobacteria	Alphaproteobacteria	SAR11clade	Deep1			16	0	0	0	5	0	1	3	0	0	2	0	0	0	0	0	2	0	0	0	3	0
16S_OTU_168	Bacteria	Proteobacteria	Gammaproteobacteria	Oceanospirillales	OM182clade			16	0	0	0	5	0	0	6	0	0	1	0	0	0	0	0	4	0	0	0	0	0
16S_OTU_151	Bacteria	Proteobacteria	Gammaproteobacteria	Oceanospirillales	SAR86clade	Ambiguous_taxa	Ambiguous_taxa	16	0	0	0	3	0	0	5	0	0	3	0	0	0	0	0	4	0	1	0	0	0
16S_OTU_734	Bacteria	Proteobacteria	Alphaproteobacteria	Rickettsiales	RickettsialesIncertaeSedis	CandidatusLariskella	Ambiguous_taxa	16	0	0	0	0	0	0	0	0	0	1	8	1	1	0	3	0	1	0	1	0	0
16S_OTU_579	Bacteria	Proteobacteria	Alphaproteobacteria	Rhodospirillales	Rhodospirillaceae	Thalassospira	unculturedalphaproteobacterium	16	0	0	0	0	3	1	0	0	1	0	0	0	7	1	1	0	1	0	1	0	0
16S_OTU_603	Bacteria	Proteobacteria	Alphaproteobacteria	Rickettsiales	SM2D12	unculturedorganism	unculturedorganism	16	0	0	0	0	0	2	0	0	0	0	2	0	0	1	0	0	0	0	6	5	0
16S_OTU_437	Bacteria							16	0	0	0	0	0	0	0	0	16	0	0	0	0	0	0	0	0	0	0	0	0
16S_OTU_393	Bacteria	Proteobacteria	Alphaproteobacteria	Rickettsiales	LWSR-14	Ambiguous_taxa	Ambiguous_taxa	16	0	0	0	0	0	0	0	0	7	0	0	6	0	2	0	0	1	0	0	0	0
16S_OTU_445	Bacteria	Bacteroidetes						16	0	0	0	0	0	0	0	0	4	0	0	4	0	0	0	0	7	0	1	0	0
16S_OTU_574	Bacteria	Bacteroidetes	Cytophagia	Cytophagales	Flammeovirgaceae			16	0	0	0	0	0	0	0	0	0	0	0	4	0	0	0	0	10	0	2	0	0
16S_OTU_397	Bacteria	Deinococcus-Thermus	Deinococci	Deinococcales	Trueperaceae	Truepera		15	1	0	0	0	0	0	0	0	1	0	0	0	0	10	2	0	0	0	1	0	0
16S_OTU_646	Bacteria	Lentisphaerae	SS1-B-03-39	unculturedorganism	unculturedorganism	unculturedorganism	unculturedorganism	15	0	0	5	0	0	0	0	0	0	0	3	2	0	0	2	0	0	0	1	0	2
16S_OTU_1404	Bacteria	Proteobacteria	Alphaproteobacteria	Rickettsiales	SAR116clade			15	0	0	0	3	0	0	2	0	0	6	0	0	0	0	0	4	0	0	0	0	0
16S_OTU_161	Bacteria	Proteobacteria	Deltaproteobacteria	Bdellovibrionales	Bdellovibrionaceae	OM27clade	uncultureddeltaproteobacterium	15	0	0	0	3	0	0	2	0	0	2	0	0	0	0	0	8	0	0	0	0	0
16S_OTU_1281	Bacteria	Actinobacteria	Acidimicrobiia	Acidimicrobiales	OM1clade	CandidatusActinomarina	Ambiguous_taxa	15	0	0	0	2	0	1	4	0	1	4	0	0	0	0	0	3	0	0	0	0	0
16S_OTU_1327	Bacteria	Cyanobacteria	Cyanobacteria	SubsectionI	FamilyI			15	0	0	0	1	0	0	3	0	0	5	0	0	0	0	0	6	0	0	0	0	0
16S_OTU_673	Bacteria	Proteobacteria	Alphaproteobacteria					14	0	1	0	0	0	0	0	0	0	0	0	5	0	0	3	0	0	0	1	0	4
16S_OTU_498	Bacteria	Gracilibacteria						14	0	0	0	0	0	4	0	0	0	0	0	0	8	0	0	0	0	0	0	2	0
16S_OTU_130	Bacteria	Proteobacteria	Gammaproteobacteria	Oceanospirillales	SAR86clade			14	0	0	0	5	0	0	6	0	0	1	0	0	0	0	0	2	0	0	0	0	0
16S_OTU_1304	Bacteria	Proteobacteria	Alphaproteobacteria	Rhodospirillales	Rhodospirillaceae	Defluviicoccus	unidentifiedmarinebacterioplankton	14	0	0	0	2	0	0	3	0	0	7	0	0	0	0	0	2	0	0	0	0	0
16S_OTU_201	Bacteria	Proteobacteria	Gammaproteobacteria	Oceanospirillales	Oceanospirillaceae	Neptunomonas	unculturedorganism	14	0	0	0	5	0	0	3	0	0	3	0	0	0	0	0	3	0	0	0	0	0
16S_OTU_152	Bacteria	Verrucomicrobia	Verrucomicrobiae	Verrucomicrobiales	DEV007			14	0	0	0	6	0	0	2	0	0	6	0	0	0	0	0	0	0	0	0	0	0
16S_OTU_186	Bacteria	Proteobacteria	Deltaproteobacteria	Desulfuromonadales	GR-WP33-58			14	0	0	0	5	0	0	2	0	0	4	0	0	0	0	0	3	0	0	0	0	0
16S_OTU_1564	Bacteria	Cyanobacteria	Cyanobacteria	SubsectionI	FamilyI			14	0	0	0	2	0	0	4	0	0	3	0	0	0	0	0	5	0	0	0	0	0
16S_OTU_549	Bacteria	Planctomycetes	Phycisphaerae	Phycisphaerales	Phycisphaeraceae	SM1A02	unculturedorganism	14	0	0	0	0	0	0	0	0	14	0	0	0	0	0	0	0	0	0	0	0	0
16S_OTU_562	Bacteria	Bacteroidetes	Cytophagia	Cytophagales	Flammeovirgaceae			13	4	0	0	0	0	0	0	0	0	0	0	0	0	0	9	0	0	0	0	0	0
16S_OTU_555	Bacteria	Proteobacteria	Alphaproteobacteria	Sneathiellales	Sneathiellaceae	Sneathiella		13	0	3	0	0	4	0	0	0	0	0	1	4	0	0	1	0	0	0	0	0	0
16S_OTU_1009	Bacteria	Proteobacteria	Alphaproteobacteria	SAR11clade				13	0	0	1	2	0	0	2	0	1	2	0	0	1	0	0	0	0	1	1	2	0
16S_OTU_463	Bacteria	Proteobacteria	Gammaproteobacteria	E01-9C-26marinegroup	Ambiguous_taxa	Ambiguous_taxa	Ambiguous_taxa	13	0	0	1	0	0	0	0	0	0	0	0	0	0	0	12	0	0	0	0	0	0
16S_OTU_594	Bacteria	Proteobacteria	Alphaproteobacteria	DB1-14	unculturedorganism	unculturedorganism	unculturedorganism	13	0	0	3	0	0	0	0	0	0	0	0	0	0	0	0	0	10	0	0	0	0
16S_OTU_1367	Bacteria	Proteobacteria	Gammaproteobacteria	Cellvibrionales	Halieaceae			13	0	0	0	1	0	0	3	0	0	5	0	0	0	0	0	4	0	0	0	0	0
16S_OTU_204	Bacteria	Proteobacteria	Deltaproteobacteria	Bdellovibrionales	Bdellovibrionaceae	OM27clade	unidentifiedmarinebacterioplankton	13	0	0	0	6	0	0	1	0	0	3	0	0	0	0	0	3	0	0	0	0	0
16S_OTU_1381	Bacteria	Marinimicrobia(SAR406clade)						13	0	0	0	2	0	1	0	2	0	0	1	0	0	0	0	3	0	1	0	3	0
16S_OTU_1687	Bacteria	Proteobacteria	Gammaproteobacteria	OrderIncertaeSedis	FamilyIncertaeSedis	Marinicella		13	0	0	0	0	2	0	3	0	0	0	0	0	2	0	0	3	1	0	1	1	0
16S_OTU_232	Bacteria	Proteobacteria	Deltaproteobacteria	Bdellovibrionales	Bdellovibrionaceae	OM27clade	unculturedmarinemicroorganism	13	0	0	0	4	0	0	2	0	0	6	0	0	0	0	0	1	0	0	0	0	0
16S_OTU_510	Bacteria	Proteobacteria	Gammaproteobacteria	Cellvibrionales	Halieaceae	OM60(NOR5)clade		13	0	0	0	2	0	0	4	0	0	4	0	0	0	0	0	3	0	0	0	0	0
16S_OTU_471	Bacteria	Proteobacteria	Gammaproteobacteria	Alteromonadales	Colwelliaceae	Thalassotalea		13	0	0	0	0	0	0	0	0	0	0	12	0	0	1	0	0	0	0	0	0	0
16S_OTU_263	Bacteria	Bacteroidetes	Cytophagia	Cytophagales	Flammeovirgaceae	Marinoscillum		12	0	0	0	3	0	1	2	0	0	2	1	0	0	0	0	1	0	0	0	1	1
16S_OTU_567	Bacteria	Proteobacteria	Gammaproteobacteria					12	1	1	0	0	0	0	0	3	0	0	0	0	0	0	0	0	0	3	1	0	3
16S_OTU_681	Bacteria	Proteobacteria	Gammaproteobacteria	Pseudomonadales	Pseudomonadaceae	Pseudomonas		12	0	1	0	0	0	0	0	0	3	0	0	1	0	0	0	0	4	0	3	0	0
16S_OTU_506	Bacteria	Proteobacteria	Alphaproteobacteria	DB1-14	unculturedorganism	unculturedorganism	unculturedorganism	12	0	0	7	0	0	0	0	0	0	0	0	0	0	0	5	0	0	0	0	0	0
16S_OTU_771	Bacteria	Gracilibacteria						12	0	0	2	0	0	0	0	0	1	0	0	0	0	0	0	0	0	1	0	0	8
16S_OTU_807	Bacteria	Proteobacteria	Alphaproteobacteria	SAR11clade	Ambiguous_taxa	Ambiguous_taxa	Ambiguous_taxa	12	0	0	0	2	0	0	0	0	2	4	1	0	0	0	0	1	0	1	0	1	0
16S_OTU_189	Bacteria	Proteobacteria	Gammaproteobacteria	Oceanospirillales	Litoricolaceae	Litoricola		12	0	0	0	2	0	0	5	0	0	3	0	0	0	0	0	1	0	0	0	1	0
16S_OTU_921	Bacteria	Proteobacteria	Deltaproteobacteria	Desulfuromonadales	GR-WP33-58	Ambiguous_taxa	Ambiguous_taxa	12	0	0	0	3	0	0	2	0	0	1	0	0	0	0	0	6	0	0	0	0	0
16S_OTU_167	Bacteria	Proteobacteria	Deltaproteobacteria	Bdellovibrionales	Bdellovibrionaceae	OM27clade	uncultureddeltaproteobacterium	12	0	0	0	4	0	0	2	0	0	2	0	0	0	0	0	4	0	0	0	0	0
16S_OTU_207	Bacteria	Proteobacteria	Gammaproteobacteria	E01-9C-26marinegroup	Ambiguous_taxa	Ambiguous_taxa	Ambiguous_taxa	12	0	0	0	5	0	0	1	0	0	3	0	0	0	0	0	3	0	0	0	0	0
16S_OTU_489	Bacteria	Proteobacteria	Alphaproteobacteria	DB1-14				12	0	0	0	4	0	0	0	0	5	0	2	0	0	1	0	0	0	0	0	0	0
16S_OTU_196	Bacteria	Proteobacteria	Alphaproteobacteria					12	0	0	0	2	0	0	3	0	0	1	0	0	0	0	0	5	0	0	0	1	0
16S_OTU_613	Bacteria	Cyanobacteria	Melainabacteria	Caenarcaniphilales	unculturedcyanobacterium	unculturedcyanobacterium	unculturedcyanobacterium	12	0	0	0	0	6	0	0	1	4	0	1	0	0	0	0	0	0	0	0	0	0
16S_OTU_745	Bacteria	Proteobacteria	Gammaproteobacteria	Xanthomonadales	uncultured	unculturedorganism	unculturedorganism	12	0	0	0	0	2	0	0	0	7	0	0	0	0	0	0	0	3	0	0	0	0
16S_OTU_556	Bacteria	Proteobacteria	Gammaproteobacteria	Alteromonadales	Idiomarinaceae	Idiomarina		12	0	0	0	0	0	0	0	0	0	0	3	1	1	0	1	0	0	0	0	4	2
16S_OTU_545	Bacteria	Proteobacteria	Alphaproteobacteria	DB1-14				12	0	0	0	0	0	0	0	12	0	0	0	0	0	0	0	0	0	0	0	0	0
16S_OTU_484	Bacteria	Proteobacteria	Gammaproteobacteria	Oceanospirillales	Oceanospirillaceae	Pseudospirillum		12	0	0	0	0	0	0	0	0	3	0	6	2	0	1	0	0	0	0	0	0	0
16S_OTU_1484	Bacteria	Planctomycetes	Planctomycetacia	Planctomycetales	Planctomycetaceae	Pir4lineage		11	0	0	0	0	0	0	0	1	0	0	0	6	0	1	3	0	0	0	0	0	0
16S_OTU_597	Bacteria	Bacteroidetes	Flavobacteriia	Flavobacteriales	Flavobacteriaceae			11	0	0	0	0	1	1	0	0	0	0	0	0	2	0	0	0	1	0	0	6	0
16S_OTU_1608	Bacteria	Proteobacteria	Alphaproteobacteria					11	4	0	0	0	0	0	0	0	0	0	0	0	0	6	0	0	1	0	0	0	0
16S_OTU_503	Bacteria	Bacteroidetes	Cytophagia	Cytophagales	Flammeovirgaceae	Rapidithrix	unculturedbacterium	11	0	4	0	0	0	0	0	0	1	0	0	0	0	0	0	0	0	3	3	0	0
16S_OTU_927	Bacteria	Bacteroidetes						11	0	0	9	0	0	0	0	0	0	0	0	0	0	0	1	0	1	0	0	0	0
16S_OTU_625	Bacteria	Bacteroidetes						11	0	0	2	0	0	0	0	0	5	0	0	1	0	0	0	0	0	0	3	0	0
16S_OTU_1509	Bacteria	Proteobacteria	Alphaproteobacteria	SAR11clade				11	0	0	0	1	0	0	3	0	0	1	0	0	0	0	0	3	0	1	0	1	1
16S_OTU_1467	Bacteria	Bacteroidetes	Flavobacteriia	Flavobacteriales				11	0	0	0	4	0	0	2	0	0	3	0	0	0	0	0	2	0	0	0	0	0
16S_OTU_1433	Bacteria	Proteobacteria	Alphaproteobacteria	Rickettsiales	SAR116clade			11	0	0	0	4	0	0	6	0	0	0	0	0	0	0	0	1	0	0	0	0	0
16S_OTU_1373	Bacteria	Proteobacteria	Gammaproteobacteria	Legionellales	Coxiellaceae	Coxiella	Ambiguous_taxa	11	0	0	0	2	0	0	1	0	0	4	0	0	0	0	0	3	0	0	0	0	1
16S_OTU_230	Bacteria	Proteobacteria	Gammaproteobacteria	Oceanospirillales	OM182clade			11	0	0	0	4	0	0	4	0	0	2	0	0	0	0	0	1	0	0	0	0	0
16S_OTU_1645	Bacteria	Proteobacteria	Alphaproteobacteria	Rickettsiales	SAR116clade			11	0	0	0	3	0	0	1	0	0	5	0	0	0	0	0	2	0	0	0	0	0
16S_OTU_483	Bacteria	Proteobacteria	Alphaproteobacteria					10	2	0	0	0	0	0	0	0	0	0	0	0	0	7	1	0	0	0	0	0	0
16S_OTU_467	Bacteria	Proteobacteria	Gammaproteobacteria	Cellvibrionales	Cellvibrionaceae	Pseudomaricurvus	unculturedbacterium	10	0	0	2	0	0	1	0	2	0	0	2	0	1	0	0	0	0	1	0	1	0
16S_OTU_248	Bacteria	Marinimicrobia(SAR406clade)	Ambiguous_taxa	Ambiguous_taxa	Ambiguous_taxa	Ambiguous_taxa	Ambiguous_taxa	10	0	0	0	1	0	0	6	0	0	1	0	0	0	0	0	1	0	0	0	1	0
16S_OTU_299	Bacteria	Cyanobacteria	Cyanobacteria	SubsectionI	FamilyI	Synechococcus		10	0	0	0	6	0	0	1	0	0	2	0	0	0	0	0	0	0	0	0	1	0
16S_OTU_234	Bacteria	Planctomycetes	Planctomycetacia	Planctomycetales	Planctomycetaceae			10	0	0	0	3	0	0	0	0	0	3	0	0	0	0	0	4	0	0	0	0	0
16S_OTU_200	Bacteria	Actinobacteria	Acidimicrobiia	Acidimicrobiales	Sva0996marinegroup			10	0	0	0	5	0	0	1	0	0	3	0	0	0	0	0	1	0	0	0	0	0
16S_OTU_247	Bacteria	Proteobacteria	Deltaproteobacteria	Desulfuromonadales	GR-WP33-58	uncultureddeltaproteobacterium	uncultureddeltaproteobacterium	10	0	0	0	4	0	0	0	0	0	6	0	0	0	0	0	0	0	0	0	0	0
16S_OTU_385	Bacteria	Proteobacteria	Alphaproteobacteria	Rhodospirillales	Rhodospirillaceae	uncultured	marinemetagenome	10	0	0	0	3	0	0	3	0	0	2	0	0	0	0	0	2	0	0	0	0	0
16S_OTU_1388	Bacteria	Proteobacteria	Alphaproteobacteria	SAR11clade				10	0	0	0	4	0	0	0	0	0	2	1	0	0	0	0	1	0	0	0	2	0
16S_OTU_460	Bacteria	Chlamydiae	Chlamydiae	Chlamydiales	Simkaniaceae	CandidatusFritschea	Ambiguous_taxa	10	0	0	0	1	0	0	0	0	2	0	0	0	0	0	6	0	0	0	0	1	0
16S_OTU_581	Bacteria	Proteobacteria	Deltaproteobacteria	Bdellovibrionales	Bacteriovoracaceae	Halobacteriovorax		10	0	0	0	0	0	10	0	0	0	0	0	0	0	0	0	0	0	0	0	0	0
16S_OTU_805	Bacteria	Proteobacteria	Alphaproteobacteria	DB1-14	unculturedorganism	unculturedorganism	unculturedorganism	10	0	0	0	0	0	0	0	10	0	0	0	0	0	0	0	0	0	0	0	0	0
16S_OTU_469	Bacteria	Proteobacteria	Alphaproteobacteria	DB1-14				10	0	0	0	0	0	0	0	0	4	0	0	1	0	0	4	0	1	0	0	0	0
16S_OTU_468	Bacteria	Proteobacteria	Alphaproteobacteria	Rhodospirillales	Rhodospirillaceae	Tistlia	Ambiguous_taxa	10	0	0	0	0	0	0	0	0	10	0	0	0	0	0	0	0	0	0	0	0	0
16S_OTU_462	Bacteria	Proteobacteria	Alphaproteobacteria	Rhodospirillales	Rhodospirillaceae			10	0	0	0	0	0	0	0	0	2	0	0	0	0	1	4	0	0	0	0	0	3
16S_OTU_682	Bacteria	Planctomycetes	OM190					10	0	0	0	0	0	0	0	0	0	0	0	2	0	0	0	0	0	6	0	0	2
16S_OTU_598	Bacteria	Planctomycetes	Pla4lineage	unculturedbacterium	unculturedbacterium	unculturedbacterium	unculturedbacterium	10	0	0	0	0	0	0	0	0	0	0	0	0	0	0	10	0	0	0	0	0	0
16S_OTU_764	Bacteria	Proteobacteria	Alphaproteobacteria					10	0	0	0	0	0	0	0	0	0	0	0	0	0	0	0	0	10	0	0	0	0
16S_OTU_756	Bacteria	Proteobacteria	Alphaproteobacteria	Rhodospirillales	Rhodospirillaceae	Thalassobaculum	unculturedbacterium	10	0	0	0	0	0	0	0	0	0	0	0	0	0	0	0	0	0	10	0	0	0
16S_OTU_981	Bacteria							9	0	0	0	0	0	0	0	0	1	0	0	0	0	0	0	0	7	0	0	0	1
16S_OTU_595	Bacteria	Planctomycetes	Phycisphaerae	Phycisphaerales	Phycisphaeraceae			9	0	0	0	0	0	0	0	3	0	0	0	0	0	0	6	0	0	0	0	0	0
16S_OTU_836	Bacteria	Proteobacteria	Alphaproteobacteria	Rhodospirillales	Rhodospirillaceae	uncultured	unculturedRhodospirillalesbacterium	9	0	1	3	0	0	0	0	2	0	0	0	1	0	0	2	0	0	0	0	0	0
16S_OTU_523	Bacteria	Proteobacteria	Deltaproteobacteria					9	0	0	0	0	0	0	0	0	0	0	0	0	0	0	9	0	0	0	0	0	0
16S_OTU_941	Bacteria	Proteobacteria	Gammaproteobacteria	Oceanospirillales	OM182clade			9	0	0	3	0	0	0	0	5	0	0	0	0	0	0	0	1	0	0	0	0	0
16S_OTU_758	Bacteria	Proteobacteria	Gammaproteobacteria	Oceanospirillales	Oceanospirillaceae	Pseudospirillum		9	0	0	0	5	0	0	1	0	0	3	0	0	0	0	0	0	0	0	0	0	0
16S_OTU_218	Bacteria	Proteobacteria						9	0	0	0	4	0	0	1	0	0	1	0	0	0	0	0	3	0	0	0	0	0
16S_OTU_275	Bacteria	Proteobacteria	Deltaproteobacteria	Desulfuromonadales	GR-WP33-58			9	0	0	0	1	0	0	3	0	0	3	0	0	0	0	0	2	0	0	0	0	0
16S_OTU_1697	Bacteria	Proteobacteria	Alphaproteobacteria	Rhodospirillales	Rhodospirillaceae	Defluviicoccus	unidentifiedmarinebacterioplankton	9	0	0	0	4	0	0	1	0	0	4	0	0	0	0	0	0	0	0	0	0	0
16S_OTU_347	Bacteria	Proteobacteria	Deltaproteobacteria	Bdellovibrionales	Bdellovibrionaceae	OM27clade		9	0	0	0	5	0	0	1	0	0	2	0	0	0	0	0	1	0	0	0	0	0
16S_OTU_147	Bacteria	Bacteroidetes	Flavobacteriia	Flavobacteriales	Cryomorphaceae	Fluviicola	Ambiguous_taxa	9	0	0	0	2	0	0	1	0	0	4	0	0	0	0	0	2	0	0	0	0	0
16S_OTU_238	Bacteria	Marinimicrobia(SAR406clade)						9	0	0	0	1	0	0	0	0	0	4	0	0	0	0	0	2	0	0	1	1	0
16S_OTU_1114	Bacteria	Proteobacteria	Alphaproteobacteria	Rickettsiales	SAR116clade			9	0	0	0	2	0	0	2	0	0	3	0	0	0	0	0	2	0	0	0	0	0
16S_OTU_760	Bacteria	Proteobacteria	Alphaproteobacteria	Rhodospirillales	Rhodospirillaceae	Thalassospira		9	0	0	0	0	0	1	0	0	0	0	7	0	0	0	0	0	0	0	0	1	0
16S_OTU_932	Bacteria							9	0	0	0	0	2	3	0	0	0	0	1	0	1	0	0	0	0	0	0	2	0
16S_OTU_600	Bacteria							9	0	0	0	0	0	0	0	3	6	0	0	0	0	0	0	0	0	0	0	0	0
16S_OTU_474	Bacteria	Proteobacteria	Alphaproteobacteria	Rhizobiales	Hyphomicrobiaceae			9	0	0	0	0	0	0	0	4	1	0	0	1	0	0	0	0	0	0	1	0	2
16S_OTU_655	Bacteria	Proteobacteria	Deltaproteobacteria	Bdellovibrionales	Bacteriovoracaceae	Peredibacter		9	0	0	0	0	0	0	0	2	0	0	0	1	0	0	1	0	0	5	0	0	0
16S_OTU_638	Bacteria	Verrucomicrobia	Opitutae	Puniceicoccales	Puniceicoccaceae			9	0	0	0	0	0	0	0	0	6	0	0	0	0	0	0	0	3	0	0	0	0
16S_OTU_497	Bacteria	Planctomycetes	BD7-11					9	0	0	0	0	0	0	0	0	0	0	0	0	0	0	9	0	0	0	0	0	0
16S_OTU_648	Bacteria							9	0	0	0	0	0	0	0	0	0	0	0	0	0	1	0	0	0	0	0	0	8
16S_OTU_816	Bacteria	Verrucomicrobia	VerrucomicrobiaIncertaeSedis	UnknownOrder	UnknownFamily	CandidatusMethylacidiphilum	unculturedVerrucomicrobiaceaebacterium	9	0	0	0	0	0	0	0	0	0	0	0	0	0	0	0	0	0	0	9	0	0
16S_OTU_687	Bacteria	Proteobacteria	Alphaproteobacteria	Rickettsiales				9	0	0	0	0	0	0	0	0	0	0	0	0	0	0	0	0	0	0	9	0	0
16S_OTU_703	Bacteria	Proteobacteria	Alphaproteobacteria	DB1-14				9	0	0	0	0	0	0	0	0	0	0	0	0	0	0	0	0	0	0	9	0	0
16S_OTU_752	Bacteria	Proteobacteria	Deltaproteobacteria	Bdellovibrionales	Bdellovibrionaceae	OM27clade		8	2	0	0	0	0	0	0	0	0	0	0	0	0	0	0	0	0	0	0	0	6
16S_OTU_288	Bacteria	Bacteroidetes	Sphingobacteriia	Sphingobacteriales	Saprospiraceae	uncultured	unculturedmarinemicroorganism	8	1	0	0	1	0	0	1	0	0	4	0	0	0	0	0	0	0	0	0	1	0
16S_OTU_880	Bacteria	Proteobacteria	Alphaproteobacteria					8	1	0	0	0	0	0	0	0	7	0	0	0	0	0	0	0	0	0	0	0	0
16S_OTU_934	Bacteria	Proteobacteria	Gammaproteobacteria	Vibrionales	Vibrionaceae	Vibrio		8	1	0	0	0	0	0	0	0	3	0	4	0	0	0	0	0	0	0	0	0	0
16S_OTU_870	Bacteria	Planctomycetes	Phycisphaerae	Phycisphaerales	Phycisphaeraceae	SM1A02	unculturedorganism	8	1	0	0	0	0	0	0	0	0	0	0	0	0	1	0	0	6	0	0	0	0
16S_OTU_630	Bacteria	Proteobacteria	Alphaproteobacteria					8	0	1	0	0	2	1	0	0	0	0	1	2	0	0	1	0	0	0	0	0	0
16S_OTU_1224	Bacteria	Proteobacteria	Gammaproteobacteria	34P16				8	0	1	1	0	0	0	0	0	0	0	2	3	0	0	0	0	1	0	0	0	0
16S_OTU_722	Bacteria	Planctomycetes	Phycisphaerae	Phycisphaerales	Phycisphaeraceae	SM1A02		8	0	0	8	0	0	0	0	0	0	0	0	0	0	0	0	0	0	0	0	0	0
16S_OTU_759	Bacteria	Proteobacteria	Alphaproteobacteria	Sphingomonadales	Erythrobacteraceae			8	0	0	0	0	0	0	0	6	0	0	0	1	0	0	0	1	0	0	0	0	0
16S_OTU_270	Bacteria	Planctomycetes	Planctomycetacia	Planctomycetales	Planctomycetaceae	uncultured	marinemetagenome	8	0	0	0	2	0	0	1	0	0	3	0	0	0	0	0	1	0	0	1	0	0
16S_OTU_226	Bacteria	Actinobacteria	Acidimicrobiia	Acidimicrobiales	Acidimicrobiaceae	uncultured	Ambiguous_taxa	8	0	0	0	4	0	0	0	0	0	3	0	0	0	0	0	1	0	0	0	0	0
16S_OTU_1616	Bacteria	Proteobacteria	Alphaproteobacteria	Rhodospirillales	Rhodospirillaceae	AEGEAN-169marinegroup	Ambiguous_taxa	8	0	0	0	1	0	0	4	0	0	2	0	0	0	0	0	0	0	0	0	1	0
16S_OTU_206	Bacteria	Marinimicrobia(SAR406clade)						8	0	0	0	3	0	0	0	0	0	3	0	0	0	0	0	2	0	0	0	0	0
16S_OTU_340	Bacteria	Proteobacteria	Deltaproteobacteria	Desulfuromonadales	GR-WP33-58	uncultureddeltaproteobacterium	uncultureddeltaproteobacterium	8	0	0	0	0	0	0	1	0	0	0	0	6	0	0	0	1	0	0	0	0	0
16S_OTU_364	Bacteria	Proteobacteria	Gammaproteobacteria	Legionellales	Coxiellaceae	Coxiella	Ambiguous_taxa	8	0	0	0	5	0	0	0	0	0	2	0	0	0	0	0	1	0	0	0	0	0
16S_OTU_291	Bacteria	Proteobacteria	Deltaproteobacteria	Desulfuromonadales	GR-WP33-58			8	0	0	0	2	0	0	3	0	0	2	0	0	0	0	0	1	0	0	0	0	0
16S_OTU_1585	Bacteria	Marinimicrobia(SAR406clade)						8	0	0	0	2	0	0	1	0	0	1	0	0	0	1	0	3	0	0	0	0	0
16S_OTU_298	Bacteria	Proteobacteria	Deltaproteobacteria	Bdellovibrionales	Bdellovibrionaceae	OM27clade	unculturedmarinemicroorganism	8	0	0	0	4	0	0	3	0	0	0	0	0	0	0	0	1	0	0	0	0	0
16S_OTU_211	Bacteria	Proteobacteria	Gammaproteobacteria	Legionellales	Coxiellaceae	Coxiella		8	0	0	0	2	0	0	2	0	0	2	0	0	0	0	0	1	0	0	0	1	0
16S_OTU_811	Bacteria	CandidatedivisionSR1						8	0	0	0	0	6	0	0	0	0	0	0	0	0	1	0	0	1	0	0	0	0
16S_OTU_584	Bacteria	CandidatedivisionSR1						8	0	0	0	0	6	0	0	0	0	0	0	0	0	0	0	0	0	0	2	0	0
16S_OTU_781	Bacteria							8	0	0	0	0	0	0	0	0	8	0	0	0	0	0	0	0	0	0	0	0	0
16S_OTU_622	Bacteria	Proteobacteria	Deltaproteobacteria	Myxococcales	BIrii41			8	0	0	0	0	0	0	0	8	0	0	0	0	0	0	0	0	0	0	0	0	0
16S_OTU_678	Bacteria	Proteobacteria	Alphaproteobacteria					8	0	0	0	0	0	0	0	0	0	0	0	2	0	0	1	0	0	0	0	0	5
16S_OTU_947	Bacteria	Proteobacteria	Alphaproteobacteria	Rickettsiales	SM2D12			8	0	0	0	0	0	0	0	8	0	0	0	0	0	0	0	0	0	0	0	0	0
16S_OTU_642	Bacteria	Bacteroidetes	Cytophagia	Cytophagales	Flammeovirgaceae	Ekhidna		8	0	0	0	0	0	0	0	1	0	0	0	0	0	0	0	0	7	0	0	0	0
16S_OTU_809	Bacteria	Bacteroidetes	Cytophagia	Cytophagales	Flammeovirgaceae			8	0	0	0	0	0	0	0	5	0	0	0	1	0	0	0	0	1	0	0	0	1
16S_OTU_441	Bacteria	Proteobacteria	Alphaproteobacteria	DB1-14				8	0	0	0	0	0	0	0	0	3	0	0	4	0	0	0	0	1	0	0	0	0
16S_OTU_572	Bacteria	Planctomycetes	Phycisphaerae	Phycisphaerales	Phycisphaeraceae	SM1A02		8	0	0	0	0	0	0	0	0	0	0	0	8	0	0	0	0	0	0	0	0	0
16S_OTU_968	Bacteria	Proteobacteria	Alphaproteobacteria					8	0	0	0	0	0	0	0	0	0	0	0	0	0	0	0	0	8	0	0	0	0
16S_OTU_668	Bacteria	Proteobacteria	Alphaproteobacteria					8	0	0	0	0	0	0	0	0	0	0	0	6	0	2	0	0	0	0	0	0	0
16S_OTU_606	Bacteria	Bacteroidetes	Cytophagia	Cytophagales	Flammeovirgaceae			8	0	0	0	0	0	0	0	0	0	0	0	0	0	3	0	0	0	0	0	5	0
16S_OTU_893	Bacteria	Proteobacteria	Alphaproteobacteria	Caulobacterales	Hyphomonadaceae	Ponticaulis	Ambiguous_taxa	8	0	0	0	0	0	0	0	0	0	0	0	0	0	0	0	0	8	0	0	0	0
16S_OTU_1708	Bacteria	Bacteroidetes	Flavobacteriia	Flavobacteriales	Flavobacteriaceae			7	2	0	0	0	0	0	0	4	0	0	0	0	0	0	0	0	0	0	0	0	1
16S_OTU_271	Bacteria	Proteobacteria	Deltaproteobacteria	Bdellovibrionales	Bacteriovoracaceae	uncultured	Ambiguous_taxa	7	0	0	0	1	0	0	0	0	0	1	0	1	0	0	0	0	0	1	2	1	0
16S_OTU_561	Bacteria	Proteobacteria	Alphaproteobacteria					7	2	0	5	0	0	0	0	0	0	0	0	0	0	0	0	0	0	0	0	0	0
16S_OTU_552	Bacteria	Proteobacteria	Alphaproteobacteria	DB1-14				7	0	0	0	0	0	0	0	2	0	0	0	4	0	1	0	0	0	0	0	0	0
16S_OTU_693	Bacteria	Bacteroidetes	Cytophagia	Cytophagales	Flammeovirgaceae	Ekhidna	unculturedFlammeovirgaceaebacterium	7	1	3	3	0	0	0	0	0	0	0	0	0	0	0	0	0	0	0	0	0	0
16S_OTU_711	Bacteria	Proteobacteria	Gammaproteobacteria	34P16				7	0	0	1	0	0	2	0	2	0	0	0	0	1	0	0	0	0	1	0	0	0
16S_OTU_1696	Bacteria	Proteobacteria	Alphaproteobacteria	SAR11clade	Surface1			7	0	0	0	1	1	0	0	0	0	1	0	0	0	0	0	0	0	1	0	2	1
16S_OTU_1135	Bacteria	Bacteroidetes	Flavobacteriia	Flavobacteriales	NS9marinegroup			7	0	0	0	1	0	0	0	0	0	3	0	0	0	0	0	3	0	0	0	0	0
16S_OTU_280	Bacteria	Proteobacteria	Gammaproteobacteria	Oceanospirillales	OM182clade	unculturedgammaproteobacterium	unculturedgammaproteobacterium	7	0	0	0	2	0	0	2	0	0	2	0	0	0	0	0	1	0	0	0	0	0
16S_OTU_258	Bacteria	Proteobacteria	Alphaproteobacteria	Rickettsiales	S25-593	unculturedbacterium	unculturedbacterium	7	0	0	0	1	0	0	1	0	0	1	0	0	0	0	0	4	0	0	0	0	0
16S_OTU_325	Bacteria	Bacteroidetes	Flavobacteriia	Flavobacteriales	Flavobacteriaceae	NS5marinegroup	unculturedFlavobacteriumsp.	7	0	0	0	1	0	0	3	0	0	1	0	0	0	0	0	2	0	0	0	0	0
16S_OTU_264	Bacteria	Proteobacteria	Alphaproteobacteria	Rhodospirillales	Rhodospirillaceae	AEGEAN-169marinegroup	Ambiguous_taxa	7	0	0	0	3	0	0	0	0	0	3	0	0	0	0	0	1	0	0	0	0	0
16S_OTU_1260	Bacteria	Bacteroidetes	Flavobacteriia	Flavobacteriales	NS9marinegroup	Ambiguous_taxa	Ambiguous_taxa	7	0	0	0	1	0	0	1	0	0	5	0	0	0	0	0	0	0	0	0	0	0
16S_OTU_707	Bacteria	Marinimicrobia(SAR406clade)						7	0	0	0	3	0	0	2	0	0	1	0	0	0	0	0	1	0	0	0	0	0
16S_OTU_1016	Bacteria	Proteobacteria	Alphaproteobacteria	Rhodospirillales	Rhodospirillaceae	Defluviicoccus	unidentifiedmarinebacterioplankton	7	0	0	0	1	0	0	2	0	0	1	0	0	0	0	0	2	1	0	0	0	0
16S_OTU_327	Bacteria	Bacteroidetes	Cytophagia	Cytophagales	Flammeovirgaceae	Marinoscillum	Ambiguous_taxa	7	0	0	0	1	0	0	2	0	0	1	0	0	0	0	0	2	0	0	0	1	0
16S_OTU_1504	Bacteria	Bacteroidetes	Flavobacteriia	Flavobacteriales	Flavobacteriaceae	NS4marinegroup		7	0	0	0	2	0	0	1	0	0	2	0	0	0	0	0	2	0	0	0	0	0
16S_OTU_290	Bacteria	Proteobacteria	Deltaproteobacteria	Bdellovibrionales	Bacteriovoracaceae	uncultured	Ambiguous_taxa	7	0	0	0	0	0	0	5	0	0	1	0	0	0	0	0	1	0	0	0	0	0
16S_OTU_708	Bacteria	Proteobacteria	Deltaproteobacteria	Myxococcales				7	0	0	0	0	0	0	1	0	0	0	0	0	0	0	6	0	0	0	0	0	0
16S_OTU_583	Bacteria							7	0	0	0	0	0	0	0	0	0	0	0	0	0	7	0	0	0	0	0	0	0
16S_OTU_448	Bacteria	Bacteroidetes	Flavobacteriia	Flavobacteriales	Flavobacteriaceae	Tenacibaculum	Ambiguous_taxa	7	0	0	0	0	0	0	0	1	3	1	0	0	0	0	0	0	1	1	0	0	0
16S_OTU_1403	Bacteria	Proteobacteria	Alphaproteobacteria	Rhodospirillales	Rhodospirillaceae	Defluviicoccus	unidentifiedmarinebacterioplankton	7	0	0	0	1	0	0	4	0	0	0	0	0	0	0	0	2	0	0	0	0	0
16S_OTU_470	Bacteria	Proteobacteria	Alphaproteobacteria	Rickettsiales	Anaplasmataceae	Neorickettsia		7	0	0	0	0	0	0	0	0	0	0	0	0	2	0	0	0	0	0	0	5	0
16S_OTU_1523	Bacteria	Proteobacteria	Alphaproteobacteria	Rhodospirillales				7	0	0	0	0	0	0	0	1	4	0	0	2	0	0	0	0	0	0	0	0	0
16S_OTU_780	Bacteria	Planctomycetes	Phycisphaerae	Phycisphaerales	Phycisphaeraceae	uncultured		7	0	0	0	0	0	0	0	0	6	0	0	1	0	0	0	0	0	0	0	0	0
16S_OTU_690	Bacteria	Proteobacteria	Alphaproteobacteria	DB1-14	unculturedbacterium	unculturedbacterium	unculturedbacterium	7	0	0	0	0	0	0	0	0	1	0	2	2	0	0	0	0	0	0	2	0	0
16S_OTU_754	Bacteria	Planctomycetes	OM190					7	0	0	0	0	0	0	0	0	2	0	0	0	0	0	5	0	0	0	0	0	0
16S_OTU_548	Bacteria	Proteobacteria	Gammaproteobacteria	Thiotrichales	Piscirickettsiaceae	Methylophaga	Ambiguous_taxa	7	0	0	0	0	0	0	0	0	2	0	5	0	0	0	0	0	0	0	0	0	0
16S_OTU_784	Bacteria	Proteobacteria	Alphaproteobacteria	DB1-14				7	0	0	0	0	0	0	0	0	0	0	1	0	0	0	0	0	0	6	0	0	0
16S_OTU_791	Bacteria	Lentisphaerae	SS1-B-03-39	unculturedbacterium	unculturedbacterium	unculturedbacterium	unculturedbacterium	7	0	0	0	0	0	0	0	0	0	0	0	0	0	0	3	0	0	0	0	0	4
16S_OTU_657	Bacteria	Planctomycetes	Planctomycetacia	Planctomycetales	Planctomycetaceae			7	0	0	0	0	0	0	0	0	0	0	0	0	0	0	0	0	0	7	0	0	0
16S_OTU_798	Bacteria	Bacteroidetes	Cytophagia	Cytophagales	SGUS1108	Ambiguous_taxa	Ambiguous_taxa	7	0	0	0	0	0	0	0	0	0	0	0	0	0	0	0	0	0	0	0	0	7
16S_OTU_897	Bacteria	Proteobacteria	Deltaproteobacteria	Bdellovibrionales	Bacteriovoracaceae			6	2	0	0	0	0	0	0	0	0	0	3	0	0	1	0	0	0	0	0	0	0
16S_OTU_757	Bacteria	Planctomycetes	OM190					6	1	0	0	0	0	0	0	3	0	0	0	1	0	0	0	0	0	1	0	0	0
16S_OTU_276	Bacteria	Planctomycetes	Planctomycetacia	Planctomycetales	Planctomycetaceae	Blastopirellula	Ambiguous_taxa	6	0	0	0	6	0	0	0	0	0	0	0	0	0	0	0	0	0	0	0	0	0
16S_OTU_671	Bacteria	Proteobacteria	Betaproteobacteria	Burkholderiales	Comamonadaceae	Pelomonas	unculturedbacterium	6	0	0	2	0	0	0	0	0	0	0	1	0	0	0	0	0	1	1	1	0	0
16S_OTU_1688	Bacteria	Proteobacteria	Alphaproteobacteria	Sphingomonadales	Erythrobacteraceae	Erythrobacter		6	0	0	0	0	0	0	0	0	0	0	0	0	0	2	0	0	4	0	0	0	0
16S_OTU_1597	Bacteria	Actinobacteria	Acidimicrobiia	Acidimicrobiales	OM1clade	CandidatusActinomarina		6	0	0	0	0	0	0	1	1	0	0	2	0	2	0	0	0	0	0	0	0	0
16S_OTU_1073	Bacteria	Proteobacteria	Alphaproteobacteria	Rhodobacterales	Rhodobacteraceae			6	0	0	1	0	0	0	0	0	2	0	0	0	0	0	3	0	0	0	0	0	0
16S_OTU_1013	Bacteria	Proteobacteria	Alphaproteobacteria	Rickettsiales	SM2D12			6	0	0	3	0	0	0	0	1	1	0	0	1	0	0	0	0	0	0	0	0	0
16S_OTU_431	Bacteria	Gemmatimonadetes	Gemmatimonadetes	BD2-11terrestrialgroup	Ambiguous_taxa	Ambiguous_taxa	Ambiguous_taxa	6	0	0	0	4	0	0	0	0	0	2	0	0	0	0	0	0	0	0	0	0	0
16S_OTU_1395	Bacteria	Proteobacteria	Alphaproteobacteria	Rickettsiales	S25-593	unculturedalphaproteobacterium	unculturedalphaproteobacterium	6	0	0	0	3	0	0	1	0	0	1	1	0	0	0	0	0	0	0	0	0	0
16S_OTU_267	Bacteria	Proteobacteria	Alphaproteobacteria	Rickettsiales	SAR116clade	unculturedbacterium	unculturedbacterium	6	0	0	0	3	0	0	1	0	0	1	0	0	0	0	0	1	0	0	0	0	0
16S_OTU_407	Bacteria	Proteobacteria	Deltaproteobacteria	Bdellovibrionales	Bacteriovoracaceae			6	0	0	0	1	0	0	1	0	0	2	0	0	0	0	0	0	0	0	0	2	0
16S_OTU_1024	Bacteria	Cyanobacteria	Cyanobacteria	SubsectionI	FamilyI			6	0	0	0	0	0	0	2	0	0	0	0	0	0	0	0	4	0	0	0	0	0
16S_OTU_283	Bacteria	Proteobacteria	Gammaproteobacteria	Cellvibrionales	Porticoccaceae	SAR92clade		6	0	0	0	1	0	0	1	0	0	3	0	0	0	0	0	1	0	0	0	0	0
16S_OTU_380	Bacteria	Marinimicrobia(SAR406clade)	Ambiguous_taxa	Ambiguous_taxa	Ambiguous_taxa	Ambiguous_taxa	Ambiguous_taxa	6	0	0	0	1	0	0	0	0	0	3	0	2	0	0	0	0	0	0	0	0	0
16S_OTU_369	Bacteria	Planctomycetes	Phycisphaerae	Phycisphaerales	Phycisphaeraceae	CL500-3	unculturedPhycisphaeraceaebacterium	6	0	0	0	3	0	0	1	0	0	1	0	0	0	0	0	0	0	0	0	1	0
16S_OTU_1646	Bacteria	Cyanobacteria	Cyanobacteria	SubsectionI	FamilyI			6	0	0	0	3	0	0	1	0	0	0	0	0	0	0	0	2	0	0	0	0	0
16S_OTU_879	Bacteria	Actinobacteria	Acidimicrobiia	Acidimicrobiales	OM1clade	CandidatusActinomarina	Ambiguous_taxa	6	0	0	0	3	0	0	0	0	0	3	0	0	0	0	0	0	0	0	0	0	0
16S_OTU_359	Bacteria	Proteobacteria	Gammaproteobacteria	Legionellales	Coxiellaceae	Coxiella	unculturedbacterium	6	0	0	0	1	0	0	0	0	0	3	0	0	0	0	0	2	0	0	0	0	0
16S_OTU_343	Bacteria	Proteobacteria	Gammaproteobacteria	Legionellales	Coxiellaceae	Coxiella		6	0	0	0	2	0	0	1	0	0	1	0	0	0	0	0	2	0	0	0	0	0
16S_OTU_427	Bacteria	Marinimicrobia(SAR406clade)						6	0	0	0	4	0	0	0	0	0	2	0	0	0	0	0	0	0	0	0	0	0
16S_OTU_313	Bacteria	Proteobacteria	Gammaproteobacteria	Chromatiales				6	0	0	0	3	0	0	0	0	0	2	0	0	0	0	0	1	0	0	0	0	0
16S_OTU_1312	Bacteria	Proteobacteria	Gammaproteobacteria	Legionellales	Coxiellaceae	Coxiella	Ambiguous_taxa	6	0	0	0	0	0	0	2	0	0	1	0	0	0	0	0	3	0	0	0	0	0
16S_OTU_229	Bacteria	Proteobacteria	Gammaproteobacteria	Legionellales	Coxiellaceae	Coxiella	Ambiguous_taxa	6	0	0	0	0	0	0	1	0	0	2	0	0	0	0	0	3	0	0	0	0	0
16S_OTU_547	Bacteria	Proteobacteria	Alphaproteobacteria	SAR11clade	Surface2	unculturedbacterium	unculturedbacterium	6	0	0	0	1	0	1	0	0	0	1	0	0	0	0	0	1	0	0	0	1	1
16S_OTU_310	Bacteria	Proteobacteria	Gammaproteobacteria	Oceanospirillales	OM182clade			6	0	0	0	2	0	0	0	0	0	3	0	0	0	0	0	1	0	0	0	0	0
16S_OTU_1271	Bacteria	Proteobacteria	Alphaproteobacteria	SAR11clade	Surface1			6	0	0	0	1	0	0	2	0	0	0	0	0	0	0	0	1	0	0	0	1	1
16S_OTU_277	Bacteria	Proteobacteria	Gammaproteobacteria	Legionellales	Coxiellaceae	Coxiella		6	0	0	0	0	0	0	1	0	0	4	0	0	0	0	0	1	0	0	0	0	0
16S_OTU_434	Bacteria	Bacteroidetes	Flavobacteriia	Flavobacteriales	Flavobacteriaceae	NS5marinegroup	unculturedbacterium	6	0	0	0	1	0	0	0	0	1	1	0	0	1	0	0	1	0	0	1	0	0
16S_OTU_635	Bacteria	Proteobacteria	Alphaproteobacteria	DB1-14				6	0	0	0	0	0	0	0	0	5	0	0	0	0	0	0	0	0	0	1	0	0
16S_OTU_496	Bacteria	Proteobacteria	Gammaproteobacteria	Thiotrichales	ThiotrichalesIncertaeSedis	CandidatusEndoecteinascidia	unculturedgammaproteobacterium	6	0	0	0	1	0	0	1	0	0	0	0	0	0	0	0	3	0	1	0	0	0
16S_OTU_1305	Bacteria	Proteobacteria	Alphaproteobacteria					6	0	0	0	0	1	0	0	0	0	0	1	0	0	0	0	0	0	0	0	4	0
16S_OTU_1034	Bacteria	CandidatedivisionSR1	Ambiguous_taxa	Ambiguous_taxa	Ambiguous_taxa	Ambiguous_taxa	Ambiguous_taxa	6	0	0	0	0	0	2	0	0	0	0	0	0	1	0	0	0	0	0	0	3	0
16S_OTU_663	Bacteria	Proteobacteria	Gammaproteobacteria					6	0	0	0	0	0	1	0	2	0	0	0	0	3	0	0	0	0	0	0	0	0
16S_OTU_842	Bacteria	Proteobacteria	Gammaproteobacteria					6	0	0	0	0	0	0	0	3	1	0	0	1	0	0	0	0	0	0	0	0	1
16S_OTU_1163	Bacteria	Bacteroidetes	Cytophagia	Cytophagales	Flammeovirgaceae	Rapidithrix	unculturedbacterium	6	0	0	0	0	0	0	0	2	1	0	0	0	0	0	1	0	2	0	0	0	0
16S_OTU_817	Bacteria	Planctomycetes	vadinHA49	unculturedPlanctomycetalesbacterium	unculturedPlanctomycetalesbacterium	unculturedPlanctomycetalesbacterium	unculturedPlanctomycetalesbacterium	6	0	0	0	0	0	0	0	0	5	0	1	0	0	0	0	0	0	0	0	0	0
16S_OTU_751	Bacteria	Bacteroidetes	Flavobacteriia	Flavobacteriales	Cryomorphaceae	Owenweeksia	unculturedbacterium	6	0	0	0	0	0	0	0	0	0	0	0	0	0	0	0	0	4	0	2	0	0
16S_OTU_1110	Bacteria	Proteobacteria	Alphaproteobacteria	DB1-14				6	0	0	0	0	0	0	0	0	4	0	0	1	0	0	0	0	0	0	1	0	0
16S_OTU_787	Bacteria	Proteobacteria	Alphaproteobacteria	DB1-14				6	0	0	0	0	0	0	0	0	1	0	3	0	0	2	0	0	0	0	0	0	0
16S_OTU_683	Bacteria	Proteobacteria						6	0	0	0	0	0	0	0	0	0	0	6	0	0	0	0	0	0	0	0	0	0
16S_OTU_1122	Bacteria							6	0	0	0	0	0	0	0	0	0	0	0	0	0	2	2	0	0	2	0	0	0
16S_OTU_423	Bacteria	Planctomycetes	Phycisphaerae	Phycisphaerales	Phycisphaeraceae	SM1A02		5	0	0	0	0	0	0	0	0	0	0	0	4	0	1	0	0	0	0	0	0	0
16S_OTU_942	Bacteria	Bacteroidetes	Flavobacteriia	Flavobacteriales	Flavobacteriaceae	Winogradskyella	unculturedbacterium	5	2	0	0	0	0	0	0	0	0	0	0	0	0	0	0	0	0	0	3	0	0
16S_OTU_810	Bacteria	Proteobacteria	Alphaproteobacteria	DB1-14	unculturedorganism	unculturedorganism	unculturedorganism	5	0	0	0	0	0	0	0	0	1	0	0	2	0	0	0	0	0	2	0	0	0
16S_OTU_738	Bacteria	Proteobacteria	Gammaproteobacteria					5	0	0	0	0	0	2	0	0	0	0	0	2	1	0	0	0	0	0	0	0	0
16S_OTU_321	Bacteria	Proteobacteria	Alphaproteobacteria	Rhodobacterales	Rhodobacteraceae	Paracocccus	Ambiguous_taxa	5	0	0	0	0	0	0	1	0	0	0	0	0	0	0	1	1	0	0	0	2	0
16S_OTU_853	Bacteria	Proteobacteria	Betaproteobacteria	Burkholderiales	Comamonadaceae	Comamonas	Ambiguous_taxa	5	0	0	0	0	0	0	0	0	0	0	0	0	0	0	0	0	3	0	2	0	0
16S_OTU_596	Bacteria	Planctomycetes	vadinHA49					5	0	1	0	0	0	0	0	0	3	0	0	0	0	0	0	0	0	0	0	0	1
16S_OTU_694	Bacteria	Planctomycetes	Phycisphaerae	Phycisphaerales	Phycisphaeraceae	SM1A02	unculturedplanctomycete	5	0	2	0	0	1	0	0	0	0	0	0	1	0	0	1	0	0	0	0	0	0
16S_OTU_1213	Bacteria	Proteobacteria	Alphaproteobacteria	Rhodobacterales	Rhodobacteraceae			5	0	0	3	0	0	0	0	0	1	0	0	1	0	0	0	0	0	0	0	0	0
16S_OTU_731	Bacteria	Proteobacteria	Alphaproteobacteria	SB1-18				5	0	0	1	0	1	0	0	0	0	0	0	2	0	0	0	0	0	1	0	0	0
16S_OTU_795	Bacteria	Proteobacteria	Gammaproteobacteria	Oceanospirillales	Oceanospirillaceae	Oleispira	Ambiguous_taxa	5	0	0	0	0	0	0	0	1	0	0	0	1	1	0	2	0	0	0	0	0	0
16S_OTU_1193	Bacteria	Proteobacteria	Alphaproteobacteria	Rhodospirillales	Rhodospirillaceae	Thalassospira	Rhodospirillaceaebacterium03PA-Blue-76	5	0	0	0	0	0	0	0	0	0	0	0	1	1	0	1	0	0	0	0	2	0
16S_OTU_1543	Bacteria	Bacteroidetes						5	0	0	0	3	0	0	0	0	0	0	0	0	0	0	0	2	0	0	0	0	0
16S_OTU_255	Bacteria	Proteobacteria	Deltaproteobacteria					5	0	0	0	1	0	0	2	0	0	1	0	0	0	0	0	0	1	0	0	0	0
16S_OTU_1093	Bacteria	Proteobacteria	Alphaproteobacteria					5	0	0	0	2	0	0	0	0	0	1	0	0	0	1	0	1	0	0	0	0	0
16S_OTU_570	Bacteria	Marinimicrobia(SAR406clade)	Ambiguous_taxa	Ambiguous_taxa	Ambiguous_taxa	Ambiguous_taxa	Ambiguous_taxa	5	0	0	0	2	0	0	0	0	0	0	3	0	0	0	0	0	0	0	0	0	0
16S_OTU_985	Bacteria	Proteobacteria	Alphaproteobacteria	Rickettsiales	SAR116clade			5	0	0	0	0	0	0	5	0	0	0	0	0	0	0	0	0	0	0	0	0	0
16S_OTU_996	Bacteria	Actinobacteria	Acidimicrobiia	Acidimicrobiales	OM1clade	CandidatusActinomarina		5	0	0	0	2	0	0	0	0	0	3	0	0	0	0	0	0	0	0	0	0	0
16S_OTU_316	Bacteria	Marinimicrobia(SAR406clade)						5	0	0	0	0	0	0	1	0	0	1	0	0	0	1	0	2	0	0	0	0	0
16S_OTU_1636	Bacteria	Bacteroidetes	Flavobacteriia	Flavobacteriales	Flavobacteriaceae	NS2bmarinegroup		5	0	0	0	0	0	0	0	0	0	2	0	0	0	0	0	1	0	1	1	0	0
16S_OTU_296	Bacteria	Proteobacteria	Deltaproteobacteria	Myxococcales	P3OB-42			5	0	0	0	1	0	0	1	0	0	2	0	0	0	0	0	1	0	0	0	0	0
16S_OTU_246	Bacteria	Planctomycetes	Planctomycetacia	Planctomycetales	Planctomycetaceae	Rubripirellula		5	0	0	0	2	0	0	0	0	0	2	0	0	0	0	0	1	0	0	0	0	0
16S_OTU_532	Bacteria	Verrucomicrobia	Opitutae	MB11C04marinegroup				5	0	0	0	0	0	0	3	0	0	1	0	0	0	0	0	1	0	0	0	0	0
16S_OTU_465	Bacteria	Proteobacteria	Alphaproteobacteria	Rhodospirillales	Rhodospirillaceae			5	0	0	0	2	0	0	0	0	0	0	1	0	0	0	0	0	2	0	0	0	0
16S_OTU_287	Bacteria	Verrucomicrobia	Opitutae	Puniceicoccales	Puniceicoccaceae	Coraliomargarita	Ambiguous_taxa	5	0	0	0	0	0	0	0	0	0	5	0	0	0	0	0	0	0	0	0	0	0
16S_OTU_345	Bacteria	Chloroflexi	SAR202clade	unculturedChloroflexibacterium	unculturedChloroflexibacterium	unculturedChloroflexibacterium	unculturedChloroflexibacterium	5	0	0	0	3	0	0	0	0	0	2	0	0	0	0	0	0	0	0	0	0	0
16S_OTU_429	Bacteria	Proteobacteria	Alphaproteobacteria	Rickettsiales	S25-593	unculturedbacterium	unculturedbacterium	5	0	0	0	3	0	0	2	0	0	0	0	0	0	0	0	0	0	0	0	0	0
16S_OTU_1642	Bacteria	Marinimicrobia(SAR406clade)						5	0	0	0	2	0	0	3	0	0	0	0	0	0	0	0	0	0	0	0	0	0
16S_OTU_524	Bacteria	Proteobacteria	Gammaproteobacteria	Legionellales	Coxiellaceae	Coxiella	unculturedgammaproteobacterium	5	0	0	0	1	0	0	0	0	0	0	0	0	3	0	0	0	1	0	0	0	0
16S_OTU_1699	Bacteria	Proteobacteria	Alphaproteobacteria	SAR11clade				5	0	0	0	2	0	0	1	0	0	1	0	0	0	0	0	1	0	0	0	0	0
16S_OTU_225	Bacteria	Lentisphaerae	R76-B128	Ambiguous_taxa	Ambiguous_taxa	Ambiguous_taxa	Ambiguous_taxa	5	0	0	0	2	0	0	2	0	0	1	0	0	0	0	0	0	0	0	0	0	0
16S_OTU_1666	Bacteria	Cyanobacteria	Cyanobacteria	SubsectionI	FamilyI	Synechococcus	unculturedProchlorococcussp.	5	0	0	0	1	0	0	1	0	0	2	0	0	0	0	0	1	0	0	0	0	0
16S_OTU_303	Bacteria	Verrucomicrobia	Verrucomicrobiae	Verrucomicrobiales	Rubritaleaceae	Rubritalea	unculturedbacterium	5	0	0	0	1	0	0	1	0	0	1	0	0	0	0	0	1	0	1	0	0	0
16S_OTU_705	Bacteria	Marinimicrobia(SAR406clade)	Ambiguous_taxa	Ambiguous_taxa	Ambiguous_taxa	Ambiguous_taxa	Ambiguous_taxa	5	0	0	0	2	0	0	1	0	0	2	0	0	0	0	0	0	0	0	0	0	0
16S_OTU_875	Bacteria	Planctomycetes	028H05-P-BN-P5					5	0	0	0	0	0	0	0	0	0	0	5	0	0	0	0	0	0	0	0	0	0
16S_OTU_952	Bacteria	Bacteroidetes	Flavobacteriia	Flavobacteriales	Flavobacteriaceae	Tenacibaculum	Ambiguous_taxa	5	0	0	0	0	0	0	0	1	0	0	0	0	0	1	0	1	0	0	0	2	0
16S_OTU_855	Bacteria	Bacteroidetes	Sphingobacteriia	Sphingobacteriales	Saprospiraceae	unculturedSaprospiraceaebacterium	unculturedSaprospiraceaebacterium	5	0	0	0	0	0	0	0	0	0	1	0	3	0	0	0	1	0	0	0	0	0
16S_OTU_644	Bacteria	Bacteroidetes	Cytophagia	Cytophagales	Flammeovirgaceae	Ekhidna	unculturedFlammeovirgaceaebacterium	5	0	0	0	0	5	0	0	0	0	0	0	0	0	0	0	0	0	0	0	0	0
16S_OTU_688	Bacteria	Proteobacteria	Alphaproteobacteria	Rickettsiales	RickettsialesIncertaeSedis	CandidatusLariskella	unculturedalphaproteobacterium	5	0	0	0	0	0	5	0	0	0	0	0	0	0	0	0	0	0	0	0	0	0
16S_OTU_793	Bacteria	Bacteroidetes	Flavobacteriia	Flavobacteriales	Flavobacteriaceae	NS5marinegroup		5	0	0	0	0	0	0	1	0	0	1	1	0	0	0	0	0	0	1	0	1	0
16S_OTU_1286	Bacteria	Proteobacteria	Alphaproteobacteria	Rhodospirillales				5	0	0	0	0	0	0	0	5	0	0	0	0	0	0	0	0	0	0	0	0	0
16S_OTU_744	Bacteria	Planctomycetes	Phycisphaerae	Phycisphaerales	Phycisphaeraceae	SM1A02		5	0	0	0	0	0	0	0	0	4	0	0	1	0	0	0	0	0	0	0	0	0
16S_OTU_614	Bacteria	Bacteroidetes						5	0	0	0	0	0	0	0	0	5	0	0	0	0	0	0	0	0	0	0	0	0
16S_OTU_739	Bacteria	Proteobacteria	Alphaproteobacteria	Rhodospirillales	Rhodospirillaceae	Thalassospira	Ambiguous_taxa	5	0	0	0	0	0	0	0	0	0	0	0	0	0	5	0	0	0	0	0	0	0
16S_OTU_1020	Bacteria	Proteobacteria	Alphaproteobacteria	DB1-14				5	0	0	0	0	0	0	0	0	0	0	0	0	0	0	2	0	3	0	0	0	0
16S_OTU_1168	Bacteria	Proteobacteria	Alphaproteobacteria	Rhodospirillales	Rhodospirillaceae			5	0	0	0	0	0	0	0	0	0	0	0	0	0	5	0	0	0	0	0	0	0
16S_OTU_936	Bacteria	Planctomycetes	OM190					5	0	0	0	0	0	0	0	0	0	0	0	1	0	4	0	0	0	0	0	0	0
16S_OTU_944	Bacteria	Proteobacteria	Alphaproteobacteria	DB1-14				5	0	0	0	0	0	0	0	0	0	0	0	0	0	1	0	0	4	0	0	0	0
16S_OTU_641	Bacteria	Cyanobacteria	ML635J-21					5	0	0	0	0	0	0	0	0	0	0	0	0	0	2	0	0	0	0	0	0	3
16S_OTU_801	Bacteria	Proteobacteria	Alphaproteobacteria					5	0	0	0	0	0	0	0	0	0	0	0	0	0	0	5	0	0	0	0	0	0
16S_OTU_576	Bacteria	Proteobacteria	Gammaproteobacteria	Alteromonadales	Alteromonadaceae			4	3	0	0	0	0	0	0	0	0	1	0	0	0	0	0	0	0	0	0	0	0
16S_OTU_891	Bacteria	Proteobacteria	Alphaproteobacteria	Rickettsiales	Rickettsiaceae	Rickettsia		4	4	0	0	0	0	0	0	0	0	0	0	0	0	0	0	0	0	0	0	0	0
16S_OTU_854	Bacteria							4	1	0	0	0	0	0	0	0	0	0	0	2	0	1	0	0	0	0	0	0	0
16S_OTU_378	Bacteria	Bacteroidetes	Sphingobacteriia	Sphingobacteriales	Saprospiraceae	uncultured		4	0	0	0	0	0	0	0	0	0	2	0	0	0	0	0	0	0	0	1	1	0
16S_OTU_508	Bacteria	Proteobacteria	Deltaproteobacteria	Myxococcales	Sandaracinaceae	Sandaracinus		4	0	0	0	0	0	0	0	0	0	0	1	1	1	1	0	0	0	0	0	0	0
16S_OTU_717	Bacteria	Planctomycetes	Phycisphaerae	Phycisphaerales	Phycisphaeraceae	SM1A02		4	0	0	0	0	0	0	0	0	3	0	0	0	0	1	0	0	0	0	0	0	0
16S_OTU_767	Bacteria	Bacteroidetes	Flavobacteriia	Flavobacteriales	Flavobacteriaceae	Gilvibacter	unculturedBacteroidetesbacterium	4	1	0	0	1	0	0	0	0	0	0	0	0	0	0	0	0	0	0	0	2	0
16S_OTU_1392	Bacteria	Bacteroidetes	Cytophagia	Cytophagales	Flammeovirgaceae	Reichenbachiella	unculturedFlammeovirgaceaebacterium	4	0	0	0	0	0	0	0	0	0	0	0	0	0	0	0	0	1	0	1	0	2
16S_OTU_1399	Bacteria	Marinimicrobia(SAR406clade)	Ambiguous_taxa	Ambiguous_taxa	Ambiguous_taxa	Ambiguous_taxa	Ambiguous_taxa	4	0	0	0	1	0	0	1	0	0	0	0	0	0	0	0	2	0	0	0	0	0
16S_OTU_720	Bacteria	Chlamydiae	Chlamydiae	Chlamydiales				4	0	0	1	0	0	0	0	0	2	0	0	1	0	0	0	0	0	0	0	0	0
16S_OTU_847	Bacteria	Planctomycetes						4	0	0	4	0	0	0	0	0	0	0	0	0	0	0	0	0	0	0	0	0	0
16S_OTU_1550	Bacteria	Bacteroidetes	Flavobacteriia	Flavobacteriales	NS9marinegroup	Ambiguous_taxa	Ambiguous_taxa	4	0	0	0	1	0	0	3	0	0	0	0	0	0	0	0	0	0	0	0	0	0
16S_OTU_447	Bacteria	Proteobacteria	Deltaproteobacteria	Desulfuromonadales	GR-WP33-58	uncultureddeltaproteobacterium	uncultureddeltaproteobacterium	4	0	0	0	3	0	0	1	0	0	0	0	0	0	0	0	0	0	0	0	0	0
16S_OTU_1033	Bacteria	Proteobacteria	Alphaproteobacteria	Rhodobacterales	Rhodobacteraceae			4	0	0	0	0	0	0	0	0	0	3	0	0	0	0	0	1	0	0	0	0	0
16S_OTU_1344	Bacteria	Actinobacteria	Acidimicrobiia	Acidimicrobiales	OM1clade	CandidatusActinomarina		4	0	0	0	1	0	0	1	0	0	1	0	0	0	0	0	1	0	0	0	0	0
16S_OTU_531	Bacteria	Proteobacteria	Gammaproteobacteria	Legionellales	Coxiellaceae	Coxiella		4	0	0	0	0	0	0	1	0	0	0	0	0	0	0	0	3	0	0	0	0	0
16S_OTU_459	Bacteria	Proteobacteria	Deltaproteobacteria					4	0	0	0	1	0	0	2	0	0	1	0	0	0	0	0	0	0	0	0	0	0
16S_OTU_449	Bacteria	Proteobacteria						4	0	0	0	0	0	0	2	0	0	1	0	0	0	0	0	0	0	0	0	0	1
16S_OTU_295	Bacteria	Proteobacteria	Gammaproteobacteria	Legionellales	Coxiellaceae	Coxiella		4	0	0	0	0	0	0	1	0	0	2	0	0	0	0	0	1	0	0	0	0	0
16S_OTU_281	Bacteria	Proteobacteria	Deltaproteobacteria	SAR324clade(MarinegroupB)	marinemetagenome	marinemetagenome	marinemetagenome	4	0	0	0	2	0	0	0	0	0	2	0	0	0	0	0	0	0	0	0	0	0
16S_OTU_1364	Bacteria	Cyanobacteria	Cyanobacteria	SubsectionI	FamilyI			4	0	0	0	1	0	0	0	0	0	2	0	0	0	0	0	1	0	0	0	0	0
16S_OTU_541	Bacteria	Proteobacteria	Alphaproteobacteria	Rickettsiales	S25-593			4	0	0	0	1	0	0	2	0	0	0	0	0	0	0	0	1	0	0	0	0	0
16S_OTU_320	Bacteria	Proteobacteria	Betaproteobacteria	Hydrogenophilales	Hydrogenophilaceae	uncultured		4	0	0	0	2	0	0	0	0	0	1	0	0	0	0	0	1	0	0	0	0	0
16S_OTU_1407	Bacteria	Actinobacteria	Acidimicrobiia	Acidimicrobiales	OM1clade	CandidatusActinomarina	Ambiguous_taxa	4	0	0	0	0	0	0	1	0	0	2	1	0	0	0	0	0	0	0	0	0	0
16S_OTU_268	Bacteria	Bacteroidetes	Flavobacteriia	Flavobacteriales				4	0	0	0	1	0	0	0	0	0	3	0	0	0	0	0	0	0	0	0	0	0
16S_OTU_1111	Bacteria	Marinimicrobia(SAR406clade)						4	0	0	0	0	0	0	3	0	0	0	0	0	0	0	0	1	0	0	0	0	0
16S_OTU_440	Bacteria	Proteobacteria	TA18	uncultureddeltaproteobacterium	uncultureddeltaproteobacterium	uncultureddeltaproteobacterium	uncultureddeltaproteobacterium	4	0	0	0	2	0	0	1	0	0	1	0	0	0	0	0	0	0	0	0	0	0
16S_OTU_376	Bacteria	Proteobacteria	Gammaproteobacteria					4	0	0	0	1	0	0	3	0	0	0	0	0	0	0	0	0	0	0	0	0	0
16S_OTU_373	Bacteria	PAUC34f	unculturedbacteriumHF0130_06E03	unculturedbacteriumHF0130_06E03	unculturedbacteriumHF0130_06E03	unculturedbacteriumHF0130_06E03	unculturedbacteriumHF0130_06E03	4	0	0	0	0	0	0	1	0	0	2	0	0	0	0	0	1	0	0	0	0	0
16S_OTU_1428	Bacteria	Marinimicrobia(SAR406clade)						4	0	0	0	1	0	0	2	0	0	0	0	0	0	0	0	1	0	0	0	0	0
16S_OTU_746	Bacteria	Proteobacteria	Gammaproteobacteria	Legionellales	Coxiellaceae	Coxiella	unculturedLegionellalesbacterium	4	0	0	0	2	0	0	2	0	0	0	0	0	0	0	0	0	0	0	0	0	0
16S_OTU_330	Bacteria	Proteobacteria	Deltaproteobacteria	Bdellovibrionales	Bdellovibrionaceae	OM27clade	uncultureddeltaproteobacterium	4	0	0	0	0	0	0	0	0	0	2	0	0	0	0	0	2	0	0	0	0	0
16S_OTU_309	Bacteria	Bacteroidetes	Flavobacteriia	Flavobacteriales				4	0	0	0	2	0	0	1	0	0	1	0	0	0	0	0	0	0	0	0	0	0
16S_OTU_617	Bacteria	Proteobacteria	Gammaproteobacteria	Vibrionales	Vibrionaceae			4	0	0	0	0	0	0	0	0	3	0	1	0	0	0	0	0	0	0	0	0	0
16S_OTU_866	Bacteria	Cyanobacteria	ML635J-21	unculturedbacterium	unculturedbacterium	unculturedbacterium	unculturedbacterium	4	0	0	0	0	0	0	1	0	0	1	0	0	2	0	0	0	0	0	0	0	0
16S_OTU_610	Bacteria	Proteobacteria	Deltaproteobacteria	Bdellovibrionales	Bdellovibrionaceae	OM27clade		4	0	0	0	1	0	1	0	0	0	0	0	0	0	0	0	2	0	0	0	0	0
16S_OTU_700	Bacteria	Proteobacteria	Gammaproteobacteria	Legionellales	Coxiellaceae	Coxiella	Ambiguous_taxa	4	0	0	0	0	0	0	1	0	0	2	0	0	0	0	0	1	0	0	0	0	0
16S_OTU_1021	Bacteria	Proteobacteria	Deltaproteobacteria	Myxococcales				4	0	0	0	0	1	0	0	0	2	0	0	0	0	0	1	0	0	0	0	0	0
16S_OTU_565	Bacteria	Proteobacteria	Gammaproteobacteria	Alteromonadales	Shewanellaceae	Shewanella		4	0	0	0	0	0	0	0	0	2	0	0	0	0	0	0	0	0	0	1	0	1
16S_OTU_654	Bacteria	Bacteroidetes	Sphingobacteriia	Sphingobacteriales	Saprospiraceae	Aureispira	unculturedbacterium	4	0	0	0	0	0	4	0	0	0	0	0	0	0	0	0	0	0	0	0	0	0
16S_OTU_812	Bacteria	Proteobacteria	Alphaproteobacteria	DB1-14	marinemetagenome	marinemetagenome	marinemetagenome	4	0	0	0	0	0	1	0	0	0	0	0	0	0	0	0	0	1	0	0	2	0
16S_OTU_922	Bacteria	Proteobacteria	Deltaproteobacteria	Bdellovibrionales	Bacteriovoracaceae			4	0	0	0	0	0	0	0	3	0	0	0	0	0	0	0	0	0	0	0	0	1
16S_OTU_905	Bacteria	Proteobacteria	Alphaproteobacteria	Rickettsiales	SM2D12			4	0	0	0	0	0	0	0	2	0	0	0	0	0	0	2	0	0	0	0	0	0
16S_OTU_860	Bacteria	Bacteroidetes	Cytophagia	Cytophagales	Flammeovirgaceae	Rapidithrix		4	0	0	0	0	0	0	0	0	2	0	0	1	0	0	0	0	0	0	1	0	0
16S_OTU_675	Bacteria	Chlamydiae	Chlamydiae	Chlamydiales	Simkaniaceae	CandidatusFritschea		4	0	0	0	0	0	0	0	0	0	0	0	3	0	0	0	0	1	0	0	0	0
16S_OTU_789	Bacteria	Planctomycetes	Phycisphaerae	Phycisphaerales	Phycisphaeraceae			4	0	0	0	0	0	0	0	0	2	0	0	0	0	0	0	0	0	0	2	0	0
16S_OTU_954	Bacteria	Proteobacteria						4	0	0	0	0	0	0	0	0	3	0	0	0	0	0	0	0	0	0	0	0	1
16S_OTU_692	Bacteria	Chloroflexi	Anaerolineae	Anaerolineales	Anaerolineaceae	uncultured		4	0	0	0	0	0	0	0	0	1	0	0	0	0	0	0	0	3	0	0	0	0
16S_OTU_777	Bacteria	Proteobacteria	Gammaproteobacteria	Oceanospirillales	Halomonadaceae	Cobetia	Ambiguous_taxa	4	0	0	0	0	0	0	0	0	0	2	0	0	0	0	0	0	0	0	2	0	0
16S_OTU_623	Bacteria							4	0	0	0	0	0	0	0	0	0	0	0	4	0	0	0	0	0	0	0	0	0
16S_OTU_1689	Bacteria	Proteobacteria	Alphaproteobacteria					4	0	0	0	0	0	0	0	0	0	0	0	1	0	0	0	0	0	0	0	0	3
16S_OTU_1130	Bacteria	Bacteroidetes	Flavobacteriia	Flavobacteriales	Cryomorphaceae	Owenweeksia		4	0	0	0	0	0	0	0	0	0	0	0	0	3	0	0	0	0	0	0	1	0
16S_OTU_669	Bacteria	Proteobacteria						4	0	0	0	0	0	0	0	0	0	0	0	0	0	4	0	0	0	0	0	0	0
16S_OTU_858	Bacteria	Proteobacteria	Deltaproteobacteria	Bdellovibrionales	Bacteriovoracaceae			4	0	0	0	0	0	0	0	0	0	0	0	0	0	3	1	0	0	0	0	0	0
16S_OTU_627	Bacteria	Proteobacteria	Alphaproteobacteria	Parvularculales	Parvularculaceae	Parvularcula		3	0	0	0	0	0	0	0	0	0	0	0	1	0	0	1	0	1	0	0	0	0
16S_OTU_1128	Bacteria	Proteobacteria	Deltaproteobacteria	Bdellovibrionales	Bacteriovoracaceae			3	0	0	0	0	0	0	0	0	0	0	0	1	0	0	0	0	2	0	0	0	0
16S_OTU_825	Bacteria	Bacteroidetes	Flavobacteriia	Flavobacteriales				3	1	0	0	0	0	0	0	0	0	0	0	0	0	0	0	0	0	0	2	0	0
16S_OTU_1454	Bacteria	Proteobacteria	Deltaproteobacteria	Bdellovibrionales	Bacteriovoracaceae	Peredibacter		3	0	1	0	0	0	0	0	0	0	0	0	1	0	0	0	0	1	0	0	0	0
16S_OTU_1361	Bacteria	Proteobacteria	Alphaproteobacteria	DB1-14				3	0	0	0	0	1	0	0	0	0	0	1	1	0	0	0	0	0	0	0	0	0
16S_OTU_649	Bacteria	Proteobacteria	Alphaproteobacteria	Rickettsiales	SM2D12	marinemetagenome	marinemetagenome	3	0	0	3	0	0	0	0	0	0	0	0	0	0	0	0	0	0	0	0	0	0
16S_OTU_1081	Bacteria	Planctomycetes	BD7-11					3	0	0	1	0	0	0	0	0	1	0	0	0	0	0	0	0	0	0	0	0	1
16S_OTU_930	Bacteria	Proteobacteria	Alphaproteobacteria	DB1-14	unculturedbacterium	unculturedbacterium	unculturedbacterium	3	0	0	0	0	0	0	0	0	2	0	0	0	0	0	1	0	0	0	0	0	0
16S_OTU_833	Bacteria	Proteobacteria	Alphaproteobacteria	DB1-14				3	0	0	2	0	0	0	0	0	1	0	0	0	0	0	0	0	0	0	0	0	0
16S_OTU_308	Bacteria	Proteobacteria	Alphaproteobacteria	Rickettsiales	S25-593			3	0	0	0	2	0	0	0	0	0	1	0	0	0	0	0	0	0	0	0	0	0
16S_OTU_326	Bacteria	Bacteroidetes	Flavobacteriia	Flavobacteriales	Flavobacteriaceae	NS4marinegroup	Ambiguous_taxa	3	0	0	0	0	0	0	2	0	0	0	0	0	0	0	0	1	0	0	0	0	0
16S_OTU_538	Bacteria							3	0	0	0	1	0	0	0	0	0	2	0	0	0	0	0	0	0	0	0	0	0
16S_OTU_1074	Bacteria	Proteobacteria	Alphaproteobacteria	Rickettsiales	S25-593			3	0	0	0	0	0	0	1	0	0	1	0	0	0	0	0	1	0	0	0	0	0
16S_OTU_331	Bacteria	Proteobacteria	Alphaproteobacteria	Rhodospirillales	Rhodospirillaceae			3	0	0	0	1	0	0	2	0	0	0	0	0	0	0	0	0	0	0	0	0	0
16S_OTU_416	Bacteria	Proteobacteria	Gammaproteobacteria	Legionellales	Coxiellaceae	Coxiella		3	0	0	0	1	0	0	0	0	0	1	0	0	0	0	0	1	0	0	0	0	0
16S_OTU_1010	Bacteria	Bacteroidetes	Flavobacteriia	Flavobacteriales	NS9marinegroup	unidentifiedmarinebacterioplankton	unidentifiedmarinebacterioplankton	3	0	0	0	0	0	0	0	0	0	0	0	0	0	0	0	3	0	0	0	0	0
16S_OTU_1045	Bacteria	Cyanobacteria	Cyanobacteria	SubsectionI	FamilyI	Prochlorococcus	unculturedbacterium	3	0	0	0	0	0	0	0	0	0	0	0	0	0	0	0	3	0	0	0	0	0
16S_OTU_1322	Bacteria	Cyanobacteria	Cyanobacteria	SubsectionI	FamilyI			3	0	0	0	0	0	0	0	0	0	1	0	0	0	0	0	2	0	0	0	0	0
16S_OTU_341	Bacteria	Proteobacteria	Alphaproteobacteria	Rickettsiales	S25-593	unculturedbacterium	unculturedbacterium	3	0	0	0	0	0	0	2	0	0	1	0	0	0	0	0	0	0	0	0	0	0
16S_OTU_1015	Bacteria	Proteobacteria	Gammaproteobacteria	Oceanospirillales	SAR86clade			3	0	0	0	1	0	0	0	0	0	0	0	0	0	0	0	0	0	0	0	1	1
16S_OTU_1409	Bacteria	Proteobacteria	Alphaproteobacteria	Rhodobacterales	Rhodobacteraceae			3	0	0	0	0	0	0	0	0	0	1	0	0	0	2	0	0	0	0	0	0	0
16S_OTU_444	Bacteria	Proteobacteria	Gammaproteobacteria					3	0	0	0	2	0	0	0	0	0	1	0	0	0	0	0	0	0	0	0	0	0
16S_OTU_537	Bacteria	Planctomycetes	Phycisphaerae	Phycisphaerales	Phycisphaeraceae	SM1A02		3	0	0	0	1	0	0	0	0	0	0	0	0	0	2	0	0	0	0	0	0	0
16S_OTU_466	Bacteria	Proteobacteria	Gammaproteobacteria	Legionellales	Coxiellaceae	Coxiella	unculturedLegionellalesbacterium	3	0	0	0	1	0	0	0	0	0	1	0	0	0	0	0	1	0	0	0	0	0
16S_OTU_390	Bacteria	Proteobacteria	Gammaproteobacteria	Legionellales	Coxiellaceae	Coxiella	unculturedgammaproteobacterium	3	0	0	0	1	0	0	0	0	0	1	0	0	0	0	0	1	0	0	0	0	0
16S_OTU_519	Bacteria	Proteobacteria	Gammaproteobacteria	Cellvibrionales	Cellvibrionaceae	Umboniibacter		3	0	0	0	0	0	0	0	0	0	2	0	0	0	0	0	1	0	0	0	0	0
16S_OTU_478	Bacteria	Proteobacteria	Gammaproteobacteria					3	0	0	0	3	0	0	0	0	0	0	0	0	0	0	0	0	0	0	0	0	0
16S_OTU_282	Bacteria	Proteobacteria	Deltaproteobacteria	Desulfuromonadales	GR-WP33-58	uncultureddeltaproteobacteriumDeepAnt-1F12	uncultureddeltaproteobacteriumDeepAnt-1F12	3	0	0	0	1	0	0	1	0	0	1	0	0	0	0	0	0	0	0	0	0	0
16S_OTU_1079	Bacteria	Cyanobacteria	Cyanobacteria	SubsectionIV	FamilyII			3	0	0	0	2	0	0	0	1	0	0	0	0	0	0	0	0	0	0	0	0	0
16S_OTU_236	Bacteria	Verrucomicrobia	Opitutae	Puniceicoccales	Puniceicoccaceae	Pelagicoccus	Ambiguous_taxa	3	0	0	0	1	0	0	0	0	0	2	0	0	0	0	0	0	0	0	0	0	0
16S_OTU_473	Bacteria	Proteobacteria	Alphaproteobacteria					3	0	0	0	0	0	0	0	0	3	0	0	0	0	0	0	0	0	0	0	0	0
16S_OTU_402	Bacteria							3	0	0	0	1	0	0	1	0	0	0	0	0	0	0	0	1	0	0	0	0	0
16S_OTU_395	Bacteria	Proteobacteria	Deltaproteobacteria	Bdellovibrionales	Bdellovibrionaceae	OM27clade	uncultureddeltaproteobacterium	3	0	0	0	0	0	0	0	0	0	0	0	1	0	0	0	2	0	0	0	0	0
16S_OTU_252	Bacteria	Proteobacteria	Deltaproteobacteria					3	0	0	0	1	0	0	0	0	0	1	0	0	0	0	0	1	0	0	0	0	0
16S_OTU_604	Bacteria	Bacteroidetes	Flavobacteriia	Flavobacteriales	Cryomorphaceae	Owenweeksia		3	0	0	0	0	0	0	1	0	0	1	0	0	0	0	0	1	0	0	0	0	0
16S_OTU_958	Bacteria	Bacteroidetes	Sphingobacteriia	Sphingobacteriales	Saprospiraceae	unculturedSaprospiraceaebacterium	unculturedSaprospiraceaebacterium	3	0	0	0	1	0	0	1	0	0	0	0	0	0	0	0	0	0	0	0	0	1
16S_OTU_414	Bacteria	Proteobacteria	Elev-16S-509	unculturedmarinebacterium	unculturedmarinebacterium	unculturedmarinebacterium	unculturedmarinebacterium	3	0	0	0	0	0	0	2	0	0	1	0	0	0	0	0	0	0	0	0	0	0
16S_OTU_629	Bacteria	Proteobacteria	Gammaproteobacteria	Oceanospirillales	SAR86clade			3	0	0	0	1	0	0	0	0	0	2	0	0	0	0	0	0	0	0	0	0	0
16S_OTU_472	Bacteria	Proteobacteria	Gammaproteobacteria					3	0	0	0	0	0	0	1	0	0	1	0	0	0	0	0	1	0	0	0	0	0
16S_OTU_1415	Bacteria	Bacteroidetes	Flavobacteriia	Flavobacteriales	NS9marinegroup			3	0	0	0	1	0	0	2	0	0	0	0	0	0	0	0	0	0	0	0	0	0
16S_OTU_769	Bacteria	Proteobacteria	Gammaproteobacteria	Legionellales	Coxiellaceae	Coxiella		3	0	0	0	1	0	0	0	0	0	1	0	0	0	0	0	1	0	0	0	0	0
16S_OTU_477	Bacteria	Proteobacteria	Deltaproteobacteria	Myxococcales	Nannocystaceae	uncultured	uncultureddeltaproteobacterium	3	0	0	0	0	0	0	0	0	0	1	0	0	0	0	0	2	0	0	0	0	0
16S_OTU_601	Bacteria	Proteobacteria	Betaproteobacteria	Burkholderiales	Alcaligenaceae	MWH-UniP1aquaticgroup		3	0	0	0	2	0	0	0	0	0	1	0	0	0	0	0	0	0	0	0	0	0
16S_OTU_432	Bacteria	Proteobacteria	Gammaproteobacteria	Thiotrichales				3	0	0	0	1	0	0	0	0	0	2	0	0	0	0	0	0	0	0	0	0	0
16S_OTU_719	Bacteria	Bacteroidetes	Flavobacteriia	Flavobacteriales	Flavobacteriaceae			3	0	0	0	1	0	0	0	0	0	1	1	0	0	0	0	0	0	0	0	0	0
16S_OTU_1468	Bacteria	Proteobacteria	Deltaproteobacteria	Myxococcales	Nannocystaceae			3	0	0	0	0	0	0	0	0	0	0	0	0	0	0	0	0	0	0	0	3	0
16S_OTU_1006	Bacteria	Proteobacteria	Gammaproteobacteria	Oceanospirillales	SAR86clade			3	0	0	0	1	0	0	0	0	0	0	0	1	0	0	0	0	0	0	0	1	0
16S_OTU_1238	Bacteria	Proteobacteria	Gammaproteobacteria					3	0	0	0	1	0	0	0	0	0	1	0	0	0	0	0	1	0	0	0	0	0
16S_OTU_446	Bacteria	Chloroflexi	SAR202clade					3	0	0	0	0	0	0	1	0	0	1	0	0	0	0	0	0	0	1	0	0	0
16S_OTU_1095	Bacteria	Proteobacteria	Alphaproteobacteria	Sphingomonadales	Sphingomonadaceae	Sphingomonas		3	0	0	0	0	0	0	0	0	0	0	2	0	0	0	0	0	0	1	0	0	0
16S_OTU_418	Bacteria	Proteobacteria	Alphaproteobacteria	Rhizobiales	Phyllobacteriaceae	Hoeflea		3	0	0	0	0	0	0	1	0	1	0	0	1	0	0	0	0	0	0	0	0	0
16S_OTU_925	Bacteria	Proteobacteria	Alphaproteobacteria	DB1-14	unculturedorganism	unculturedorganism	unculturedorganism	3	0	0	0	0	1	0	0	0	0	0	0	0	0	0	2	0	0	0	0	0	0
16S_OTU_948	Bacteria	Bacteroidetes	Sphingobacteriia	Sphingobacteriales	Saprospiraceae	uncultured		3	0	0	0	0	0	1	0	1	0	0	0	1	0	0	0	0	0	0	0	0	0
16S_OTU_1447	Bacteria	Proteobacteria	Gammaproteobacteria	Thiotrichales	Francisellaceae	Francisella	Ambiguous_taxa	3	0	0	0	0	0	0	0	0	0	0	0	0	0	1	1	0	0	0	0	1	0
16S_OTU_1602	Bacteria	Planctomycetes	Phycisphaerae	Phycisphaerales	Phycisphaeraceae	SM1A02		3	0	0	0	0	0	0	0	0	1	0	0	0	0	0	0	0	0	2	0	0	0
16S_OTU_1047	Bacteria	Proteobacteria	Gammaproteobacteria	Thiotrichales	ThiotrichalesIncertaeSedis	CandidatusEndoecteinascidia	unculturedgammaproteobacterium	3	0	0	0	0	0	0	0	0	0	2	0	0	0	0	1	0	0	0	0	0	0
16S_OTU_640	Bacteria	Proteobacteria	Deltaproteobacteria	Oligoflexales	Oligoflexaceae			3	0	0	0	0	0	0	0	0	0	2	0	0	0	0	0	1	0	0	0	0	0
16S_OTU_1331	Bacteria	Verrucomicrobia	Verrucomicrobiae	Verrucomicrobiales	DEV007			3	0	0	0	0	0	0	0	3	0	0	0	0	0	0	0	0	0	0	0	0	0
16S_OTU_1297	Bacteria	Proteobacteria	Alphaproteobacteria	Rhodospirillales	Rhodospirillaceae	uncultured	alphaproteobacteriumSOGA29	3	0	0	0	0	0	0	0	3	0	0	0	0	0	0	0	0	0	0	0	0	0
16S_OTU_1497	Bacteria	Proteobacteria	Alphaproteobacteria					3	0	0	0	0	0	0	0	1	0	0	0	0	0	0	0	0	2	0	0	0	0
16S_OTU_1026	Bacteria	Proteobacteria	Alphaproteobacteria					3	0	0	0	0	0	0	0	0	2	0	0	1	0	0	0	0	0	0	0	0	0
16S_OTU_1743	Bacteria	Proteobacteria	Deltaproteobacteria	Myxococcales	Nannocystaceae	uncultured		3	0	0	0	0	0	0	0	0	0	0	0	0	0	0	0	0	0	0	0	0	3
16S_OTU_830	Bacteria	Bacteroidetes	Cytophagia	Cytophagales				3	0	0	0	0	0	0	0	0	0	0	3	0	0	0	0	0	0	0	0	0	0
16S_OTU_887	Bacteria	CandidatedivisionSR1						3	0	0	0	0	0	0	0	0	0	0	1	0	0	0	0	0	0	0	0	2	0
16S_OTU_1386	Bacteria	Proteobacteria	Alphaproteobacteria					3	0	0	0	0	0	0	0	0	0	0	0	2	0	0	1	0	0	0	0	0	0
16S_OTU_1320	Bacteria	Bacteroidetes	Flavobacteriia	Flavobacteriales	Cryomorphaceae	Owenweeksia		3	0	0	0	0	0	0	0	0	0	0	0	2	0	0	1	0	0	0	0	0	0
16S_OTU_832	Bacteria	Planctomycetes	vadinHA49					3	0	0	0	0	0	0	0	0	0	0	0	3	0	0	0	0	0	0	0	0	0
16S_OTU_1188	Bacteria	Proteobacteria	Alphaproteobacteria	Rickettsiales	SM2D12			3	0	0	0	0	0	0	0	0	0	0	0	0	3	0	0	0	0	0	0	0	0
16S_OTU_1196	Bacteria	Bacteroidetes	Sphingobacteriia	Sphingobacteriales	Saprospiraceae	Portibacter		3	0	0	0	0	0	0	0	0	0	0	0	0	3	0	0	0	0	0	0	0	0
16S_OTU_1382	Bacteria	Proteobacteria	Alphaproteobacteria	DB1-14				3	0	0	0	0	0	0	0	0	0	0	0	0	0	3	0	0	0	0	0	0	0
16S_OTU_1171	Bacteria	Verrucomicrobia	VerrucomicrobiaIncertaeSedis	UnknownOrder	UnknownFamily	CandidatusMethylacidiphilum	unculturedVerrucomicrobiaceaebacterium	3	0	0	0	0	0	0	0	0	0	0	0	0	0	0	3	0	0	0	0	0	0
16S_OTU_1121	Bacteria	Planctomycetes	Phycisphaerae	Phycisphaerales	Phycisphaeraceae	SM1A02	unculturedorganism	3	0	0	0	0	0	0	0	0	0	0	0	0	0	0	3	0	0	0	0	0	0
16S_OTU_1025	Bacteria							3	0	0	0	0	0	0	0	0	0	0	0	0	0	0	3	0	0	0	0	0	0
16S_OTU_1140	Bacteria	Planctomycetes	vadinHA49					3	0	0	0	0	0	0	0	0	0	0	0	0	0	0	3	0	0	0	0	0	0
16S_OTU_1008	Bacteria	Proteobacteria	Alphaproteobacteria	DB1-14				3	0	0	0	0	0	0	0	0	0	0	0	0	0	0	0	0	3	0	0	0	0
16S_OTU_1119	Bacteria	Proteobacteria	Gammaproteobacteria	Xanthomonadales	Xanthomonadaceae	Thermomonas		3	0	0	0	0	0	0	0	0	0	0	0	0	0	0	0	0	3	0	0	0	0
16S_OTU_1745	Bacteria	Planctomycetes	BD7-11					3	0	0	0	0	0	0	0	0	0	0	0	0	0	0	0	0	0	2	1	0	0
16S_OTU_1427	Bacteria	Proteobacteria						3	0	0	0	0	0	0	0	0	0	0	0	0	0	0	0	0	0	2	0	0	1
16S_OTU_883	Bacteria	Bacteroidetes	Flavobacteriia	Flavobacteriales	Flavobacteriaceae			2	0	0	0	0	0	0	0	0	0	0	0	0	0	0	0	0	0	0	0	0	2
16S_OTU_1230	Bacteria	Proteobacteria	Gammaproteobacteria	Thiotrichales	ThiotrichalesIncertaeSedis	Caedibacter		2	1	0	0	0	0	0	0	0	0	1	0	0	0	0	0	0	0	0	0	0	0
16S_OTU_1201	Bacteria	Proteobacteria	Gammaproteobacteria	Alteromonadales	Alteromonadaceae			2	1	0	0	0	0	0	0	0	0	0	1	0	0	0	0	0	0	0	0	0	0
16S_OTU_1282	Bacteria	Planctomycetes	Phycisphaerae	Phycisphaerales	Phycisphaeraceae	SM1A02		2	2	0	0	0	0	0	0	0	0	0	0	0	0	0	0	0	0	0	0	0	0
16S_OTU_1106	Bacteria	Proteobacteria	Deltaproteobacteria	Bdellovibrionales	Bdellovibrionaceae	Bdellovibrio		2	0	0	0	0	0	0	0	0	0	0	0	0	0	0	0	0	0	2	0	0	0
16S_OTU_650	Bacteria	Bacteroidetes	Sphingobacteriia	Sphingobacteriales	Saprospiraceae	unculturedSaprospiraceaebacterium	unculturedSaprospiraceaebacterium	2	1	0	0	0	0	0	0	0	0	0	0	0	0	0	0	0	0	0	0	0	1
16S_OTU_502	Bacteria	Proteobacteria	Betaproteobacteria	Burkholderiales	Burkholderiaceae	Ralstonia	unculturedbacterium	2	0	0	0	0	0	0	0	0	0	0	0	0	0	0	0	0	1	0	0	1	0
16S_OTU_828	Bacteria	Proteobacteria	Alphaproteobacteria	Rickettsiales	LWSR-14	unculturedalphaproteobacterium	unculturedalphaproteobacterium	2	0	1	0	0	0	0	0	0	0	0	0	0	0	0	0	0	0	1	0	0	0
16S_OTU_1532	Bacteria	Proteobacteria	Gammaproteobacteria	KI89Aclade				2	0	0	0	0	0	2	0	0	0	0	0	0	0	0	0	0	0	0	0	0	0
16S_OTU_1096	Bacteria	Proteobacteria						2	0	0	0	0	0	0	0	0	0	0	0	0	0	0	0	0	0	2	0	0	0
16S_OTU_1077	Bacteria	Proteobacteria	Alphaproteobacteria	Rhizobiales	Phyllobacteriaceae			2	0	0	0	0	0	0	0	0	0	0	0	2	0	0	0	0	0	0	0	0	0
16S_OTU_923	Bacteria	Proteobacteria	Gammaproteobacteria					2	0	0	1	0	0	0	0	0	0	0	0	1	0	0	0	0	0	0	0	0	0
16S_OTU_1607	Bacteria	Proteobacteria	Alphaproteobacteria	Rickettsiales	SM2D12			2	0	0	1	0	0	0	0	0	0	0	0	0	0	0	1	0	0	0	0	0	0
16S_OTU_666	Bacteria	Proteobacteria	Gammaproteobacteria					2	0	0	0	0	0	0	1	0	0	0	0	0	0	0	0	1	0	0	0	0	0
16S_OTU_632	Bacteria	Chlamydiae	Chlamydiae	Chlamydiales	cvE6			2	0	0	0	0	0	0	0	0	0	1	0	0	0	0	0	0	0	0	0	1	0
16S_OTU_279	Bacteria	Proteobacteria	Alphaproteobacteria	Sphingomonadales	Erythrobacteraceae	Altererythrobacter		2	0	0	0	1	0	0	0	0	0	1	0	0	0	0	0	0	0	0	0	0	0
16S_OTU_1058	Bacteria							2	0	0	0	0	0	0	0	0	0	0	0	0	0	0	0	2	0	0	0	0	0
16S_OTU_559	Bacteria	Proteobacteria	Alphaproteobacteria	Rhodospirillales	Rhodospirillaceae	Defluviicoccus	unculturedmarinebacterium	2	0	0	0	1	0	0	0	0	0	1	0	0	0	0	0	0	0	0	0	0	0
16S_OTU_1711	Bacteria	Proteobacteria	Alphaproteobacteria	Rickettsiales	S25-593			2	0	0	0	1	0	0	0	0	0	1	0	0	0	0	0	0	0	0	0	0	0
16S_OTU_245	Bacteria	Proteobacteria	Gammaproteobacteria	Legionellales	Coxiellaceae	Coxiella	unculturedbacterium	2	0	0	0	1	0	0	0	0	0	1	0	0	0	0	0	0	0	0	0	0	0
16S_OTU_558	Bacteria	Verrucomicrobia	Verrucomicrobiae	Verrucomicrobiales	Verrucomicrobiaceae	Roseibacillus	unculturedVerrucomicrobiaceaebacterium	2	0	0	0	2	0	0	0	0	0	0	0	0	0	0	0	0	0	0	0	0	0
16S_OTU_970	Bacteria	Proteobacteria	Alphaproteobacteria					2	0	0	0	0	0	0	1	0	0	1	0	0	0	0	0	0	0	0	0	0	0
16S_OTU_512	Bacteria	Proteobacteria	Deltaproteobacteria	Bdellovibrionales	Bdellovibrionaceae	OM27clade		2	0	0	0	0	0	0	2	0	0	0	0	0	0	0	0	0	0	0	0	0	0
16S_OTU_426	Bacteria	Actinobacteria	Acidimicrobiia	Acidimicrobiales	Sva0996marinegroup			2	0	0	0	2	0	0	0	0	0	0	0	0	0	0	0	0	0	0	0	0	0
16S_OTU_609	Bacteria	Proteobacteria	Deltaproteobacteria					2	0	0	0	1	0	0	0	0	0	1	0	0	0	0	0	0	0	0	0	0	0
16S_OTU_367	Bacteria	Marinimicrobia(SAR406clade)	Ambiguous_taxa	Ambiguous_taxa	Ambiguous_taxa	Ambiguous_taxa	Ambiguous_taxa	2	0	0	0	1	0	0	0	0	0	0	0	0	0	0	0	0	0	0	1	0	0
16S_OTU_481	Bacteria	Bacteroidetes	Sphingobacteriia	Sphingobacteriales	Saprospiraceae			2	0	0	0	1	0	0	0	0	0	0	0	0	0	0	0	1	0	0	0	0	0
16S_OTU_1143	Bacteria	Cyanobacteria	Cyanobacteria	SubsectionI	FamilyI			2	0	0	0	0	0	0	1	0	0	0	0	0	0	0	0	1	0	0	0	0	0
16S_OTU_412	Bacteria	Marinimicrobia(SAR406clade)						2	0	0	0	0	0	0	2	0	0	0	0	0	0	0	0	0	0	0	0	0	0
16S_OTU_377	Bacteria	Proteobacteria	Deltaproteobacteria	Bdellovibrionales	Bdellovibrionaceae	OM27clade		2	0	0	0	1	0	0	0	0	0	1	0	0	0	0	0	0	0	0	0	0	0
16S_OTU_845	Bacteria	Bacteroidetes	Flavobacteriia	Flavobacteriales	NS9marinegroup			2	0	0	0	1	0	0	0	0	0	0	0	0	1	0	0	0	0	0	0	0	0
16S_OTU_775	Bacteria							2	0	0	0	1	0	0	0	0	0	0	0	0	0	0	0	1	0	0	0	0	0
16S_OTU_492	Bacteria	Proteobacteria	Gammaproteobacteria					2	0	0	0	0	0	0	0	0	0	1	0	0	0	0	0	1	0	0	0	0	0
16S_OTU_394	Bacteria	Proteobacteria	Gammaproteobacteria	Cellvibrionales	Porticoccaceae			2	0	0	0	0	0	0	2	0	0	0	0	0	0	0	0	0	0	0	0	0	0
16S_OTU_587	Bacteria	Verrucomicrobia	Verrucomicrobiae	Verrucomicrobiales	Rubritaleaceae	Rubritalea	Ambiguous_taxa	2	0	0	0	0	0	0	0	0	0	0	0	0	0	0	0	0	0	0	0	0	2
16S_OTU_661	Bacteria	Cloacimonetes	FGL12-B44	unculturedFirmicutesbacterium	unculturedFirmicutesbacterium	unculturedFirmicutesbacterium	unculturedFirmicutesbacterium	2	0	0	0	2	0	0	0	0	0	0	0	0	0	0	0	0	0	0	0	0	0
16S_OTU_491	Bacteria	Proteobacteria	Deltaproteobacteria	Bdellovibrionales	Bacteriovoracaceae			2	0	0	0	1	0	0	0	0	0	0	0	0	0	0	0	1	0	0	0	0	0
16S_OTU_411	Bacteria	Proteobacteria	Deltaproteobacteria					2	0	0	0	2	0	0	0	0	0	0	0	0	0	0	0	0	0	0	0	0	0
16S_OTU_513	Bacteria	Firmicutes	Clostridia					2	0	0	0	1	0	0	0	0	0	1	0	0	0	0	0	0	0	0	0	0	0
16S_OTU_844	Bacteria	Proteobacteria	Gammaproteobacteria	Legionellales	Coxiellaceae	Coxiella		2	0	0	0	2	0	0	0	0	0	0	0	0	0	0	0	0	0	0	0	0	0
16S_OTU_1029	Bacteria	Bacteroidetes	Flavobacteriia	Flavobacteriales	Flavobacteriaceae	Tenacibaculum		2	0	0	0	1	0	0	0	0	0	0	0	0	0	0	0	0	0	0	0	0	1
16S_OTU_420	Bacteria	Proteobacteria	Deltaproteobacteria	Myxococcales	P3OB-42	Ambiguous_taxa	Ambiguous_taxa	2	0	0	0	0	0	0	2	0	0	0	0	0	0	0	0	0	0	0	0	0	0
16S_OTU_293	Bacteria	Proteobacteria	Betaproteobacteria					2	0	0	0	0	0	0	0	0	0	2	0	0	0	0	0	0	0	0	0	0	0
16S_OTU_399	Bacteria	Proteobacteria	Gammaproteobacteria	Legionellales	Coxiellaceae	Coxiella		2	0	0	0	1	0	0	0	0	0	1	0	0	0	0	0	0	0	0	0	0	0
16S_OTU_278	Bacteria	Proteobacteria	Deltaproteobacteria	Myxococcales	P3OB-42			2	0	0	0	0	0	0	1	0	0	1	0	0	0	0	0	0	0	0	0	0	0
16S_OTU_518	Bacteria	Proteobacteria	Deltaproteobacteria	Bdellovibrionales	Bdellovibrionaceae	OM27clade	uncultureddeltaproteobacterium	2	0	0	0	0	0	0	1	0	0	1	0	0	0	0	0	0	0	0	0	0	0
16S_OTU_1105	Bacteria							2	0	0	0	2	0	0	0	0	0	0	0	0	0	0	0	0	0	0	0	0	0
16S_OTU_1651	Bacteria	Marinimicrobia(SAR406clade)						2	0	0	0	0	0	0	0	0	0	2	0	0	0	0	0	0	0	0	0	0	0
16S_OTU_443	Bacteria	Proteobacteria	Alphaproteobacteria	OCS116clade	Ambiguous_taxa	Ambiguous_taxa	Ambiguous_taxa	2	0	0	0	0	0	0	0	0	0	1	0	0	0	0	0	0	0	0	0	1	0
16S_OTU_966	Bacteria	Cyanobacteria	Cyanobacteria	SubsectionI	FamilyI	Synechococcus	unculturedProchlorococcussp.	2	0	0	0	0	0	0	2	0	0	0	0	0	0	0	0	0	0	0	0	0	0
16S_OTU_621	Bacteria	Proteobacteria	Gammaproteobacteria	Cellvibrionales	Spongiibacteraceae	BD1-7clade		2	0	0	0	1	0	0	1	0	0	0	0	0	0	0	0	0	0	0	0	0	0
16S_OTU_580	Bacteria	Verrucomicrobia	Arctic97B-4marinegroup					2	0	0	0	0	0	0	2	0	0	0	0	0	0	0	0	0	0	0	0	0	0
16S_OTU_1557	Bacteria	Actinobacteria	Acidimicrobiia	Acidimicrobiales	OM1clade	CandidatusActinomarina		2	0	0	0	0	0	0	0	0	0	1	0	0	0	0	0	1	0	0	0	0	0
16S_OTU_1051	Bacteria	Actinobacteria	Actinobacteria	Corynebacteriales				2	0	0	0	2	0	0	0	0	0	0	0	0	0	0	0	0	0	0	0	0	0
16S_OTU_1675	Bacteria	Proteobacteria	Alphaproteobacteria	Rhodobacterales	Rhodobacteraceae			2	0	0	0	2	0	0	0	0	0	0	0	0	0	0	0	0	0	0	0	0	0
16S_OTU_755	Bacteria	Proteobacteria	Alphaproteobacteria	Caulobacterales	Hyphomonadaceae	Maricaulis		2	0	0	0	0	0	0	0	1	0	0	0	0	0	1	0	0	0	0	0	0	0
16S_OTU_782	Bacteria	Proteobacteria	Deltaproteobacteria	Desulfuromonadales	GR-WP33-58	uncultureddeltaproteobacterium	uncultureddeltaproteobacterium	2	0	0	0	1	0	0	0	0	0	1	0	0	0	0	0	0	0	0	0	0	0
16S_OTU_1183	Bacteria	Proteobacteria	Deltaproteobacteria	Bdellovibrionales	Bdellovibrionaceae	OM27clade		2	0	0	0	1	0	0	0	0	0	0	0	0	0	0	0	1	0	0	0	0	0
16S_OTU_718	Bacteria							2	0	0	0	0	0	0	1	0	0	0	0	0	0	0	0	0	0	1	0	0	0
16S_OTU_415	Bacteria	Proteobacteria	Gammaproteobacteria	Legionellales	Coxiellaceae	Coxiella		2	0	0	0	0	0	0	0	0	0	1	0	0	0	0	0	1	0	0	0	0	0
16S_OTU_374	Bacteria	Bacteroidetes	Sphingobacteriia	Sphingobacteriales	Saprospiraceae			2	0	0	0	0	0	0	1	0	0	1	0	0	0	0	0	0	0	0	0	0	0
16S_OTU_361	Bacteria	Proteobacteria	Deltaproteobacteria	Desulfuromonadales	GR-WP33-58			2	0	0	0	1	0	0	1	0	0	0	0	0	0	0	0	0	0	0	0	0	0
16S_OTU_1012	Bacteria							2	0	0	0	2	0	0	0	0	0	0	0	0	0	0	0	0	0	0	0	0	0
16S_OTU_1483	Bacteria	Proteobacteria	Deltaproteobacteria	Bdellovibrionales	Bdellovibrionaceae	OM27clade	unculturedbacterium	2	0	0	0	0	0	0	0	0	0	0	2	0	0	0	0	0	0	0	0	0	0
16S_OTU_482	Bacteria	Proteobacteria	Deltaproteobacteria	Bdellovibrionales	Bdellovibrionaceae	OM27clade	uncultureddeltaproteobacterium	2	0	0	0	1	0	0	0	0	0	1	0	0	0	0	0	0	0	0	0	0	0
16S_OTU_525	Bacteria	Proteobacteria	Alphaproteobacteria	Rhodospirillales	Rhodospirillaceae			2	0	0	0	0	0	0	1	0	0	0	0	0	0	0	0	1	0	0	0	0	0
16S_OTU_486	Bacteria	Proteobacteria	Gammaproteobacteria	Legionellales	Coxiellaceae	Coxiella	unculturedorganism	2	0	0	0	0	0	0	0	0	0	1	0	0	0	0	0	1	0	0	0	0	0
16S_OTU_1102	Bacteria	Proteobacteria	Deltaproteobacteria	Oligoflexales	Oligoflexaceae			2	0	0	0	1	0	0	1	0	0	0	0	0	0	0	0	0	0	0	0	0	0
16S_OTU_1172	Bacteria							2	0	0	0	2	0	0	0	0	0	0	0	0	0	0	0	0	0	0	0	0	0
16S_OTU_863	Bacteria	Bacteroidetes	Flavobacteriia	Flavobacteriales	Cryomorphaceae	Owenweeksia		2	0	0	0	0	0	0	0	0	0	1	0	0	0	0	0	1	0	0	0	0	0
16S_OTU_501	Bacteria	Proteobacteria	Deltaproteobacteria	Desulfuromonadales	GR-WP33-58	uncultureddeltaproteobacterium	uncultureddeltaproteobacterium	2	0	0	0	0	0	0	1	0	0	0	0	0	0	0	0	1	0	0	0	0	0
16S_OTU_1244	Bacteria	Proteobacteria	Gammaproteobacteria					2	0	0	0	1	0	0	0	0	0	0	0	0	0	0	0	1	0	0	0	0	0
16S_OTU_475	Bacteria	Marinimicrobia(SAR406clade)						2	0	0	0	0	0	0	0	0	0	2	0	0	0	0	0	0	0	0	0	0	0
16S_OTU_676	Bacteria	Marinimicrobia(SAR406clade)						2	0	0	0	1	0	0	1	0	0	0	0	0	0	0	0	0	0	0	0	0	0
16S_OTU_487	Bacteria	Verrucomicrobia	Verrucomicrobiae	Verrucomicrobiales	DEV007	Ambiguous_taxa	Ambiguous_taxa	2	0	0	0	0	0	0	1	0	0	0	0	0	0	0	0	0	0	0	1	0	0
16S_OTU_1031	Bacteria	Proteobacteria	Alphaproteobacteria	Rhodobacterales	Rhodobacteraceae			2	0	0	0	1	0	0	0	0	0	0	0	0	0	0	0	1	0	0	0	0	0
16S_OTU_1613	Bacteria	Actinobacteria	Acidimicrobiia	Acidimicrobiales	OM1clade	CandidatusActinomarina	Ambiguous_taxa	2	0	0	0	0	0	0	2	0	0	0	0	0	0	0	0	0	0	0	0	0	0
16S_OTU_522	Bacteria	Proteobacteria	Alphaproteobacteria	SAR11clade				2	0	0	0	0	0	0	1	0	0	0	0	0	1	0	0	0	0	0	0	0	0
16S_OTU_1144	Bacteria	Proteobacteria	Gammaproteobacteria					2	0	0	0	0	0	0	0	0	0	1	0	0	0	0	0	1	0	0	0	0	0
16S_OTU_984	Bacteria	Cyanobacteria	ML635J-21	Ambiguous_taxa	Ambiguous_taxa	Ambiguous_taxa	Ambiguous_taxa	2	0	0	0	1	0	0	1	0	0	0	0	0	0	0	0	0	0	0	0	0	0
16S_OTU_1162	Bacteria	Proteobacteria	Gammaproteobacteria	Legionellales	Coxiellaceae	Coxiella		2	0	0	0	1	0	0	0	0	0	1	0	0	0	0	0	0	0	0	0	0	0
16S_OTU_1115	Bacteria	Lentisphaerae	R76-B128					2	0	0	0	0	0	0	1	0	0	0	0	0	0	0	0	1	0	0	0	0	0
16S_OTU_1142	Bacteria							2	0	0	0	0	2	0	0	0	0	0	0	0	0	0	0	0	0	0	0	0	0
16S_OTU_1637	Bacteria	Proteobacteria	Alphaproteobacteria	DB1-14				2	0	0	0	0	1	0	0	0	0	0	0	1	0	0	0	0	0	0	0	0	0
16S_OTU_725	Bacteria	Proteobacteria	Gammaproteobacteria					2	0	0	0	0	1	0	0	0	0	0	0	0	0	1	0	0	0	0	0	0	0
16S_OTU_1738	Bacteria	Proteobacteria	Gammaproteobacteria					2	0	0	0	0	0	0	0	0	0	0	2	0	0	0	0	0	0	0	0	0	0
16S_OTU_838	Bacteria	Firmicutes	Bacilli	Bacillales	Bacillaceae	Bacillus		2	0	0	0	0	0	1	0	1	0	0	0	0	0	0	0	0	0	0	0	0	0
16S_OTU_776	Bacteria	Proteobacteria	Alphaproteobacteria	Rhizobiales	A0839	unculturedalphaproteobacterium	unculturedalphaproteobacterium	2	0	0	0	0	0	0	1	0	0	0	0	0	0	0	0	1	0	0	0	0	0
16S_OTU_684	Bacteria	Proteobacteria	Deltaproteobacteria	Myxococcales	BIrii41			2	0	0	0	0	0	0	1	0	0	0	0	0	0	0	0	0	0	0	0	1	0
16S_OTU_899	Bacteria	Proteobacteria	Gammaproteobacteria					2	0	0	0	0	0	0	0	0	0	1	0	0	0	0	0	1	0	0	0	0	0
16S_OTU_850	Bacteria	Proteobacteria	Gammaproteobacteria	Alteromonadales	Alteromonadaceae	Aestuariibacter	unculturedbacterium	2	0	0	0	0	0	0	0	0	0	0	0	0	0	1	0	0	1	0	0	0	0
16S_OTU_1590	Bacteria	Proteobacteria	Alphaproteobacteria	Rickettsiales	Rickettsiaceae			2	0	0	0	0	0	0	1	0	1	0	0	0	0	0	0	0	0	0	0	0	0
16S_OTU_1255	Bacteria	Bacteroidetes	Cytophagia	Cytophagales				2	0	0	0	0	0	0	0	2	0	0	0	0	0	0	0	0	0	0	0	0	0
16S_OTU_803	Bacteria	Bacteroidetes						2	0	0	0	0	0	0	0	1	0	0	0	0	0	0	1	0	0	0	0	0	0
16S_OTU_1440	Bacteria	Bacteroidetes	Flavobacteriia	Flavobacteriales	Cryomorphaceae	Owenweeksia		2	0	0	0	0	0	0	0	2	0	0	0	0	0	0	0	0	0	0	0	0	0
16S_OTU_1002	Bacteria	CandidatedivisionSR1						2	0	0	0	0	0	0	0	0	2	0	0	0	0	0	0	0	0	0	0	0	0
16S_OTU_951	Bacteria	Proteobacteria	Alphaproteobacteria	DB1-14	unculturedorganism	unculturedorganism	unculturedorganism	2	0	0	0	0	0	0	0	0	0	0	0	0	0	0	0	0	2	0	0	0	0
16S_OTU_904	Bacteria	Proteobacteria	Gammaproteobacteria	Alteromonadales	Pseudoalteromonadaceae	Algicola		2	0	0	0	0	0	0	0	0	1	0	0	0	0	0	0	0	0	0	1	0	0
16S_OTU_1576	Bacteria	Proteobacteria	Gammaproteobacteria					2	0	0	0	0	0	0	0	0	2	0	0	0	0	0	0	0	0	0	0	0	0
16S_OTU_1088	Bacteria	Bacteroidetes	Flavobacteriia	Flavobacteriales	Flavobacteriaceae	Aquibacter	Ambiguous_taxa	2	0	0	0	0	0	0	0	0	2	0	0	0	0	0	0	0	0	0	0	0	0
16S_OTU_1673	Bacteria	Proteobacteria	Gammaproteobacteria					2	0	0	0	0	0	0	0	0	2	0	0	0	0	0	0	0	0	0	0	0	0
16S_OTU_1580	Bacteria	Proteobacteria	Deltaproteobacteria	Bdellovibrionales	Bacteriovoracaceae	Peredibacter	unculturedbacterium	2	0	0	0	0	0	0	0	0	2	0	0	0	0	0	0	0	0	0	0	0	0
16S_OTU_637	Bacteria	Bacteroidetes	Cytophagia	OrderII	Rhodothermaceae	Rubrivirga		2	0	0	0	0	0	0	0	0	0	2	0	0	0	0	0	0	0	0	0	0	0
16S_OTU_1251	Bacteria	Proteobacteria	Gammaproteobacteria	OrderIncertaeSedis	FamilyIncertaeSedis	Marinicella	unculturedproteobacterium	2	0	0	0	0	0	0	0	0	0	0	0	0	0	2	0	0	0	0	0	0	0
16S_OTU_1422	Bacteria	Proteobacteria						2	0	0	0	0	0	0	0	0	0	0	0	0	1	1	0	0	0	0	0	0	0
16S_OTU_973	Bacteria	Bacteroidetes	Cytophagia	Cytophagales	Flammeovirgaceae	Luteivirga		2	0	0	0	0	0	0	0	0	0	0	2	0	0	0	0	0	0	0	0	0	0
16S_OTU_1584	Bacteria	Proteobacteria	Alphaproteobacteria	DB1-14				2	0	0	0	0	0	0	0	0	0	0	2	0	0	0	0	0	0	0	0	0	0
16S_OTU_1538	Bacteria	Proteobacteria	Alphaproteobacteria	Rhodobacterales	Rhodobacteraceae	uncultured		2	0	0	0	0	0	0	0	0	0	0	0	1	0	0	1	0	0	0	0	0	0
16S_OTU_1330	Bacteria	Proteobacteria	Alphaproteobacteria	Rhodospirillales	Rhodospirillaceae	Defluviicoccus		2	0	0	0	0	0	0	0	0	0	0	0	0	0	0	2	0	0	0	0	0	0
16S_OTU_1490	Bacteria	Planctomycetes	Phycisphaerae	Phycisphaerales	Phycisphaeraceae	SM1A02	Ambiguous_taxa	2	0	0	0	0	0	0	0	0	0	0	0	2	0	0	0	0	0	0	0	0	0
16S_OTU_977	Bacteria	Proteobacteria	Alphaproteobacteria					2	0	0	0	0	0	0	0	0	0	0	0	1	0	0	0	0	0	0	0	0	1
16S_OTU_1436	Bacteria	Proteobacteria	Alphaproteobacteria					2	0	0	0	0	0	0	0	0	0	0	0	2	0	0	0	0	0	0	0	0	0
16S_OTU_1082	Bacteria							2	0	0	0	0	0	0	0	0	0	0	0	0	0	0	0	0	0	0	2	0	0
16S_OTU_911	Bacteria	Proteobacteria	Alphaproteobacteria					2	0	0	0	0	0	0	0	0	0	0	0	0	0	0	2	0	0	0	0	0	0
16S_OTU_1669	Bacteria	Gracilibacteria						2	0	0	0	0	0	0	0	0	0	0	0	0	0	0	2	0	0	0	0	0	0
16S_OTU_1400	Bacteria	Proteobacteria	Gammaproteobacteria	Oceanospirillales	Oceanospirillaceae	Thalassolituus		2	0	0	0	0	0	0	0	0	0	0	0	0	0	0	2	0	0	0	0	0	0
16S_OTU_1000	Bacteria	Proteobacteria	Gammaproteobacteria	Legionellales	Coxiellaceae	Coxiella		2	0	0	0	0	0	0	0	0	0	0	0	0	0	0	0	1	0	0	0	0	1
16S_OTU_1724	Bacteria	Proteobacteria	Deltaproteobacteria	Myxococcales	Eel-36e1D6	unculturedorganism	unculturedorganism	2	0	0	0	0	0	0	0	0	0	0	0	0	0	0	0	0	0	1	1	0	0
16S_OTU_1693	Bacteria							2	0	0	0	0	0	0	0	0	0	0	0	0	0	0	0	0	0	2	0	0	0
16S_OTU_1691	Bacteria	Proteobacteria	Gammaproteobacteria	Cellvibrionales	Cellvibrionaceae	uncultured	unculturedbacterium	2	0	0	0	0	0	0	0	0	0	0	0	0	0	0	0	0	0	0	0	0	2
16S_OTU_1511	Bacteria	Proteobacteria	Alphaproteobacteria	Rhizobiales	Hyphomicrobiaceae	Filomicrobium		1	1	0	0	0	0	0	0	0	0	0	0	0	0	0	0	0	0	0	0	0	0
16S_OTU_723	Bacteria	Verrucomicrobia	Verrucomicrobiae	Verrucomicrobiales	Verrucomicrobiaceae	Persicirhabdus		1	1	0	0	0	0	0	0	0	0	0	0	0	0	0	0	0	0	0	0	0	0
16S_OTU_1595	Bacteria	Proteobacteria						1	1	0	0	0	0	0	0	0	0	0	0	0	0	0	0	0	0	0	0	0	0
16S_OTU_1100	Bacteria	Proteobacteria	Gammaproteobacteria					1	1	0	0	0	0	0	0	0	0	0	0	0	0	0	0	0	0	0	0	0	0
16S_OTU_1299	Bacteria	Proteobacteria	Gammaproteobacteria	Arenicellales	Arenicellaceae	Arenicella		1	1	0	0	0	0	0	0	0	0	0	0	0	0	0	0	0	0	0	0	0	0
16S_OTU_999	Bacteria	Planctomycetes	Phycisphaerae	CCM11a				1	0	0	0	0	0	0	0	0	0	0	0	0	0	0	0	0	0	0	0	0	1
16S_OTU_783	Bacteria	Proteobacteria						1	0	1	0	0	0	0	0	0	0	0	0	0	0	0	0	0	0	0	0	0	0
16S_OTU_1716	Bacteria	Bacteroidetes	Flavobacteriia	Flavobacteriales	Flavobacteriaceae	Muricauda	Ambiguous_taxa	1	0	0	0	0	1	0	0	0	0	0	0	0	0	0	0	0	0	0	0	0	0
16S_OTU_1596	Bacteria	Proteobacteria	Deltaproteobacteria	Bdellovibrionales	Bacteriovoracaceae	Peredibacter		1	0	1	0	0	0	0	0	0	0	0	0	0	0	0	0	0	0	0	0	0	0
16S_OTU_1003	Bacteria	Proteobacteria	Alphaproteobacteria	Rhodospirillales	Rhodospirillaceae	Pelagibius		1	0	1	0	0	0	0	0	0	0	0	0	0	0	0	0	0	0	0	0	0	0
16S_OTU_1657	Bacteria	Proteobacteria	Gammaproteobacteria	Cellvibrionales	Spongiibacteraceae	BD1-7clade		1	0	0	0	0	0	0	0	0	0	0	0	1	0	0	0	0	0	0	0	0	0
16S_OTU_1416	Bacteria	Proteobacteria	Alphaproteobacteria	Caulobacterales	Hyphomonadaceae			1	0	0	1	0	0	0	0	0	0	0	0	0	0	0	0	0	0	0	0	0	0
16S_OTU_1631	Bacteria	Proteobacteria						1	0	0	1	0	0	0	0	0	0	0	0	0	0	0	0	0	0	0	0	0	0
16S_OTU_1658	Bacteria	Bacteroidetes	Flavobacteriia	Flavobacteriales	Flavobacteriaceae			1	0	0	0	0	0	0	0	0	0	0	0	0	0	0	0	0	0	0	0	0	1
16S_OTU_1151	Bacteria	Proteobacteria	Alphaproteobacteria	Rhodobacterales	Rhodobacteraceae	Rubellimicrobium		1	0	0	0	0	0	0	0	0	1	0	0	0	0	0	0	0	0	0	0	0	0
16S_OTU_1194	Bacteria	Proteobacteria	Gammaproteobacteria					1	0	0	0	0	0	0	0	0	0	0	0	0	0	0	0	0	0	0	1	0	0
16S_OTU_1644	Bacteria	Proteobacteria	Gammaproteobacteria	Pseudomonadales	Moraxellaceae	Acinetobacter	Acinetobactercalcoaceticus	1	0	0	1	0	0	0	0	0	0	0	0	0	0	0	0	0	0	0	0	0	0
16S_OTU_554	Bacteria	Bacteroidetes	Sphingobacteriia	Sphingobacteriales	Saprospiraceae	Aureispira	Ambiguous_taxa	1	0	0	0	0	0	0	0	0	0	0	0	0	0	0	0	1	0	0	0	0	0
16S_OTU_318	Bacteria	Bacteroidetes	Flavobacteriia	Flavobacteriales	NS9marinegroup	Ambiguous_taxa	Ambiguous_taxa	1	0	0	0	0	0	0	0	0	0	0	0	0	0	0	0	0	0	0	0	0	1
16S_OTU_643	Bacteria	Proteobacteria	Gammaproteobacteria	Legionellales	Coxiellaceae	Coxiella		1	0	0	0	0	0	1	0	0	0	0	0	0	0	0	0	0	0	0	0	0	0
16S_OTU_872	Bacteria							1	0	0	0	1	0	0	0	0	0	0	0	0	0	0	0	0	0	0	0	0	0
16S_OTU_616	Bacteria	Proteobacteria	Deltaproteobacteria	Desulfuromonadales	GR-WP33-58			1	0	0	0	0	0	0	1	0	0	0	0	0	0	0	0	0	0	0	0	0	0
16S_OTU_874	Bacteria	Proteobacteria	Gammaproteobacteria	Legionellales	Coxiellaceae	Coxiella		1	0	0	0	1	0	0	0	0	0	0	0	0	0	0	0	0	0	0	0	0	0
16S_OTU_765	Bacteria	PAUC34f						1	0	0	0	0	0	0	0	0	0	0	0	0	0	0	0	1	0	0	0	0	0
16S_OTU_1345	Bacteria	Proteobacteria	Alphaproteobacteria	Rickettsiales	LWSR-14	unculturedorganism	unculturedorganism	1	0	0	0	1	0	0	0	0	0	0	0	0	0	0	0	0	0	0	0	0	0
16S_OTU_533	Bacteria	Actinobacteria	Acidimicrobiia	Acidimicrobiales	Sva0996marinegroup	Ambiguous_taxa	Ambiguous_taxa	1	0	0	0	0	0	0	0	0	0	1	0	0	0	0	0	0	0	0	0	0	0
16S_OTU_1350	Bacteria							1	0	0	0	1	0	0	0	0	0	0	0	0	0	0	0	0	0	0	0	0	0
16S_OTU_665	Bacteria	Chlamydiae	Chlamydiae	Chlamydiales	Simkaniaceae			1	0	0	0	1	0	0	0	0	0	0	0	0	0	0	0	0	0	0	0	0	0
16S_OTU_381	Bacteria	Proteobacteria	Deltaproteobacteria	Bdellovibrionales	Bdellovibrionaceae	OM27clade	uncultureddeltaproteobacterium	1	0	0	0	0	0	0	0	0	0	1	0	0	0	0	0	0	0	0	0	0	0
16S_OTU_322	Bacteria	Bacteroidetes	Flavobacteriia	Flavobacteriales				1	0	0	0	1	0	0	0	0	0	0	0	0	0	0	0	0	0	0	0	0	0
16S_OTU_802	Bacteria	Proteobacteria	Alphaproteobacteria	SAR11clade	unculturedalphaproteobacterium	unculturedalphaproteobacterium	unculturedalphaproteobacterium	1	0	0	0	0	0	0	1	0	0	0	0	0	0	0	0	0	0	0	0	0	0
16S_OTU_476	Bacteria	Proteobacteria	Deltaproteobacteria	Myxococcales	P3OB-42			1	0	0	0	1	0	0	0	0	0	0	0	0	0	0	0	0	0	0	0	0	0
16S_OTU_485	Bacteria							1	0	0	0	1	0	0	0	0	0	0	0	0	0	0	0	0	0	0	0	0	0
16S_OTU_564	Bacteria	Proteobacteria	Deltaproteobacteria	Bdellovibrionales	Bdellovibrionaceae	OM27clade		1	0	0	0	1	0	0	0	0	0	0	0	0	0	0	0	0	0	0	0	0	0
16S_OTU_593	Bacteria	Proteobacteria						1	0	0	0	0	0	0	0	0	0	1	0	0	0	0	0	0	0	0	0	0	0
16S_OTU_740	Bacteria	Proteobacteria						1	0	0	0	1	0	0	0	0	0	0	0	0	0	0	0	0	0	0	0	0	0
16S_OTU_1479	Bacteria	Planctomycetes	OM190	Cylindrothecaclosterium	Cylindrothecaclosterium	Cylindrothecaclosterium	Cylindrothecaclosterium	1	0	0	0	0	0	0	0	0	1	0	0	0	0	0	0	0	0	0	0	0	0
16S_OTU_1234	Bacteria	Bacteroidetes	Flavobacteriia	Flavobacteriales	Flavobacteriaceae	NS4marinegroup	Ambiguous_taxa	1	0	0	0	0	0	0	0	0	0	0	0	0	0	0	0	1	0	0	0	0	0
16S_OTU_419	Bacteria	Proteobacteria	Deltaproteobacteria	Bdellovibrionales	Bdellovibrionaceae	OM27clade	uncultureddeltaproteobacterium	1	0	0	0	0	0	0	0	0	0	1	0	0	0	0	0	0	0	0	0	0	0
16S_OTU_517	Bacteria							1	0	0	0	0	0	0	0	0	0	1	0	0	0	0	0	0	0	0	0	0	0
16S_OTU_1187	Bacteria							1	0	0	0	0	0	0	0	0	0	0	0	0	0	0	0	1	0	0	0	0	0
16S_OTU_983	Bacteria	Proteobacteria	Alphaproteobacteria	Rhodospirillales	Rhodospirillaceae	Defluviicoccus	unidentifiedmarinebacterioplankton	1	0	0	0	0	0	0	0	0	0	1	0	0	0	0	0	0	0	0	0	0	0
16S_OTU_653	Bacteria	Marinimicrobia(SAR406clade)						1	0	0	0	0	0	0	0	0	0	0	0	0	0	0	0	0	0	0	0	1	0
16S_OTU_578	Bacteria	Proteobacteria	ProteobacteriaIncertaeSedis	UnknownOrder	UnknownFamily	CandidatusAllobeggiatoa	unculturedbacterium	1	0	0	0	1	0	0	0	0	0	0	0	0	0	0	0	0	0	0	0	0	0
16S_OTU_912	Bacteria	Proteobacteria	Alphaproteobacteria					1	0	0	0	1	0	0	0	0	0	0	0	0	0	0	0	0	0	0	0	0	0
16S_OTU_607	Bacteria	Proteobacteria	Deltaproteobacteria	Myxococcales	Sandaracinaceae			1	0	0	0	0	0	0	0	0	0	1	0	0	0	0	0	0	0	0	0	0	0
16S_OTU_821	Bacteria							1	0	0	0	1	0	0	0	0	0	0	0	0	0	0	0	0	0	0	0	0	0
16S_OTU_464	Bacteria	Proteobacteria	Gammaproteobacteria	Salinisphaerales	Salinisphaeraceae	ZD0417marinegroup	Ambiguous_taxa	1	0	0	0	1	0	0	0	0	0	0	0	0	0	0	0	0	0	0	0	0	0
16S_OTU_1278	Bacteria							1	0	0	0	1	0	0	0	0	0	0	0	0	0	0	0	0	0	0	0	0	0
16S_OTU_862	Bacteria	Bacteroidetes	Flavobacteriia	Flavobacteriales	Cryomorphaceae			1	0	0	0	1	0	0	0	0	0	0	0	0	0	0	0	0	0	0	0	0	0
16S_OTU_511	Bacteria	Proteobacteria	Alphaproteobacteria					1	0	0	0	0	0	0	0	0	1	0	0	0	0	0	0	0	0	0	0	0	0
16S_OTU_1555	Bacteria	Proteobacteria	Alphaproteobacteria	Rhodospirillales	Rhodospirillaceae	Defluviicoccus	unidentifiedmarinebacterioplankton	1	0	0	0	0	0	0	1	0	0	0	0	0	0	0	0	0	0	0	0	0	0
16S_OTU_566	Bacteria	Proteobacteria	Gammaproteobacteria	Legionellales	Coxiellaceae	Coxiella	unculturedbacterium	1	0	0	0	1	0	0	0	0	0	0	0	0	0	0	0	0	0	0	0	0	0
16S_OTU_868	Bacteria	Chloroflexi	JG30-KF-CM66	unculturedChloroflexibacterium	unculturedChloroflexibacterium	unculturedChloroflexibacterium	unculturedChloroflexibacterium	1	0	0	0	0	0	0	0	0	0	1	0	0	0	0	0	0	0	0	0	0	0
16S_OTU_768	Bacteria	Proteobacteria	Deltaproteobacteria	Bdellovibrionales	Bdellovibrionaceae	OM27clade		1	0	0	0	0	0	0	0	0	0	1	0	0	0	0	0	0	0	0	0	0	0
16S_OTU_873	Bacteria	Proteobacteria	Alphaproteobacteria	Rickettsiales				1	0	0	0	0	1	0	0	0	0	0	0	0	0	0	0	0	0	0	0	0	0
16S_OTU_1347	Bacteria	Marinimicrobia(SAR406clade)	Ambiguous_taxa	Ambiguous_taxa	Ambiguous_taxa	Ambiguous_taxa	Ambiguous_taxa	1	0	0	0	1	0	0	0	0	0	0	0	0	0	0	0	0	0	0	0	0	0
16S_OTU_741	Bacteria	Proteobacteria	Gammaproteobacteria	Legionellales	Coxiellaceae	Coxiella	unculturedLegionellalesbacterium	1	0	0	0	0	0	0	1	0	0	0	0	0	0	0	0	0	0	0	0	0	0
16S_OTU_387	Bacteria	Proteobacteria	Betaproteobacteria					1	0	0	0	0	0	0	1	0	0	0	0	0	0	0	0	0	0	0	0	0	0
16S_OTU_672	Bacteria	Proteobacteria	Gammaproteobacteria					1	0	0	0	1	0	0	0	0	0	0	0	0	0	0	0	0	0	0	0	0	0
16S_OTU_652	Bacteria	Proteobacteria	Gammaproteobacteria					1	0	0	0	1	0	0	0	0	0	0	0	0	0	0	0	0	0	0	0	0	0
16S_OTU_814	Bacteria	Proteobacteria	Deltaproteobacteria					1	0	0	0	0	0	0	0	0	0	0	0	0	0	0	0	1	0	0	0	0	0
16S_OTU_1535	Bacteria	Planctomycetes	Planctomycetacia	Planctomycetales	Planctomycetaceae	Blastopirellula	unculturedmarinebacterium	1	0	0	0	1	0	0	0	0	0	0	0	0	0	0	0	0	0	0	0	0	0
16S_OTU_422	Bacteria	Proteobacteria	Alphaproteobacteria	Rhodospirillales	Rhodospirillaceae	uncultured	uncultureddeep-seabacterium	1	0	0	0	0	0	0	0	0	0	0	0	0	0	0	0	1	0	0	0	0	0
16S_OTU_1054	Bacteria	Marinimicrobia(SAR406clade)						1	0	0	0	1	0	0	0	0	0	0	0	0	0	0	0	0	0	0	0	0	0
16S_OTU_1247	Bacteria	Proteobacteria	Gammaproteobacteria	Legionellales	Coxiellaceae	Coxiella	unculturedbacterium	1	0	0	0	0	0	0	0	0	0	0	0	0	0	0	0	1	0	0	0	0	0
16S_OTU_1175	Bacteria							1	0	0	0	0	0	0	1	0	0	0	0	0	0	0	0	0	0	0	0	0	0
16S_OTU_1169	Bacteria	Proteobacteria	Gammaproteobacteria					1	0	0	0	1	0	0	0	0	0	0	0	0	0	0	0	0	0	0	0	0	0
16S_OTU_959	Bacteria	Proteobacteria	Gammaproteobacteria	Oceanospirillales	CrystalBog021C3			1	0	0	0	0	0	0	0	0	0	1	0	0	0	0	0	0	0	0	0	0	0
16S_OTU_856	Bacteria	Bacteroidetes	Flavobacteriia	Flavobacteriales	Flavobacteriaceae	NS2bmarinegroup		1	0	0	0	0	0	0	0	0	0	1	0	0	0	0	0	0	0	0	0	0	0
16S_OTU_762	Bacteria	Bacteroidetes	Sphingobacteriia	Sphingobacteriales	Saprospiraceae	Aureispira	unculturedSaprospiraceaebacterium	1	0	0	0	0	0	0	0	0	0	1	0	0	0	0	0	0	0	0	0	0	0
16S_OTU_709	Bacteria	Verrucomicrobia	OPB35soilgroup					1	0	0	0	0	0	0	0	0	0	1	0	0	0	0	0	0	0	0	0	0	0
16S_OTU_953	Bacteria	Proteobacteria	Alphaproteobacteria	Rhodospirillales	Rhodospirillaceae	Thalassobaculum	Ambiguous_taxa	1	0	0	0	0	1	0	0	0	0	0	0	0	0	0	0	0	0	0	0	0	0
16S_OTU_976	Bacteria	Bacteroidetes	Flavobacteriia	Flavobacteriales	Cryomorphaceae	Fluviicola	Ambiguous_taxa	1	0	0	0	0	0	0	1	0	0	0	0	0	0	0	0	0	0	0	0	0	0
16S_OTU_726	Bacteria							1	0	0	0	1	0	0	0	0	0	0	0	0	0	0	0	0	0	0	0	0	0
16S_OTU_1005	Bacteria	Marinimicrobia(SAR406clade)	unculturedbacterium	unculturedbacterium	unculturedbacterium	unculturedbacterium	unculturedbacterium	1	0	0	0	1	0	0	0	0	0	0	0	0	0	0	0	0	0	0	0	0	0
16S_OTU_915	Bacteria	Proteobacteria	Gammaproteobacteria	Pseudomonadales	Moraxellaceae	Psychrobacter		1	0	0	0	0	0	0	0	0	0	0	0	0	0	0	0	0	0	0	0	1	0
16S_OTU_1739	Bacteria							1	0	0	0	0	0	0	0	0	0	1	0	0	0	0	0	0	0	0	0	0	0
16S_OTU_660	Bacteria	Actinobacteria	Acidimicrobiia	Acidimicrobiales	Sva0996marinegroup	unculturedbacterium	unculturedbacterium	1	0	0	0	1	0	0	0	0	0	0	0	0	0	0	0	0	0	0	0	0	0
16S_OTU_743	Bacteria							1	0	0	0	0	0	0	0	0	0	0	1	0	0	0	0	0	0	0	0	0	0
16S_OTU_766	Bacteria	Bacteroidetes	Cytophagia	Cytophagales	Flammeovirgaceae	Reichenbachiella	unculturedFlammeovirgaceaebacterium	1	0	0	0	1	0	0	0	0	0	0	0	0	0	0	0	0	0	0	0	0	0
16S_OTU_747	Bacteria	Proteobacteria	Alphaproteobacteria	Rhodospirillales	Rhodospirillaceae	Magnetospira	Ambiguous_taxa	1	0	0	0	0	0	0	0	0	0	0	0	0	0	0	0	1	0	0	0	0	0
16S_OTU_1432	Bacteria	Proteobacteria	Gammaproteobacteria	Oceanospirillales	SAR86clade			1	0	0	0	0	0	0	0	0	0	1	0	0	0	0	0	0	0	0	0	0	0
16S_OTU_851	Bacteria	Proteobacteria	Alphaproteobacteria	Rhodospirillales	Rhodospirillaceae			1	0	0	0	0	0	0	0	0	0	1	0	0	0	0	0	0	0	0	0	0	0
16S_OTU_841	Bacteria	Planctomycetes	Phycisphaerae	Phycisphaerales	Phycisphaeraceae	CL500-3		1	0	0	0	1	0	0	0	0	0	0	0	0	0	0	0	0	0	0	0	0	0
16S_OTU_1720	Bacteria	Bacteroidetes	Flavobacteriia	Flavobacteriales				1	0	0	0	0	0	0	0	0	0	0	0	0	0	0	0	1	0	0	0	0	0
16S_OTU_1075	Bacteria	Proteobacteria	Deltaproteobacteria	Myxococcales				1	0	0	0	0	0	0	0	0	0	1	0	0	0	0	0	0	0	0	0	0	0
16S_OTU_729	Bacteria							1	0	0	0	0	0	0	0	0	0	1	0	0	0	0	0	0	0	0	0	0	0
16S_OTU_1408	Bacteria	Cyanobacteria	Cyanobacteria					1	0	0	0	0	0	0	0	0	1	0	0	0	0	0	0	0	0	0	0	0	0
16S_OTU_588	Bacteria	Proteobacteria	Alphaproteobacteria	SAR11clade				1	0	0	0	0	0	0	1	0	0	0	0	0	0	0	0	0	0	0	0	0	0
16S_OTU_928	Bacteria	Proteobacteria	Deltaproteobacteria	Oligoflexales	Oligoflexaceae	unculturedbacterium	unculturedbacterium	1	0	0	0	1	0	0	0	0	0	0	0	0	0	0	0	0	0	0	0	0	0
16S_OTU_1496	Bacteria	Bacteroidetes	Flavobacteriia	Flavobacteriales	Flavobacteriaceae	NS2bmarinegroup	Ambiguous_taxa	1	0	0	0	0	0	0	0	0	0	0	0	0	0	0	0	1	0	0	0	0	0
16S_OTU_785	Bacteria	Proteobacteria	Deltaproteobacteria	Desulfuromonadales	GR-WP33-58			1	0	0	0	0	0	0	0	0	0	0	0	0	0	0	0	1	0	0	0	0	0
16S_OTU_877	Bacteria	Proteobacteria	Alphaproteobacteria	DB1-14	unculturedbacterium	unculturedbacterium	unculturedbacterium	1	0	0	0	0	0	0	0	0	1	0	0	0	0	0	0	0	0	0	0	0	0
16S_OTU_480	Bacteria	Marinimicrobia(SAR406clade)	unculturedMarinimicrobiabacterium	unculturedMarinimicrobiabacterium	unculturedMarinimicrobiabacterium	unculturedMarinimicrobiabacterium	unculturedMarinimicrobiabacterium	1	0	0	0	0	0	0	0	0	0	1	0	0	0	0	0	0	0	0	0	0	0
16S_OTU_592	Bacteria	Proteobacteria						1	0	0	0	0	0	0	0	0	0	1	0	0	0	0	0	0	0	0	0	0	0
16S_OTU_695	Bacteria	Gracilibacteria						1	0	0	0	0	0	0	0	0	0	1	0	0	0	0	0	0	0	0	0	0	0
16S_OTU_611	Bacteria	Proteobacteria	Alphaproteobacteria	Rickettsiales	S25-593			1	0	0	0	0	0	0	0	0	0	1	0	0	0	0	0	0	0	0	0	0	0
16S_OTU_699	Bacteria	Planctomycetes	Planctomycetacia	Planctomycetales	Planctomycetaceae	Pir4lineage	unculturedplanctomycete	1	0	0	0	1	0	0	0	0	0	0	0	0	0	0	0	0	0	0	0	0	0
16S_OTU_750	Bacteria	Proteobacteria	Gammaproteobacteria	Legionellales	Coxiellaceae	Coxiella		1	0	0	0	0	0	0	0	0	0	0	0	0	0	0	0	0	0	0	0	1	0
16S_OTU_861	Bacteria							1	0	0	0	1	0	0	0	0	0	0	0	0	0	0	0	0	0	0	0	0	0
16S_OTU_992	Bacteria	Marinimicrobia(SAR406clade)						1	0	0	0	0	0	0	0	0	0	1	0	0	0	0	0	0	0	0	0	0	0
16S_OTU_1672	Bacteria	Proteobacteria	Gammaproteobacteria	Oceanospirillales	SAR86clade			1	0	0	0	0	0	0	1	0	0	0	0	0	0	0	0	0	0	0	0	0	0
16S_OTU_686	Bacteria	Proteobacteria	Gammaproteobacteria	Oceanospirillales	Oceanospirillaceae	Balneatrix		1	0	0	0	0	0	0	1	0	0	0	0	0	0	0	0	0	0	0	0	0	0
16S_OTU_1465	Bacteria	Bacteroidetes						1	0	0	0	1	0	0	0	0	0	0	0	0	0	0	0	0	0	0	0	0	0
16S_OTU_901	Bacteria	Bacteroidetes						1	0	0	0	0	0	0	0	0	1	0	0	0	0	0	0	0	0	0	0	0	0
16S_OTU_876	Bacteria	Marinimicrobia(SAR406clade)	unculturedbacterium	unculturedbacterium	unculturedbacterium	unculturedbacterium	unculturedbacterium	1	0	0	0	0	0	0	0	0	0	1	0	0	0	0	0	0	0	0	0	0	0
16S_OTU_1139	Bacteria	Proteobacteria	Deltaproteobacteria	Oligoflexales	Oligoflexaceae			1	0	0	0	1	0	0	0	0	0	0	0	0	0	0	0	0	0	0	0	0	0
16S_OTU_800	Bacteria	Proteobacteria	Alphaproteobacteria	Rhodospirillales	Rhodospirillaceae	Defluviicoccus	unculturedalphaproteobacteriumHF0130_06E21	1	0	0	0	1	0	0	0	0	0	0	0	0	0	0	0	0	0	0	0	0	0
16S_OTU_1398	Bacteria	Saccharibacteria	unculturedMicrogenomatesbacterium	unculturedMicrogenomatesbacterium	unculturedMicrogenomatesbacterium	unculturedMicrogenomatesbacterium	unculturedMicrogenomatesbacterium	1	0	0	0	0	0	0	0	0	0	1	0	0	0	0	0	0	0	0	0	0	0
16S_OTU_1368	Bacteria	Lentisphaerae	R76-B128					1	0	0	0	0	0	0	0	0	0	1	0	0	0	0	0	0	0	0	0	0	0
16S_OTU_1087	Bacteria	Bacteroidetes	Flavobacteriia	Flavobacteriales	NS9marinegroup			1	0	0	0	1	0	0	0	0	0	0	0	0	0	0	0	0	0	0	0	0	0
16S_OTU_647	Bacteria							1	0	0	0	0	0	0	0	0	0	0	0	0	0	0	0	1	0	0	0	0	0
16S_OTU_1552	Bacteria	Planctomycetes	OM190					1	0	0	0	1	0	0	0	0	0	0	0	0	0	0	0	0	0	0	0	0	0
16S_OTU_1406	Bacteria	Bacteroidetes	Cytophagia	Cytophagales	Flammeovirgaceae	uncultured	unculturedbacterium	1	0	0	0	1	0	0	0	0	0	0	0	0	0	0	0	0	0	0	0	0	0
16S_OTU_1157	Bacteria							1	0	0	0	0	0	0	0	0	0	1	0	0	0	0	0	0	0	0	0	0	0
16S_OTU_995	Bacteria	Verrucomicrobia	Arctic97B-4marinegroup					1	0	0	0	0	0	0	0	0	0	1	0	0	0	0	0	0	0	0	0	0	0
16S_OTU_1451	Bacteria	Proteobacteria	Alphaproteobacteria	Rhodobacterales	Rhodobacteraceae			1	0	0	0	0	0	0	0	0	0	0	0	1	0	0	0	0	0	0	0	0	0
16S_OTU_536	Bacteria	Marinimicrobia(SAR406clade)	unculturedbacterium	unculturedbacterium	unculturedbacterium	unculturedbacterium	unculturedbacterium	1	0	0	0	0	0	0	0	0	0	1	0	0	0	0	0	0	0	0	0	0	0
16S_OTU_679	Bacteria	Planctomycetes	Phycisphaerae	Phycisphaerales	Phycisphaeraceae	FS140-16B-02marinegroup	unculturedplanctomycete	1	0	0	0	1	0	0	0	0	0	0	0	0	0	0	0	0	0	0	0	0	0
16S_OTU_1333	Bacteria							1	0	0	0	1	0	0	0	0	0	0	0	0	0	0	0	0	0	0	0	0	0
16S_OTU_1159	Bacteria	Bacteroidetes	Flavobacteriia	Flavobacteriales	Cryomorphaceae	Crocinitomix	unculturedCrocinitomixsp.	1	0	0	0	0	0	0	1	0	0	0	0	0	0	0	0	0	0	0	0	0	0
16S_OTU_1417	Bacteria							1	0	0	0	0	0	0	0	0	0	1	0	0	0	0	0	0	0	0	0	0	0
16S_OTU_859	Bacteria	Proteobacteria	Gammaproteobacteria	Salinisphaerales	Salinisphaeraceae	Salinisphaera	Ambiguous_taxa	1	0	0	0	0	0	0	0	0	0	1	0	0	0	0	0	0	0	0	0	0	0
16S_OTU_1355	Bacteria	Proteobacteria						1	0	0	0	1	0	0	0	0	0	0	0	0	0	0	0	0	0	0	0	0	0
16S_OTU_1514	Bacteria	Proteobacteria	Deltaproteobacteria	Bdellovibrionales	Bdellovibrionaceae	OM27clade		1	0	0	0	0	0	0	1	0	0	0	0	0	0	0	0	0	0	0	0	0	0
16S_OTU_1112	Bacteria							1	0	0	0	1	0	0	0	0	0	0	0	0	0	0	0	0	0	0	0	0	0
16S_OTU_1052	Bacteria	Cyanobacteria						1	0	0	0	0	0	0	0	0	0	1	0	0	0	0	0	0	0	0	0	0	0
16S_OTU_1561	Bacteria	Bacteroidetes	Flavobacteriia	Flavobacteriales	Cryomorphaceae	Salinirepens	unculturedbacterium	1	0	0	0	0	0	0	0	0	0	0	0	0	0	0	0	0	1	0	0	0	0
16S_OTU_1571	Bacteria	Proteobacteria	Alphaproteobacteria					1	0	0	0	1	0	0	0	0	0	0	0	0	0	0	0	0	0	0	0	0	0
16S_OTU_937	Bacteria							1	0	0	0	1	0	0	0	0	0	0	0	0	0	0	0	0	0	0	0	0	0
16S_OTU_1559	Bacteria	Bacteroidetes	Cytophagia	Cytophagales	Flammeovirgaceae	Flexithrix	unculturedorganism	1	0	0	0	0	0	0	0	0	0	0	1	0	0	0	0	0	0	0	0	0	0
16S_OTU_1537	Bacteria	Proteobacteria	Alphaproteobacteria	Rhodospirillales	Rhodospirillaceae	uncultured		1	0	0	0	0	1	0	0	0	0	0	0	0	0	0	0	0	0	0	0	0	0
16S_OTU_1512	Bacteria	Proteobacteria	Alphaproteobacteria	Rhodobacterales	Rhodobacteraceae			1	0	0	0	0	1	0	0	0	0	0	0	0	0	0	0	0	0	0	0	0	0
16S_OTU_1412	Bacteria	Bacteroidetes	Cytophagia	Cytophagales	Flammeovirgaceae	Reichenbachiella		1	0	0	0	0	1	0	0	0	0	0	0	0	0	0	0	0	0	0	0	0	0
16S_OTU_1469	Bacteria							1	0	0	0	0	1	0	0	0	0	0	0	0	0	0	0	0	0	0	0	0	0
16S_OTU_1681	Bacteria	Planctomycetes	Phycisphaerae	Phycisphaerales	Phycisphaeraceae	SM1A02	unculturedbacterium	1	0	0	0	0	0	0	0	0	0	0	0	1	0	0	0	0	0	0	0	0	0
16S_OTU_1464	Bacteria	Proteobacteria	Gammaproteobacteria	Alteromonadales	Idiomarinaceae	Idiomarina	Ambiguous_taxa	1	0	0	0	0	0	0	0	0	0	0	0	0	0	0	0	0	0	0	1	0	0
16S_OTU_1164	Bacteria							1	0	0	0	0	0	0	0	0	0	0	0	0	0	0	0	0	0	0	0	1	0
16S_OTU_488	Bacteria	Bacteroidetes	Sphingobacteriia	Sphingobacteriales	Saprospiraceae	Saprospira	unculturedbacterium	1	0	0	0	0	0	0	0	0	0	0	0	0	0	0	0	1	0	0	0	0	0
16S_OTU_1167	Bacteria	Proteobacteria	Gammaproteobacteria	Cellvibrionales	Spongiibacteraceae	Dasania	Ambiguous_taxa	1	0	0	0	0	0	0	0	0	0	0	0	0	0	0	0	0	0	0	0	0	1
16S_OTU_1317	Bacteria	Proteobacteria	Alphaproteobacteria	Rhodobacterales	Rhodobacteraceae			1	0	0	0	0	0	0	1	0	0	0	0	0	0	0	0	0	0	0	0	0	0
16S_OTU_1046	Bacteria	Proteobacteria	Gammaproteobacteria	Alteromonadales				1	0	0	0	0	0	0	1	0	0	0	0	0	0	0	0	0	0	0	0	0	0
16S_OTU_1037	Bacteria	Bacteroidetes	Flavobacteriia	Flavobacteriales	Flavobacteriaceae			1	0	0	0	0	0	0	1	0	0	0	0	0	0	0	0	0	0	0	0	0	0
16S_OTU_1606	Bacteria	Cyanobacteria	ML635J-21					1	0	0	0	0	0	0	1	0	0	0	0	0	0	0	0	0	0	0	0	0	0
16S_OTU_1252	Bacteria							1	0	0	0	0	0	0	1	0	0	0	0	0	0	0	0	0	0	0	0	0	0
16S_OTU_1438	Bacteria							1	0	0	0	0	0	0	1	0	0	0	0	0	0	0	0	0	0	0	0	0	0
16S_OTU_823	Bacteria							1	0	0	0	0	0	0	0	0	1	0	0	0	0	0	0	0	0	0	0	0	0
16S_OTU_1598	Bacteria							1	0	0	0	0	0	0	1	0	0	0	0	0	0	0	0	0	0	0	0	0	0
16S_OTU_834	Bacteria	Proteobacteria	Deltaproteobacteria	Bdellovibrionales	Bdellovibrionaceae	OM27clade	uncultureddeltaproteobacterium	1	0	0	0	0	0	0	0	0	0	0	0	0	0	0	0	1	0	0	0	0	0
16S_OTU_1264	Bacteria	Cyanobacteria						1	0	0	0	0	0	0	1	0	0	0	0	0	0	0	0	0	0	0	0	0	0
16S_OTU_1287	Bacteria	Proteobacteria	Betaproteobacteria	Burkholderiales				1	0	0	0	0	0	0	0	0	0	1	0	0	0	0	0	0	0	0	0	0	0
16S_OTU_1134	Bacteria	Proteobacteria						1	0	0	0	0	0	0	1	0	0	0	0	0	0	0	0	0	0	0	0	0	0
16S_OTU_1683	Bacteria	Proteobacteria	Gammaproteobacteria	Oceanospirillales	Oceanospirillaceae	Balneatrix		1	0	0	0	0	0	0	0	0	0	0	0	0	0	0	0	1	0	0	0	0	0
16S_OTU_1263	Bacteria	Planctomycetes	OM190					1	0	0	0	0	0	0	1	0	0	0	0	0	0	0	0	0	0	0	0	0	0
16S_OTU_794	Bacteria	Proteobacteria	Deltaproteobacteria	Bdellovibrionales	Bdellovibrionaceae	OM27clade	Ambiguous_taxa	1	0	0	0	0	0	0	0	0	0	1	0	0	0	0	0	0	0	0	0	0	0
16S_OTU_1220	Bacteria	Proteobacteria	Alphaproteobacteria	Rhodospirillales				1	0	0	0	0	0	0	1	0	0	0	0	0	0	0	0	0	0	0	0	0	0
16S_OTU_1485	Bacteria	Proteobacteria	Alphaproteobacteria					1	0	0	0	0	0	0	0	0	0	0	0	0	1	0	0	0	0	0	0	0	0
16S_OTU_1218	Bacteria	Proteobacteria	Gammaproteobacteria	Oceanospirillales	Alcanivoracaceae	Kangiella		1	0	0	0	0	0	0	1	0	0	0	0	0	0	0	0	0	0	0	0	0	0
16S_OTU_950	Bacteria	Proteobacteria	Gammaproteobacteria	Vibrionales	Vibrionaceae	uncultured	VibrionaceaebacteriumC16	1	0	0	0	0	0	0	0	0	0	0	0	0	0	0	0	1	0	0	0	0	0
16S_OTU_1325	Bacteria	Tenericutes	Mollicutes	Entomoplasmatales	EntomoplasmatalesIncertaeSedis	CandidatusHepatoplasma		1	0	0	0	0	0	0	1	0	0	0	0	0	0	0	0	0	0	0	0	0	0
16S_OTU_972	Bacteria	Proteobacteria	Alphaproteobacteria					1	0	0	0	0	0	0	0	0	0	0	0	0	0	0	0	1	0	0	0	0	0
16S_OTU_826	Bacteria	Proteobacteria	Gammaproteobacteria	Oceanospirillales	OM182clade	unculturedorganism	unculturedorganism	1	0	0	0	0	0	0	0	0	0	0	0	0	0	0	1	0	0	0	0	0	0
16S_OTU_1578	Bacteria	Proteobacteria	Deltaproteobacteria					1	0	0	0	0	0	0	1	0	0	0	0	0	0	0	0	0	0	0	0	0	0
16S_OTU_1486	Bacteria	Planctomycetes	Phycisphaerae	Phycisphaerales	Phycisphaeraceae	SM1A02		1	0	0	0	0	0	0	0	1	0	0	0	0	0	0	0	0	0	0	0	0	0
16S_OTU_1148	Bacteria	Proteobacteria						1	0	0	0	0	0	0	0	1	0	0	0	0	0	0	0	0	0	0	0	0	0
16S_OTU_980	Bacteria	Planctomycetes						1	0	0	0	0	0	0	0	1	0	0	0	0	0	0	0	0	0	0	0	0	0
16S_OTU_1022	Bacteria	Proteobacteria						1	0	0	0	0	0	0	0	1	0	0	0	0	0	0	0	0	0	0	0	0	0
16S_OTU_1242	Bacteria	Proteobacteria	Alphaproteobacteria	DB1-14				1	0	0	0	0	0	0	0	1	0	0	0	0	0	0	0	0	0	0	0	0	0
16S_OTU_1086	Bacteria	Proteobacteria	Alphaproteobacteria	Rhodospirillales	Rhodospirillaceae	Thalassospira	unculturedalphaproteobacterium	1	0	0	0	0	0	0	0	0	0	0	1	0	0	0	0	0	0	0	0	0	0
16S_OTU_1452	Bacteria	Proteobacteria	Gammaproteobacteria	Cellvibrionales	Cellvibrionaceae	CandidatusEndobugula	unculturedmarinebacterium	1	0	0	0	0	0	0	0	0	1	0	0	0	0	0	0	0	0	0	0	0	0
16S_OTU_1639	Bacteria	Proteobacteria	Alphaproteobacteria	DB1-14	unculturedorganism	unculturedorganism	unculturedorganism	1	0	0	0	0	0	0	0	0	0	0	0	1	0	0	0	0	0	0	0	0	0
16S_OTU_1353	Bacteria	Proteobacteria						1	0	0	0	0	0	0	0	0	1	0	0	0	0	0	0	0	0	0	0	0	0
16S_OTU_1147	Bacteria	Verrucomicrobia	Opitutae	Puniceicoccales	Puniceicoccaceae			1	0	0	0	0	0	0	0	0	1	0	0	0	0	0	0	0	0	0	0	0	0
16S_OTU_1268	Bacteria	Bacteroidetes	Cytophagia	Cytophagales	Cyclobacteriaceae			1	0	0	0	0	0	0	0	0	1	0	0	0	0	0	0	0	0	0	0	0	0
16S_OTU_1591	Bacteria	Proteobacteria	Gammaproteobacteria					1	0	0	0	0	0	0	0	0	1	0	0	0	0	0	0	0	0	0	0	0	0
16S_OTU_1459	Bacteria	Proteobacteria	Alphaproteobacteria	DB1-14				1	0	0	0	0	0	0	0	0	1	0	0	0	0	0	0	0	0	0	0	0	0
16S_OTU_1587	Bacteria							1	0	0	0	0	0	0	0	0	0	0	0	0	0	0	0	0	1	0	0	0	0
16S_OTU_1647	Bacteria	Firmicutes	Bacilli	Bacillales	FamilyXII	Exiguobacterium	Ambiguous_taxa	1	0	0	0	0	0	0	0	0	0	0	0	1	0	0	0	0	0	0	0	0	0
16S_OTU_1648	Bacteria	Proteobacteria	Gammaproteobacteria	Alteromonadales	Pseudoalteromonadaceae	Algicola	Ambiguous_taxa	1	0	0	0	0	0	0	0	0	1	0	0	0	0	0	0	0	0	0	0	0	0
16S_OTU_1349	Bacteria	Bacteroidetes	Flavobacteriia	Flavobacteriales	Cryomorphaceae	Crocinitomix	unculturedFlavobacterialesbacterium	1	0	0	0	0	0	0	0	0	1	0	0	0	0	0	0	0	0	0	0	0	0
16S_OTU_910	Bacteria	Proteobacteria	Gammaproteobacteria					1	0	0	0	0	0	0	0	0	0	1	0	0	0	0	0	0	0	0	0	0	0
16S_OTU_1155	Bacteria	Proteobacteria	Deltaproteobacteria	Desulfuromonadales	GR-WP33-58			1	0	0	0	0	0	0	0	0	0	0	0	0	0	0	0	1	0	0	0	0	0
16S_OTU_1301	Bacteria	Proteobacteria	Gammaproteobacteria					1	0	0	0	0	0	0	0	0	0	1	0	0	0	0	0	0	0	0	0	0	0
16S_OTU_1435	Bacteria							1	0	0	0	0	0	0	0	0	0	1	0	0	0	0	0	0	0	0	0	0	0
16S_OTU_1205	Bacteria	Proteobacteria	Gammaproteobacteria	Legionellales	Coxiellaceae	Coxiella		1	0	0	0	0	0	0	0	0	0	1	0	0	0	0	0	0	0	0	0	0	0
16S_OTU_1507	Bacteria							1	0	0	0	0	0	0	0	0	0	1	0	0	0	0	0	0	0	0	0	0	0
16S_OTU_1261	Bacteria	Proteobacteria	Alphaproteobacteria	Rhodospirillales	Rhodospirillaceae	AEGEAN-169marinegroup		1	0	0	0	0	0	0	0	0	0	1	0	0	0	0	0	0	0	0	0	0	0
16S_OTU_691	Bacteria	Bacteroidetes	Flavobacteriia	Flavobacteriales	Cryomorphaceae	Owenweeksia		1	0	0	0	0	0	0	0	0	0	1	0	0	0	0	0	0	0	0	0	0	0
16S_OTU_1705	Bacteria							1	0	0	0	0	0	0	0	0	0	1	0	0	0	0	0	0	0	0	0	0	0
16S_OTU_1378	Bacteria	Proteobacteria	Gammaproteobacteria	Oceanospirillales	OM182clade	unculturedmarinemicroorganism	unculturedmarinemicroorganism	1	0	0	0	0	0	0	0	0	0	1	0	0	0	0	0	0	0	0	0	0	0
16S_OTU_1107	Bacteria	Proteobacteria	Gammaproteobacteria					1	0	0	0	0	0	0	0	0	0	1	0	0	0	0	0	0	0	0	0	0	0
16S_OTU_1614	Bacteria	Cyanobacteria	ML635J-21	unculturedMarinimicrobiabacterium	unculturedMarinimicrobiabacterium	unculturedMarinimicrobiabacterium	unculturedMarinimicrobiabacterium	1	0	0	0	0	0	0	0	0	0	1	0	0	0	0	0	0	0	0	0	0	0
16S_OTU_1212	Bacteria	Proteobacteria	Gammaproteobacteria					1	0	0	0	0	0	0	0	0	0	1	0	0	0	0	0	0	0	0	0	0	0
16S_OTU_1311	Bacteria	Proteobacteria						1	0	0	0	0	0	0	0	0	0	0	0	0	0	0	0	1	0	0	0	0	0
16S_OTU_1393	Bacteria	Proteobacteria	Gammaproteobacteria	Alteromonadales	Alteromonadaceae			1	0	0	0	0	0	0	0	0	0	0	1	0	0	0	0	0	0	0	0	0	0
16S_OTU_1241	Bacteria	Bacteroidetes	Cytophagia	Cytophagales				1	0	0	0	0	0	0	0	0	0	0	0	0	0	0	0	0	0	0	0	0	1
16S_OTU_1632	Bacteria	Proteobacteria	Alphaproteobacteria					1	0	0	0	0	0	0	0	0	0	0	1	0	0	0	0	0	0	0	0	0	0
16S_OTU_1165	Bacteria	Planctomycetes	Phycisphaerae	Phycisphaerales	Phycisphaeraceae	SM1A02	unculturedorganism	1	0	0	0	0	0	0	0	0	0	0	0	1	0	0	0	0	0	0	0	0	0
16S_OTU_1419	Bacteria	Proteobacteria	Alphaproteobacteria	Rickettsiales	SM2D12			1	0	0	0	0	0	0	0	0	0	0	0	1	0	0	0	0	0	0	0	0	0
16S_OTU_1461	Bacteria	Bacteroidetes	Flavobacteriia	Flavobacteriales	Flavobacteriaceae			1	0	0	0	0	0	0	0	0	0	0	0	1	0	0	0	0	0	0	0	0	0
16S_OTU_975	Bacteria	Proteobacteria	Alphaproteobacteria					1	0	0	0	0	0	0	0	0	0	0	0	1	0	0	0	0	0	0	0	0	0
16S_OTU_1630	Bacteria	Proteobacteria	Alphaproteobacteria					1	0	0	0	0	0	0	0	0	0	0	0	1	0	0	0	0	0	0	0	0	0
16S_OTU_1534	Bacteria							1	0	0	0	0	0	0	0	0	0	0	0	1	0	0	0	0	0	0	0	0	0
16S_OTU_1192	Bacteria	Firmicutes	Bacilli	Bacillales	Bacillaceae	Bacillus		1	0	0	0	0	0	0	0	0	0	0	0	0	1	0	0	0	0	0	0	0	0
16S_OTU_1380	Bacteria							1	0	0	0	0	0	0	0	0	0	0	0	0	1	0	0	0	0	0	0	0	0
16S_OTU_1668	Bacteria	Proteobacteria	Deltaproteobacteria	Desulfuromonadales	GR-WP33-58	Ambiguous_taxa	Ambiguous_taxa	1	0	0	0	0	0	0	0	0	0	0	0	0	0	0	0	0	0	0	1	0	0
16S_OTU_1674	Bacteria	Planctomycetes	OM190					1	0	0	0	0	0	0	0	0	0	0	0	0	0	1	0	0	0	0	0	0	0
16S_OTU_1269	Bacteria	Verrucomicrobia						1	0	0	0	0	0	0	0	0	0	0	0	0	0	1	0	0	0	0	0	0	0
16S_OTU_1601	Bacteria	Proteobacteria	Alphaproteobacteria	Rhodospirillales	Rhodospirillaceae			1	0	0	0	0	0	0	0	0	0	0	0	0	0	0	1	0	0	0	0	0	0
16S_OTU_1744	Bacteria	Proteobacteria	Alphaproteobacteria					1	0	0	0	0	0	0	0	0	0	0	0	0	0	0	1	0	0	0	0	0	0
16S_OTU_1478	Bacteria	Proteobacteria	Alphaproteobacteria	Rhizobiales				1	0	0	0	0	0	0	0	0	0	0	0	0	0	0	1	0	0	0	0	0	0
16S_OTU_1323	Bacteria							1	0	0	0	0	0	0	0	0	0	0	0	0	0	0	0	1	0	0	0	0	0
16S_OTU_1324	Bacteria	Proteobacteria	Alphaproteobacteria	Rickettsiales	RickettsialesIncertaeSedis	CandidatusCaptivus	unculturedbacterium	1	0	0	0	0	0	0	0	0	0	0	0	0	0	0	0	1	0	0	0	0	0
16S_OTU_1180	Bacteria	Bacteroidetes	Flavobacteriia	Flavobacteriales	NS7marinegroup	unidentifiedmarinebacterioplankton	unidentifiedmarinebacterioplankton	1	0	0	0	0	0	0	0	0	0	0	0	0	0	0	0	1	0	0	0	0	0
16S_OTU_1328	Bacteria	Proteobacteria	Gammaproteobacteria					1	0	0	0	0	0	0	0	0	0	0	0	0	0	0	0	1	0	0	0	0	0
16S_OTU_902	Bacteria	Proteobacteria	Gammaproteobacteria	Legionellales	Coxiellaceae	Coxiella		1	0	0	0	0	0	0	0	0	0	0	0	0	0	0	0	1	0	0	0	0	0
16S_OTU_1737	Bacteria							1	0	0	0	0	0	0	0	0	0	0	0	0	0	0	0	1	0	0	0	0	0
16S_OTU_1056	Bacteria	Proteobacteria	Alphaproteobacteria	DB1-14				1	0	0	0	0	0	0	0	0	0	0	0	0	0	0	0	1	0	0	0	0	0
16S_OTU_1685	Bacteria	Actinobacteria	Actinobacteria	Corynebacteriales	Mycobacteriaceae	Mycobacterium	Ambiguous_taxa	1	0	0	0	0	0	0	0	0	0	0	0	0	0	0	0	0	0	0	0	1	0
16S_OTU_1265	Bacteria							1	0	0	0	0	0	0	0	0	0	0	0	0	0	0	0	1	0	0	0	0	0
16S_OTU_1273	Bacteria	Proteobacteria						1	0	0	0	0	0	0	0	0	0	0	0	0	0	0	0	0	1	0	0	0	0
16S_OTU_1735	Bacteria							1	0	0	0	0	0	0	0	0	0	0	0	0	0	0	0	0	0	1	0	0	0
