# Supplementary material for: Microbiome of Trichodesmium Colonies from the North Pacific Subtropical Gyre
Source: Front Microbiol. 2017 Jul 6;8:1122. doi: 10.3389/fmicb.2017.01122 (PMC5498550; doi:10.3389/fmicb.2017.01122)
Supplement: Supplementary file 4 [file Table4.xlsx]

## Sheet: Table S4
Metagenome counts and fraction Cyanobacteria for 29 Kegg Orthologs (KOs) previously identified as single-copy genes (Nayfach and Pollard, 2015)
KO	Definition	Non-radial puffs (23 Mar 2014, GPM)	Radial puffs (23 Mar 2014, GPM)	Seawater (15 July 2015, GPM)	Non-radial puffs, non-cyanobacteria (23 Mar 2014, GPM)	Radial puffs, non-cyanobacteria (23 Mar 2014, GPM)	Non-radial puffs (23 Mar 2014) % Cyanobacteria	Radial puffs (23 Mar 2014) % Cyanobacteria
K01873	valyl-tRNA synthetase	1140.05	1219.43	2522.46	1095.86	1129.18	0.768297	0.678572
K01889	phenylalanyl-tRNA synthetase alpha chain	526.414	520.779	1062.6	627.131	643.445	0.712835	0.571119
K01892	histidyl-tRNA synthetase	859.312	844.65	1185.43	595.386	589.695	0.832988	0.757657
K02863	large subunit ribosomal protein L1	417.128	358.269	735.05	386.385	394.023	0.77672	0.618239
K02867	large subunit ribosomal protein L11	354.952	244.939	570.607	362.841	321.624	0.753596	0.544205
K02871	large subunit ribosomal protein L13	281.235	264.589	540.997	411.743	407.308	0.647095	0.465646
K02874	large subunit ribosomal protein L14	246.139	291.044	529.284	319.833	331.409	0.686785	0.604739
K02876	large subunit ribosomal protein L15	205.293	181.862	476.661	359.2	346.177	0.578243	0.339251
K02881	large subunit ribosomal protein L18	211.941	245.105	443.424	308.683	480.865	0.648927	0.318995
K02886	large subunit ribosomal protein L2	436.491	447.526	828.492	466.554	492.721	0.742352	0.617826
K02890	large subunit ribosomal protein L22	207.907	215.904	407.009	332.644	274.509	0.614335	0.558659
K02906	large subunit ribosomal protein L3	410.582	344.358	680.846	403.069	395.338	0.763365	0.601492
K02926	large subunit ribosomal protein L4	328.054	229.028	619.24	335.097	317.831	0.753779	0.518289
K02931	large subunit ribosomal protein L5	251.693	323.273	605.54	371.164	409.282	0.644536	0.560527
K02948	small subunit ribosomal protein S11	163.529	208.691	471.368	341.667	304.408	0.496372	0.493671
K02950	small subunit ribosomal protein S12	220.696	304.88	582.569	411.59	369.555	0.550459	0.579245
K02952	small subunit ribosomal protein S13	215.624	271.422	517.199	382.936	347.001	0.571916	0.556223
K02956	small subunit ribosomal protein S15	217.538	192.853	514.016	377.886	262.711	0.581279	0.527143
K02961	small subunit ribosomal protein S17	119.787	199.403	403.887	321.423	256.218	0.353203	0.553977
K02965	small subunit ribosomal protein S19	145.686	161.397	440.913	333.425	294.335	0.44833	0.366967
K02967	small subunit ribosomal protein S2	552.311	438.827	780.535	555.385	447.405	0.757612	0.646095
K02982	small subunit ribosomal protein S3	395.031	379.652	1543.21	453.153	415.707	0.723488	0.619915
K02986	small subunit ribosomal protein S4	407.632	426.071	727.333	472.36	462.697	0.720679	0.623041
K02988	small subunit ribosomal protein S5	230.053	311.25	604.987	360.988	362.12	0.621761	0.596148
K02994	small subunit ribosomal protein S8	272.235	267.314	525.485	334.763	324.53	0.70359	0.578582
K02996	small subunit ribosomal protein S9	256.439	275.502	527.478	374.004	358.323	0.648445	0.548529
K03043	DNA-directed RNA polymerase subunit beta	1606.05	1756.38	2763.13	1504.18	1843.2	0.774244	0.635723
K03076	preprotein translocase subunit SecY	730.751	601.997	1086.61	616.903	644.862	0.796508	0.628164
K03106	signal recognition particle subunit SRP54	680.485	735.864	1174.38	648.892	567.545	0.770145	0.732279
