# Supplementary material for: Microbiome of Trichodesmium Colonies from the North Pacific Subtropical Gyre
Source: Front Microbiol. 2017 Jul 6;8:1122. doi: 10.3389/fmicb.2017.01122 (PMC5498550; doi:10.3389/fmicb.2017.01122)
Supplement: Supplementary file 5 [file Table5.XLSX]

## Sheet: Sheet1
Metagenome taxonomy counts (GPM) at the phylum level
	Non-radial puffs (23 Mar 2014)	Radial puffs (23 Mar 2014)	15m Stn. ALOHA seawater (30 July 2015)
Cyanobacteria	758966	655182	318327
Proteobacteria	160497	198342	544579
Bacteroidetes	40677.1	85513.9	53721.3
Firmicutes	11425.5	13409.9	12983.3
Planctomycetes	7614.61	19296.1	3254.6
Actinobacteria	4571.71	5941.32	10234.5
Streptophyta	1082.47	660.526	11325
Verrucomicrobia	1372.55	5081.64	5594.64
unclassified Eukaryota	1288.17	564.876	6819.33
Euryarchaeota	864.702	2069.35	4798.8
unclassified Viruses	1480.98	1007.31	4611.08
unclassified Bacteria	3.51045	29.748	5771.8
Chloroflexi	1264.57	1819.47	737.944
Spirochaetes	746.51	2120.42	921.931
Marinimicrobia	110.114	203.526	3274.79
Chlorophyta	864.814	342.784	2027.63
Arthropoda	293.895	236.845	2395.67
Acidobacteria	695.458	1683.63	352.934
Chordata	282.335	390.285	1521.47
Deinococcus-Thermus	859.033	670.607	278.367
Chlamydiae	994.71	357.256	182.716
Ascomycota	180.507	275.374	995.989
Nitrospirae	386.415	321.182	296.411
Ignavibacteriae	283.339	271.149	307.224
Tenericutes	73.1141	349.094	417.556
Fusobacteria	100.388	229.855	486.293
Aquificae	113.633	200.205	451.398
Deferribacteres	172.468	112.837	407.587
Thermotogae	63.618	165.836	408.82
Bacillariophyta	66.4623	189.821	352.563
Gemmatimonadetes	178.114	309.639	48.3687
Caldithrixae	147.064	296.953	71.9101
Thermodesulfobacteria	172.85	98.9113	223.983
Synergistetes	197.705	193.075	67.3032
Cnidaria	104.99	154.358	118.236
Armatimonadetes	103.678	193.766	67.0476
Lentisphaerae	170.737	166.966	19.7597
Porifera	171.051	91.7627	65.2068
Aminicenantes	90.5314	150.296	64.5607
Poribacteria	116.388	166.865	8.7422
Phaeophyceae	55.1274	29.8811	136.812
Nitrospinae	97.4525	40.301	73.0175
Annelida	70.9207	38.5739	94.0305
Latescibacteria	61.9857	99.0252	37.7252
Crenarchaeota	67.2474	74.7686	48.531
Aerophobetes	28.7575	108.888	51.2645
Cloacimonetes	63.0633	34.265	71.3841
Thaumarchaeota	15.126	38.7352	101.841
Atribacteria	41.9832	62.1715	49.3773
BRC1	41.9839	76.4074	25.8871
Parcubacteria	43.7346	71.5601	26.4218
Omnitrophica	32.2861	51.2259	54.0712
Basidiomycota	43.1934	30.0419	63.3949
Chrysiogenetes	44.4685	65.0313	27.1271
Apicomplexa	65.6529	29.0147	36.0264
Placozoa	41.0878	13.309	66.5215
Fibrobacteres	41.4236	46.1533	24.7349
Hydrogenedentes	34.0887	36.7251	39.9499
Microgenomates	16.6031	21.2106	70.0073
Nematoda	13.1586	6.57576	68.0135
Elusimicrobia	38.6772	13.7131	28.1351
Chytridiomycota	46.0985	8.77986	5.02139
Caldiserica	3.64072	21.3206	28.0294
Mollusca	15.973	12.9194	22.6618
Candidatus Saccharibacteria	19.272	18.5994	10.6269
Fervidibacteria	15.3255	17.5948	14.0634
Neocallimastigomycota	35.4828	7.41293	1.08117
Calescamantes	9.60572	12.6359	20.9718
Candidatus Atribacteria	1.54188	3.00755	32.9611
Gracilibacteria	16.1977	2.14511	15.8522
Diapherotrites	3.5988	12.6382	11.6758
Blastocladiomycota	11.2282	4.25271	4.40869
Microsporidia	1.25546	0	18.5923
Acetothermia	6.64127	1.8149	10.3181
WS1	3.80483	10.6174	0.357842
Aigarchaeota	1.69368	7.6515	3.43242
PER	1.37133	8.45114	0
unclassified Archaea	0	0	8.56133
Nanoarchaeota	0	0	3.8999
EM3	0	1.25893	1.0215
CandidatusAtribacteria	0	0	0
CandidatusSaccharibacteria	0	0	0
unclassifiedBacteria	0	0	0
