# Supplementary material for: Microbiome of Trichodesmium Colonies from the North Pacific Subtropical Gyre
Source: Front Microbiol. 2017 Jul 6;8:1122. doi: 10.3389/fmicb.2017.01122 (PMC5498550; doi:10.3389/fmicb.2017.01122)
Supplement: Supplementary file 6 [file Table6.XLSX]

## Sheet: KO groups
Pathways and gene groups associated with each KO
KO number	Pathway #	Orthology	Pathway	Group_1	Group_2
K00001	00010	E1.1.1.1, adh; alcohol dehydrogenase [EC:1.1.1.1]	Glycolysis / Gluconeogenesis	#Metabolism	##Carbohydrate metabolism
K00001	00071	E1.1.1.1, adh; alcohol dehydrogenase [EC:1.1.1.1]	Fatty acid degradation	#Metabolism	##Lipid metabolism
K00001	00350	E1.1.1.1, adh; alcohol dehydrogenase [EC:1.1.1.1]	Tyrosine metabolism	#Metabolism	##Amino acid metabolism
K00001	00625	E1.1.1.1, adh; alcohol dehydrogenase [EC:1.1.1.1]	Chloroalkane and chloroalkene degradation	#Metabolism	##Xenobiotics biodegradation and metabolism
K00001	00626	E1.1.1.1, adh; alcohol dehydrogenase [EC:1.1.1.1]	Naphthalene degradation	#Metabolism	##Xenobiotics biodegradation and metabolism
K00001	00830	E1.1.1.1, adh; alcohol dehydrogenase [EC:1.1.1.1]	Retinol metabolism	#Metabolism	##Metabolism of cofactors and vitamins
K00001	00980	E1.1.1.1, adh; alcohol dehydrogenase [EC:1.1.1.1]	Metabolism of xenobiotics by cytochrome P450	#Metabolism	##Xenobiotics biodegradation and metabolism
K00001	00982	E1.1.1.1, adh; alcohol dehydrogenase [EC:1.1.1.1]	Drug metabolism - cytochrome P450	#Metabolism	##Xenobiotics biodegradation and metabolism
K00001	01100	E1.1.1.1, adh; alcohol dehydrogenase [EC:1.1.1.1]	Metabolic pathways	#Metabolism	##Global and overview maps
K00001	01110	E1.1.1.1, adh; alcohol dehydrogenase [EC:1.1.1.1]	Biosynthesis of secondary metabolites	#Metabolism	##Global and overview maps
K00001	01120	E1.1.1.1, adh; alcohol dehydrogenase [EC:1.1.1.1]	Microbial metabolism in diverse environments	#Metabolism	##Global and overview maps
K00001	01130	E1.1.1.1, adh; alcohol dehydrogenase [EC:1.1.1.1]	Biosynthesis of antibiotics	#Metabolism	##Global and overview maps
K00001	01220	E1.1.1.1, adh; alcohol dehydrogenase [EC:1.1.1.1]	Degradation of aromatic compounds	#Metabolism	##Global and overview maps
K00002	00010	AKR1A1, adh; alcohol dehydrogenase (NADP+) [EC:1.1.1.2]	Glycolysis / Gluconeogenesis	#Metabolism	##Carbohydrate metabolism
K00002	00040	AKR1A1, adh; alcohol dehydrogenase (NADP+) [EC:1.1.1.2]	Pentose and glucuronate interconversions	#Metabolism	##Carbohydrate metabolism
K00002	00561	AKR1A1, adh; alcohol dehydrogenase (NADP+) [EC:1.1.1.2]	Glycerolipid metabolism	#Metabolism	##Lipid metabolism
K00002	00930	AKR1A1, adh; alcohol dehydrogenase (NADP+) [EC:1.1.1.2]	Caprolactam degradation	#Metabolism	##Xenobiotics biodegradation and metabolism
K00002	01100	AKR1A1, adh; alcohol dehydrogenase (NADP+) [EC:1.1.1.2]	Metabolic pathways	#Metabolism	##Global and overview maps
K00002	01110	AKR1A1, adh; alcohol dehydrogenase (NADP+) [EC:1.1.1.2]	Biosynthesis of secondary metabolites	#Metabolism	##Global and overview maps
K00002	01120	AKR1A1, adh; alcohol dehydrogenase (NADP+) [EC:1.1.1.2]	Microbial metabolism in diverse environments	#Metabolism	##Global and overview maps
K00002	01130	AKR1A1, adh; alcohol dehydrogenase (NADP+) [EC:1.1.1.2]	Biosynthesis of antibiotics	#Metabolism	##Global and overview maps
K00002	01220	AKR1A1, adh; alcohol dehydrogenase (NADP+) [EC:1.1.1.2]	Degradation of aromatic compounds	#Metabolism	##Global and overview maps
K00003	00260	E1.1.1.3; homoserine dehydrogenase [EC:1.1.1.3]	Glycine, serine and threonine metabolism	#Metabolism	##Amino acid metabolism
K00003	00270	E1.1.1.3; homoserine dehydrogenase [EC:1.1.1.3]	Cysteine and methionine metabolism	#Metabolism	##Amino acid metabolism
K00003	00300	E1.1.1.3; homoserine dehydrogenase [EC:1.1.1.3]	Lysine biosynthesis	#Metabolism	##Amino acid metabolism
K00003	01100	E1.1.1.3; homoserine dehydrogenase [EC:1.1.1.3]	Metabolic pathways	#Metabolism	##Global and overview maps
K00003	01110	E1.1.1.3; homoserine dehydrogenase [EC:1.1.1.3]	Biosynthesis of secondary metabolites	#Metabolism	##Global and overview maps
K00003	01120	E1.1.1.3; homoserine dehydrogenase [EC:1.1.1.3]	Microbial metabolism in diverse environments	#Metabolism	##Global and overview maps
K00003	01130	E1.1.1.3; homoserine dehydrogenase [EC:1.1.1.3]	Biosynthesis of antibiotics	#Metabolism	##Global and overview maps
K00003	01230	E1.1.1.3; homoserine dehydrogenase [EC:1.1.1.3]	Biosynthesis of amino acids	#Metabolism	##Global and overview maps
K00004	00650	BDH, butB; (R,R)-butanediol dehydrogenase / meso-butanediol dehydrogenase / diacetyl reductase [EC:1.1.1.4 1.1.1.- 1.1.1.303]	Butanoate metabolism	#Metabolism	##Carbohydrate metabolism
K00005	00561	gldA; glycerol dehydrogenase [EC:1.1.1.6]	Glycerolipid metabolism	#Metabolism	##Lipid metabolism
K00005	00640	gldA; glycerol dehydrogenase [EC:1.1.1.6]	Propanoate metabolism	#Metabolism	##Carbohydrate metabolism
K00005	01100	gldA; glycerol dehydrogenase [EC:1.1.1.6]	Metabolic pathways	#Metabolism	##Global and overview maps
K00006	00564	GPD1; glycerol-3-phosphate dehydrogenase (NAD+) [EC:1.1.1.8]	Glycerophospholipid metabolism	#Metabolism	##Lipid metabolism
K00006	01110	GPD1; glycerol-3-phosphate dehydrogenase (NAD+) [EC:1.1.1.8]	Biosynthesis of secondary metabolites	#Metabolism	##Global and overview maps
K00007	00040	dalD; D-arabinitol 4-dehydrogenase [EC:1.1.1.11]	Pentose and glucuronate interconversions	#Metabolism	##Carbohydrate metabolism
K00007	00051	dalD; D-arabinitol 4-dehydrogenase [EC:1.1.1.11]	Fructose and mannose metabolism	#Metabolism	##Carbohydrate metabolism
K00007	01100	dalD; D-arabinitol 4-dehydrogenase [EC:1.1.1.11]	Metabolic pathways	#Metabolism	##Global and overview maps
K00008	00040	SORD, gutB; L-iditol 2-dehydrogenase [EC:1.1.1.14]	Pentose and glucuronate interconversions	#Metabolism	##Carbohydrate metabolism
K00008	00051	SORD, gutB; L-iditol 2-dehydrogenase [EC:1.1.1.14]	Fructose and mannose metabolism	#Metabolism	##Carbohydrate metabolism
K00008	01100	SORD, gutB; L-iditol 2-dehydrogenase [EC:1.1.1.14]	Metabolic pathways	#Metabolism	##Global and overview maps
K00009	00051	mtlD; mannitol-1-phosphate 5-dehydrogenase [EC:1.1.1.17]	Fructose and mannose metabolism	#Metabolism	##Carbohydrate metabolism
K00010	00521	iolG; myo-inositol 2-dehydrogenase / D-chiro-inositol 1-dehydrogenase [EC:1.1.1.18 1.1.1.369]	Streptomycin biosynthesis	#Metabolism	##Biosynthesis of other secondary metabolites
K00010	00562	iolG; myo-inositol 2-dehydrogenase / D-chiro-inositol 1-dehydrogenase [EC:1.1.1.18 1.1.1.369]	Inositol phosphate metabolism	#Metabolism	##Carbohydrate metabolism
K00010	01100	iolG; myo-inositol 2-dehydrogenase / D-chiro-inositol 1-dehydrogenase [EC:1.1.1.18 1.1.1.369]	Metabolic pathways	#Metabolism	##Global and overview maps
K00010	01120	iolG; myo-inositol 2-dehydrogenase / D-chiro-inositol 1-dehydrogenase [EC:1.1.1.18 1.1.1.369]	Microbial metabolism in diverse environments	#Metabolism	##Global and overview maps
K00010	01130	iolG; myo-inositol 2-dehydrogenase / D-chiro-inositol 1-dehydrogenase [EC:1.1.1.18 1.1.1.369]	Biosynthesis of antibiotics	#Metabolism	##Global and overview maps
K00011	00040	E1.1.1.21, AKR1; aldehyde reductase [EC:1.1.1.21]	Pentose and glucuronate interconversions	#Metabolism	##Carbohydrate metabolism
K00011	00051	E1.1.1.21, AKR1; aldehyde reductase [EC:1.1.1.21]	Fructose and mannose metabolism	#Metabolism	##Carbohydrate metabolism
K00011	00052	E1.1.1.21, AKR1; aldehyde reductase [EC:1.1.1.21]	Galactose metabolism	#Metabolism	##Carbohydrate metabolism
K00011	00561	E1.1.1.21, AKR1; aldehyde reductase [EC:1.1.1.21]	Glycerolipid metabolism	#Metabolism	##Lipid metabolism
K00011	01100	E1.1.1.21, AKR1; aldehyde reductase [EC:1.1.1.21]	Metabolic pathways	#Metabolism	##Global and overview maps
K00012	00040	UGDH, ugd; UDPglucose 6-dehydrogenase [EC:1.1.1.22]	Pentose and glucuronate interconversions	#Metabolism	##Carbohydrate metabolism
K00012	00053	UGDH, ugd; UDPglucose 6-dehydrogenase [EC:1.1.1.22]	Ascorbate and aldarate metabolism	#Metabolism	##Carbohydrate metabolism
K00012	00500	UGDH, ugd; UDPglucose 6-dehydrogenase [EC:1.1.1.22]	Starch and sucrose metabolism	#Metabolism	##Carbohydrate metabolism
K00012	00520	UGDH, ugd; UDPglucose 6-dehydrogenase [EC:1.1.1.22]	Amino sugar and nucleotide sugar metabolism	#Metabolism	##Carbohydrate metabolism
K00012	01100	UGDH, ugd; UDPglucose 6-dehydrogenase [EC:1.1.1.22]	Metabolic pathways	#Metabolism	##Global and overview maps
K00013	00340	hisD; histidinol dehydrogenase [EC:1.1.1.23]	Histidine metabolism	#Metabolism	##Amino acid metabolism
K00013	01100	hisD; histidinol dehydrogenase [EC:1.1.1.23]	Metabolic pathways	#Metabolism	##Global and overview maps
K00013	01110	hisD; histidinol dehydrogenase [EC:1.1.1.23]	Biosynthesis of secondary metabolites	#Metabolism	##Global and overview maps
K00013	01230	hisD; histidinol dehydrogenase [EC:1.1.1.23]	Biosynthesis of amino acids	#Metabolism	##Global and overview maps
K00014	00400	aroE; shikimate dehydrogenase [EC:1.1.1.25]	Phenylalanine, tyrosine and tryptophan biosynthesis	#Metabolism	##Amino acid metabolism
K00014	01100	aroE; shikimate dehydrogenase [EC:1.1.1.25]	Metabolic pathways	#Metabolism	##Global and overview maps
K00014	01110	aroE; shikimate dehydrogenase [EC:1.1.1.25]	Biosynthesis of secondary metabolites	#Metabolism	##Global and overview maps
K00014	01130	aroE; shikimate dehydrogenase [EC:1.1.1.25]	Biosynthesis of antibiotics	#Metabolism	##Global and overview maps
K00014	01230	aroE; shikimate dehydrogenase [EC:1.1.1.25]	Biosynthesis of amino acids	#Metabolism	##Global and overview maps
K00015	00630	gyaR; glyoxylate reductase [EC:1.1.1.26]	Glyoxylate and dicarboxylate metabolism	#Metabolism	##Carbohydrate metabolism
K00015	01100	gyaR; glyoxylate reductase [EC:1.1.1.26]	Metabolic pathways	#Metabolism	##Global and overview maps
K00015	01110	gyaR; glyoxylate reductase [EC:1.1.1.26]	Biosynthesis of secondary metabolites	#Metabolism	##Global and overview maps
K00015	01120	gyaR; glyoxylate reductase [EC:1.1.1.26]	Microbial metabolism in diverse environments	#Metabolism	##Global and overview maps
K00016	00010	LDH, ldh; L-lactate dehydrogenase [EC:1.1.1.27]	Glycolysis / Gluconeogenesis	#Metabolism	##Carbohydrate metabolism
K00016	00270	LDH, ldh; L-lactate dehydrogenase [EC:1.1.1.27]	Cysteine and methionine metabolism	#Metabolism	##Amino acid metabolism
K00016	00620	LDH, ldh; L-lactate dehydrogenase [EC:1.1.1.27]	Pyruvate metabolism	#Metabolism	##Carbohydrate metabolism
K00016	00640	LDH, ldh; L-lactate dehydrogenase [EC:1.1.1.27]	Propanoate metabolism	#Metabolism	##Carbohydrate metabolism
K00016	01100	LDH, ldh; L-lactate dehydrogenase [EC:1.1.1.27]	Metabolic pathways	#Metabolism	##Global and overview maps
K00016	01110	LDH, ldh; L-lactate dehydrogenase [EC:1.1.1.27]	Biosynthesis of secondary metabolites	#Metabolism	##Global and overview maps
K00016	01120	LDH, ldh; L-lactate dehydrogenase [EC:1.1.1.27]	Microbial metabolism in diverse environments	#Metabolism	##Global and overview maps
K00016	01130	LDH, ldh; L-lactate dehydrogenase [EC:1.1.1.27]	Biosynthesis of antibiotics	#Metabolism	##Global and overview maps
K00016	04922	LDH, ldh; L-lactate dehydrogenase [EC:1.1.1.27]	Glucagon signaling pathway	#Organismal Systems	##Endocrine system
K00018	00260	hprA; glycerate dehydrogenase [EC:1.1.1.29]	Glycine, serine and threonine metabolism	#Metabolism	##Amino acid metabolism
K00018	00630	hprA; glycerate dehydrogenase [EC:1.1.1.29]	Glyoxylate and dicarboxylate metabolism	#Metabolism	##Carbohydrate metabolism
K00018	00680	hprA; glycerate dehydrogenase [EC:1.1.1.29]	Methane metabolism	#Metabolism	##Energy metabolism
K00018	01100	hprA; glycerate dehydrogenase [EC:1.1.1.29]	Metabolic pathways	#Metabolism	##Global and overview maps
K00018	01110	hprA; glycerate dehydrogenase [EC:1.1.1.29]	Biosynthesis of secondary metabolites	#Metabolism	##Global and overview maps
K00018	01120	hprA; glycerate dehydrogenase [EC:1.1.1.29]	Microbial metabolism in diverse environments	#Metabolism	##Global and overview maps
K00018	01130	hprA; glycerate dehydrogenase [EC:1.1.1.29]	Biosynthesis of antibiotics	#Metabolism	##Global and overview maps
K00018	01200	hprA; glycerate dehydrogenase [EC:1.1.1.29]	Carbon metabolism	#Metabolism	##Global and overview maps
K00019	00072	E1.1.1.30, bdh; 3-hydroxybutyrate dehydrogenase [EC:1.1.1.30]	Synthesis and degradation of ketone bodies	#Metabolism	##Lipid metabolism
K00019	00650	E1.1.1.30, bdh; 3-hydroxybutyrate dehydrogenase [EC:1.1.1.30]	Butanoate metabolism	#Metabolism	##Carbohydrate metabolism
K00019	01100	E1.1.1.30, bdh; 3-hydroxybutyrate dehydrogenase [EC:1.1.1.30]	Metabolic pathways	#Metabolism	##Global and overview maps
K00020	00280	mmsB, HIBADH; 3-hydroxyisobutyrate dehydrogenase [EC:1.1.1.31]	Valine, leucine and isoleucine degradation	#Metabolism	##Amino acid metabolism
K00020	01100	mmsB, HIBADH; 3-hydroxyisobutyrate dehydrogenase [EC:1.1.1.31]	Metabolic pathways	#Metabolism	##Global and overview maps
K00021	00900	HMGCR; hydroxymethylglutaryl-CoA reductase (NADPH) [EC:1.1.1.34]	Terpenoid backbone biosynthesis	#Metabolism	##Metabolism of terpenoids and polyketides
K00021	01100	HMGCR; hydroxymethylglutaryl-CoA reductase (NADPH) [EC:1.1.1.34]	Metabolic pathways	#Metabolism	##Global and overview maps
K00021	01110	HMGCR; hydroxymethylglutaryl-CoA reductase (NADPH) [EC:1.1.1.34]	Biosynthesis of secondary metabolites	#Metabolism	##Global and overview maps
K00021	01130	HMGCR; hydroxymethylglutaryl-CoA reductase (NADPH) [EC:1.1.1.34]	Biosynthesis of antibiotics	#Metabolism	##Global and overview maps
K00021	04152	HMGCR; hydroxymethylglutaryl-CoA reductase (NADPH) [EC:1.1.1.34]	AMPK signaling pathway	#Environmental Information Processing	##Signal transduction
K00021	04976	HMGCR; hydroxymethylglutaryl-CoA reductase (NADPH) [EC:1.1.1.34]	Bile secretion	#Organismal Systems	##Digestive system
K00022	00062	HADH; 3-hydroxyacyl-CoA dehydrogenase [EC:1.1.1.35]	Fatty acid elongation	#Metabolism	##Lipid metabolism
K00022	00071	HADH; 3-hydroxyacyl-CoA dehydrogenase [EC:1.1.1.35]	Fatty acid degradation	#Metabolism	##Lipid metabolism
K00022	00280	HADH; 3-hydroxyacyl-CoA dehydrogenase [EC:1.1.1.35]	Valine, leucine and isoleucine degradation	#Metabolism	##Amino acid metabolism
K00022	00281	HADH; 3-hydroxyacyl-CoA dehydrogenase [EC:1.1.1.35]	Geraniol degradation	#Metabolism	##Metabolism of terpenoids and polyketides
K00022	00310	HADH; 3-hydroxyacyl-CoA dehydrogenase [EC:1.1.1.35]	Lysine degradation	#Metabolism	##Amino acid metabolism
K00022	00380	HADH; 3-hydroxyacyl-CoA dehydrogenase [EC:1.1.1.35]	Tryptophan metabolism	#Metabolism	##Amino acid metabolism
K00022	00650	HADH; 3-hydroxyacyl-CoA dehydrogenase [EC:1.1.1.35]	Butanoate metabolism	#Metabolism	##Carbohydrate metabolism
K00022	00930	HADH; 3-hydroxyacyl-CoA dehydrogenase [EC:1.1.1.35]	Caprolactam degradation	#Metabolism	##Xenobiotics biodegradation and metabolism
K00022	01100	HADH; 3-hydroxyacyl-CoA dehydrogenase [EC:1.1.1.35]	Metabolic pathways	#Metabolism	##Global and overview maps
K00022	01110	HADH; 3-hydroxyacyl-CoA dehydrogenase [EC:1.1.1.35]	Biosynthesis of secondary metabolites	#Metabolism	##Global and overview maps
K00022	01120	HADH; 3-hydroxyacyl-CoA dehydrogenase [EC:1.1.1.35]	Microbial metabolism in diverse environments	#Metabolism	##Global and overview maps
K00022	01130	HADH; 3-hydroxyacyl-CoA dehydrogenase [EC:1.1.1.35]	Biosynthesis of antibiotics	#Metabolism	##Global and overview maps
K00022	01212	HADH; 3-hydroxyacyl-CoA dehydrogenase [EC:1.1.1.35]	Fatty acid metabolism	#Metabolism	##Global and overview maps
K00023	00630	E1.1.1.36, phbB; acetoacetyl-CoA reductase [EC:1.1.1.36]	Glyoxylate and dicarboxylate metabolism	#Metabolism	##Carbohydrate metabolism
K00023	00650	E1.1.1.36, phbB; acetoacetyl-CoA reductase [EC:1.1.1.36]	Butanoate metabolism	#Metabolism	##Carbohydrate metabolism
K00023	01120	E1.1.1.36, phbB; acetoacetyl-CoA reductase [EC:1.1.1.36]	Microbial metabolism in diverse environments	#Metabolism	##Global and overview maps
K00023	01200	E1.1.1.36, phbB; acetoacetyl-CoA reductase [EC:1.1.1.36]	Carbon metabolism	#Metabolism	##Global and overview maps
K00024	00020	mdh; malate dehydrogenase [EC:1.1.1.37]	Citrate cycle (TCA cycle)	#Metabolism	##Carbohydrate metabolism
K00024	00270	mdh; malate dehydrogenase [EC:1.1.1.37]	Cysteine and methionine metabolism	#Metabolism	##Amino acid metabolism
K00024	00620	mdh; malate dehydrogenase [EC:1.1.1.37]	Pyruvate metabolism	#Metabolism	##Carbohydrate metabolism
K00024	00630	mdh; malate dehydrogenase [EC:1.1.1.37]	Glyoxylate and dicarboxylate metabolism	#Metabolism	##Carbohydrate metabolism
K00024	00680	mdh; malate dehydrogenase [EC:1.1.1.37]	Methane metabolism	#Metabolism	##Energy metabolism
K00024	00710	mdh; malate dehydrogenase [EC:1.1.1.37]	Carbon fixation in photosynthetic organisms	#Metabolism	##Energy metabolism
K00024	00720	mdh; malate dehydrogenase [EC:1.1.1.37]	Carbon fixation pathways in prokaryotes	#Metabolism	##Energy metabolism
K00024	01100	mdh; malate dehydrogenase [EC:1.1.1.37]	Metabolic pathways	#Metabolism	##Global and overview maps
K00024	01110	mdh; malate dehydrogenase [EC:1.1.1.37]	Biosynthesis of secondary metabolites	#Metabolism	##Global and overview maps
K00024	01120	mdh; malate dehydrogenase [EC:1.1.1.37]	Microbial metabolism in diverse environments	#Metabolism	##Global and overview maps
K00024	01130	mdh; malate dehydrogenase [EC:1.1.1.37]	Biosynthesis of antibiotics	#Metabolism	##Global and overview maps
K00024	01200	mdh; malate dehydrogenase [EC:1.1.1.37]	Carbon metabolism	#Metabolism	##Global and overview maps
K00025	00020	MDH1; malate dehydrogenase [EC:1.1.1.37]	Citrate cycle (TCA cycle)	#Metabolism	##Carbohydrate metabolism
K00025	00270	MDH1; malate dehydrogenase [EC:1.1.1.37]	Cysteine and methionine metabolism	#Metabolism	##Amino acid metabolism
K00025	00620	MDH1; malate dehydrogenase [EC:1.1.1.37]	Pyruvate metabolism	#Metabolism	##Carbohydrate metabolism
K00025	00630	MDH1; malate dehydrogenase [EC:1.1.1.37]	Glyoxylate and dicarboxylate metabolism	#Metabolism	##Carbohydrate metabolism
K00025	00710	MDH1; malate dehydrogenase [EC:1.1.1.37]	Carbon fixation in photosynthetic organisms	#Metabolism	##Energy metabolism
K00025	01100	MDH1; malate dehydrogenase [EC:1.1.1.37]	Metabolic pathways	#Metabolism	##Global and overview maps
K00025	01110	MDH1; malate dehydrogenase [EC:1.1.1.37]	Biosynthesis of secondary metabolites	#Metabolism	##Global and overview maps
K00025	01120	MDH1; malate dehydrogenase [EC:1.1.1.37]	Microbial metabolism in diverse environments	#Metabolism	##Global and overview maps
K00025	01130	MDH1; malate dehydrogenase [EC:1.1.1.37]	Biosynthesis of antibiotics	#Metabolism	##Global and overview maps
K00025	01200	MDH1; malate dehydrogenase [EC:1.1.1.37]	Carbon metabolism	#Metabolism	##Global and overview maps
K00025	04964	MDH1; malate dehydrogenase [EC:1.1.1.37]	Proximal tubule bicarbonate reclamation	#Organismal Systems	##Excretory system
K00026	00020	MDH2; malate dehydrogenase [EC:1.1.1.37]	Citrate cycle (TCA cycle)	#Metabolism	##Carbohydrate metabolism
K00026	00270	MDH2; malate dehydrogenase [EC:1.1.1.37]	Cysteine and methionine metabolism	#Metabolism	##Amino acid metabolism
K00026	00620	MDH2; malate dehydrogenase [EC:1.1.1.37]	Pyruvate metabolism	#Metabolism	##Carbohydrate metabolism
K00026	00630	MDH2; malate dehydrogenase [EC:1.1.1.37]	Glyoxylate and dicarboxylate metabolism	#Metabolism	##Carbohydrate metabolism
K00026	00710	MDH2; malate dehydrogenase [EC:1.1.1.37]	Carbon fixation in photosynthetic organisms	#Metabolism	##Energy metabolism
K00026	01100	MDH2; malate dehydrogenase [EC:1.1.1.37]	Metabolic pathways	#Metabolism	##Global and overview maps
K00026	01110	MDH2; malate dehydrogenase [EC:1.1.1.37]	Biosynthesis of secondary metabolites	#Metabolism	##Global and overview maps
K00026	01120	MDH2; malate dehydrogenase [EC:1.1.1.37]	Microbial metabolism in diverse environments	#Metabolism	##Global and overview maps
K00026	01130	MDH2; malate dehydrogenase [EC:1.1.1.37]	Biosynthesis of antibiotics	#Metabolism	##Global and overview maps
K00026	01200	MDH2; malate dehydrogenase [EC:1.1.1.37]	Carbon metabolism	#Metabolism	##Global and overview maps
K00027	00620	ME2, sfcA, maeA; malate dehydrogenase (oxaloacetate-decarboxylating) [EC:1.1.1.38]	Pyruvate metabolism	#Metabolism	##Carbohydrate metabolism
K00027	01200	ME2, sfcA, maeA; malate dehydrogenase (oxaloacetate-decarboxylating) [EC:1.1.1.38]	Carbon metabolism	#Metabolism	##Global and overview maps
K00027	02020	ME2, sfcA, maeA; malate dehydrogenase (oxaloacetate-decarboxylating) [EC:1.1.1.38]	Two-component system	#Environmental Information Processing	##Signal transduction
K00028	00620	E1.1.1.39; malate dehydrogenase (decarboxylating) [EC:1.1.1.39]	Pyruvate metabolism	#Metabolism	##Carbohydrate metabolism
K00028	00710	E1.1.1.39; malate dehydrogenase (decarboxylating) [EC:1.1.1.39]	Carbon fixation in photosynthetic organisms	#Metabolism	##Energy metabolism
K00028	01100	E1.1.1.39; malate dehydrogenase (decarboxylating) [EC:1.1.1.39]	Metabolic pathways	#Metabolism	##Global and overview maps
K00028	01120	E1.1.1.39; malate dehydrogenase (decarboxylating) [EC:1.1.1.39]	Microbial metabolism in diverse environments	#Metabolism	##Global and overview maps
K00028	01200	E1.1.1.39; malate dehydrogenase (decarboxylating) [EC:1.1.1.39]	Carbon metabolism	#Metabolism	##Global and overview maps
K00029	00620	E1.1.1.40, maeB; malate dehydrogenase (oxaloacetate-decarboxylating)(NADP+) [EC:1.1.1.40]	Pyruvate metabolism	#Metabolism	##Carbohydrate metabolism
K00029	00710	E1.1.1.40, maeB; malate dehydrogenase (oxaloacetate-decarboxylating)(NADP+) [EC:1.1.1.40]	Carbon fixation in photosynthetic organisms	#Metabolism	##Energy metabolism
K00029	01100	E1.1.1.40, maeB; malate dehydrogenase (oxaloacetate-decarboxylating)(NADP+) [EC:1.1.1.40]	Metabolic pathways	#Metabolism	##Global and overview maps
K00029	01120	E1.1.1.40, maeB; malate dehydrogenase (oxaloacetate-decarboxylating)(NADP+) [EC:1.1.1.40]	Microbial metabolism in diverse environments	#Metabolism	##Global and overview maps
K00029	01200	E1.1.1.40, maeB; malate dehydrogenase (oxaloacetate-decarboxylating)(NADP+) [EC:1.1.1.40]	Carbon metabolism	#Metabolism	##Global and overview maps
K00030	00020	IDH3; isocitrate dehydrogenase (NAD+) [EC:1.1.1.41]	Citrate cycle (TCA cycle)	#Metabolism	##Carbohydrate metabolism
K00030	01100	IDH3; isocitrate dehydrogenase (NAD+) [EC:1.1.1.41]	Metabolic pathways	#Metabolism	##Global and overview maps
K00030	01110	IDH3; isocitrate dehydrogenase (NAD+) [EC:1.1.1.41]	Biosynthesis of secondary metabolites	#Metabolism	##Global and overview maps
K00030	01120	IDH3; isocitrate dehydrogenase (NAD+) [EC:1.1.1.41]	Microbial metabolism in diverse environments	#Metabolism	##Global and overview maps
K00030	01130	IDH3; isocitrate dehydrogenase (NAD+) [EC:1.1.1.41]	Biosynthesis of antibiotics	#Metabolism	##Global and overview maps
K00030	01200	IDH3; isocitrate dehydrogenase (NAD+) [EC:1.1.1.41]	Carbon metabolism	#Metabolism	##Global and overview maps
K00030	01210	IDH3; isocitrate dehydrogenase (NAD+) [EC:1.1.1.41]	2-Oxocarboxylic acid metabolism	#Metabolism	##Global and overview maps
K00030	01230	IDH3; isocitrate dehydrogenase (NAD+) [EC:1.1.1.41]	Biosynthesis of amino acids	#Metabolism	##Global and overview maps
K00031	00020	IDH1, IDH2, icd; isocitrate dehydrogenase [EC:1.1.1.42]	Citrate cycle (TCA cycle)	#Metabolism	##Carbohydrate metabolism
K00031	00480	IDH1, IDH2, icd; isocitrate dehydrogenase [EC:1.1.1.42]	Glutathione metabolism	#Metabolism	##Metabolism of other amino acids
K00031	00720	IDH1, IDH2, icd; isocitrate dehydrogenase [EC:1.1.1.42]	Carbon fixation pathways in prokaryotes	#Metabolism	##Energy metabolism
K00031	01100	IDH1, IDH2, icd; isocitrate dehydrogenase [EC:1.1.1.42]	Metabolic pathways	#Metabolism	##Global and overview maps
K00031	01110	IDH1, IDH2, icd; isocitrate dehydrogenase [EC:1.1.1.42]	Biosynthesis of secondary metabolites	#Metabolism	##Global and overview maps
K00031	01120	IDH1, IDH2, icd; isocitrate dehydrogenase [EC:1.1.1.42]	Microbial metabolism in diverse environments	#Metabolism	##Global and overview maps
K00031	01130	IDH1, IDH2, icd; isocitrate dehydrogenase [EC:1.1.1.42]	Biosynthesis of antibiotics	#Metabolism	##Global and overview maps
K00031	01200	IDH1, IDH2, icd; isocitrate dehydrogenase [EC:1.1.1.42]	Carbon metabolism	#Metabolism	##Global and overview maps
K00031	01210	IDH1, IDH2, icd; isocitrate dehydrogenase [EC:1.1.1.42]	2-Oxocarboxylic acid metabolism	#Metabolism	##Global and overview maps
K00031	01230	IDH1, IDH2, icd; isocitrate dehydrogenase [EC:1.1.1.42]	Biosynthesis of amino acids	#Metabolism	##Global and overview maps
K00031	04146	IDH1, IDH2, icd; isocitrate dehydrogenase [EC:1.1.1.42]	Peroxisome	#Cellular Processes	##Transport and catabolism
K00032	00030	E1.1.1.43; phosphogluconate 2-dehydrogenase [EC:1.1.1.43]	Pentose phosphate pathway	#Metabolism	##Carbohydrate metabolism
K00032	00480	E1.1.1.43; phosphogluconate 2-dehydrogenase [EC:1.1.1.43]	Glutathione metabolism	#Metabolism	##Metabolism of other amino acids
K00032	01100	E1.1.1.43; phosphogluconate 2-dehydrogenase [EC:1.1.1.43]	Metabolic pathways	#Metabolism	##Global and overview maps
K00032	01120	E1.1.1.43; phosphogluconate 2-dehydrogenase [EC:1.1.1.43]	Microbial metabolism in diverse environments	#Metabolism	##Global and overview maps
K00033	00030	PGD, gnd, gntZ; 6-phosphogluconate dehydrogenase [EC:1.1.1.44 1.1.1.343]	Pentose phosphate pathway	#Metabolism	##Carbohydrate metabolism
K00033	00480	PGD, gnd, gntZ; 6-phosphogluconate dehydrogenase [EC:1.1.1.44 1.1.1.343]	Glutathione metabolism	#Metabolism	##Metabolism of other amino acids
K00033	01100	PGD, gnd, gntZ; 6-phosphogluconate dehydrogenase [EC:1.1.1.44 1.1.1.343]	Metabolic pathways	#Metabolism	##Global and overview maps
K00033	01110	PGD, gnd, gntZ; 6-phosphogluconate dehydrogenase [EC:1.1.1.44 1.1.1.343]	Biosynthesis of secondary metabolites	#Metabolism	##Global and overview maps
K00033	01120	PGD, gnd, gntZ; 6-phosphogluconate dehydrogenase [EC:1.1.1.44 1.1.1.343]	Microbial metabolism in diverse environments	#Metabolism	##Global and overview maps
K00033	01130	PGD, gnd, gntZ; 6-phosphogluconate dehydrogenase [EC:1.1.1.44 1.1.1.343]	Biosynthesis of antibiotics	#Metabolism	##Global and overview maps
K00033	01200	PGD, gnd, gntZ; 6-phosphogluconate dehydrogenase [EC:1.1.1.44 1.1.1.343]	Carbon metabolism	#Metabolism	##Global and overview maps
K00034	00030	gdh; glucose 1-dehydrogenase [EC:1.1.1.47]	Pentose phosphate pathway	#Metabolism	##Carbohydrate metabolism
K00034	01120	gdh; glucose 1-dehydrogenase [EC:1.1.1.47]	Microbial metabolism in diverse environments	#Metabolism	##Global and overview maps
K00034	01200	gdh; glucose 1-dehydrogenase [EC:1.1.1.47]	Carbon metabolism	#Metabolism	##Global and overview maps
K00035	00052	gal; D-galactose 1-dehydrogenase [EC:1.1.1.48]	Galactose metabolism	#Metabolism	##Carbohydrate metabolism
K00035	01100	gal; D-galactose 1-dehydrogenase [EC:1.1.1.48]	Metabolic pathways	#Metabolism	##Global and overview maps
K00036	00030	G6PD, zwf; glucose-6-phosphate 1-dehydrogenase [EC:1.1.1.49 1.1.1.363]	Pentose phosphate pathway	#Metabolism	##Carbohydrate metabolism
K00036	00480	G6PD, zwf; glucose-6-phosphate 1-dehydrogenase [EC:1.1.1.49 1.1.1.363]	Glutathione metabolism	#Metabolism	##Metabolism of other amino acids
K00036	01100	G6PD, zwf; glucose-6-phosphate 1-dehydrogenase [EC:1.1.1.49 1.1.1.363]	Metabolic pathways	#Metabolism	##Global and overview maps
K00036	01110	G6PD, zwf; glucose-6-phosphate 1-dehydrogenase [EC:1.1.1.49 1.1.1.363]	Biosynthesis of secondary metabolites	#Metabolism	##Global and overview maps
K00036	01120	G6PD, zwf; glucose-6-phosphate 1-dehydrogenase [EC:1.1.1.49 1.1.1.363]	Microbial metabolism in diverse environments	#Metabolism	##Global and overview maps
K00036	01130	G6PD, zwf; glucose-6-phosphate 1-dehydrogenase [EC:1.1.1.49 1.1.1.363]	Biosynthesis of antibiotics	#Metabolism	##Global and overview maps
K00036	01200	G6PD, zwf; glucose-6-phosphate 1-dehydrogenase [EC:1.1.1.49 1.1.1.363]	Carbon metabolism	#Metabolism	##Global and overview maps
K00036	05230	G6PD, zwf; glucose-6-phosphate 1-dehydrogenase [EC:1.1.1.49 1.1.1.363]	Central carbon metabolism in cancer	#Human Diseases	##Cancers: Overview
K00037	00120	AKR1C4; 3alpha-hydroxysteroid 3-dehydrogenase / chlordecone reductase [EC:1.1.1.50 1.1.1.357 1.1.1.225]	Primary bile acid biosynthesis	#Metabolism	##Lipid metabolism
K00037	00140	AKR1C4; 3alpha-hydroxysteroid 3-dehydrogenase / chlordecone reductase [EC:1.1.1.50 1.1.1.357 1.1.1.225]	Steroid hormone biosynthesis	#Metabolism	##Lipid metabolism
K00037	01100	AKR1C4; 3alpha-hydroxysteroid 3-dehydrogenase / chlordecone reductase [EC:1.1.1.50 1.1.1.357 1.1.1.225]	Metabolic pathways	#Metabolism	##Global and overview maps
K00038	00140	E1.1.1.53; 3alpha(or 20beta)-hydroxysteroid dehydrogenase [EC:1.1.1.53]	Steroid hormone biosynthesis	#Metabolism	##Lipid metabolism
K00038	01100	E1.1.1.53; 3alpha(or 20beta)-hydroxysteroid dehydrogenase [EC:1.1.1.53]	Metabolic pathways	#Metabolism	##Global and overview maps
K00039	00040	rbtD; ribitol 2-dehydrogenase [EC:1.1.1.56]	Pentose and glucuronate interconversions	#Metabolism	##Carbohydrate metabolism
K00039	01100	rbtD; ribitol 2-dehydrogenase [EC:1.1.1.56]	Metabolic pathways	#Metabolism	##Global and overview maps
K00040	00040	uxuB; fructuronate reductase [EC:1.1.1.57]	Pentose and glucuronate interconversions	#Metabolism	##Carbohydrate metabolism
K00040	01100	uxuB; fructuronate reductase [EC:1.1.1.57]	Metabolic pathways	#Metabolism	##Global and overview maps
K00041	00040	uxaB; tagaturonate reductase [EC:1.1.1.58]	Pentose and glucuronate interconversions	#Metabolism	##Carbohydrate metabolism
K00041	01100	uxaB; tagaturonate reductase [EC:1.1.1.58]	Metabolic pathways	#Metabolism	##Global and overview maps
K00042	00630	garR, glxR; 2-hydroxy-3-oxopropionate reductase [EC:1.1.1.60]	Glyoxylate and dicarboxylate metabolism	#Metabolism	##Carbohydrate metabolism
K00042	01100	garR, glxR; 2-hydroxy-3-oxopropionate reductase [EC:1.1.1.60]	Metabolic pathways	#Metabolism	##Global and overview maps
K00043	00650	gbd; 4-hydroxybutyrate dehydrogenase [EC:1.1.1.61]	Butanoate metabolism	#Metabolism	##Carbohydrate metabolism
K00043	01100	gbd; 4-hydroxybutyrate dehydrogenase [EC:1.1.1.61]	Metabolic pathways	#Metabolism	##Global and overview maps
K00043	01200	gbd; 4-hydroxybutyrate dehydrogenase [EC:1.1.1.61]	Carbon metabolism	#Metabolism	##Global and overview maps
K00044	00140	HSD17B1; 17beta-estradiol 17-dehydrogenase [EC:1.1.1.62]	Steroid hormone biosynthesis	#Metabolism	##Lipid metabolism
K00044	01100	HSD17B1; 17beta-estradiol 17-dehydrogenase [EC:1.1.1.62]	Metabolic pathways	#Metabolism	##Global and overview maps
K00044	04913	HSD17B1; 17beta-estradiol 17-dehydrogenase [EC:1.1.1.62]	Ovarian steroidogenesis	#Organismal Systems	##Endocrine system
K00045	00051	E1.1.1.67, mtlK; mannitol 2-dehydrogenase [EC:1.1.1.67]	Fructose and mannose metabolism	#Metabolism	##Carbohydrate metabolism
K00047	01130	#N/A	Biosynthesis of antibiotics	#Metabolism	##Global and overview maps
K00048	00630	fucO; lactaldehyde reductase [EC:1.1.1.77]	Glyoxylate and dicarboxylate metabolism	#Metabolism	##Carbohydrate metabolism
K00048	00640	fucO; lactaldehyde reductase [EC:1.1.1.77]	Propanoate metabolism	#Metabolism	##Carbohydrate metabolism
K00048	01120	fucO; lactaldehyde reductase [EC:1.1.1.77]	Microbial metabolism in diverse environments	#Metabolism	##Global and overview maps
K00049	00260	GRHPR; glyoxylate/hydroxypyruvate reductase [EC:1.1.1.79 1.1.1.81]	Glycine, serine and threonine metabolism	#Metabolism	##Amino acid metabolism
K00049	00620	GRHPR; glyoxylate/hydroxypyruvate reductase [EC:1.1.1.79 1.1.1.81]	Pyruvate metabolism	#Metabolism	##Carbohydrate metabolism
K00049	00630	GRHPR; glyoxylate/hydroxypyruvate reductase [EC:1.1.1.79 1.1.1.81]	Glyoxylate and dicarboxylate metabolism	#Metabolism	##Carbohydrate metabolism
K00049	01100	GRHPR; glyoxylate/hydroxypyruvate reductase [EC:1.1.1.79 1.1.1.81]	Metabolic pathways	#Metabolism	##Global and overview maps
K00049	01110	GRHPR; glyoxylate/hydroxypyruvate reductase [EC:1.1.1.79 1.1.1.81]	Biosynthesis of secondary metabolites	#Metabolism	##Global and overview maps
K00049	01120	GRHPR; glyoxylate/hydroxypyruvate reductase [EC:1.1.1.79 1.1.1.81]	Microbial metabolism in diverse environments	#Metabolism	##Global and overview maps
K00050	00260	ttuD; hydroxypyruvate reductase [EC:1.1.1.81]	Glycine, serine and threonine metabolism	#Metabolism	##Amino acid metabolism
K00050	00630	ttuD; hydroxypyruvate reductase [EC:1.1.1.81]	Glyoxylate and dicarboxylate metabolism	#Metabolism	##Carbohydrate metabolism
K00050	01100	ttuD; hydroxypyruvate reductase [EC:1.1.1.81]	Metabolic pathways	#Metabolism	##Global and overview maps
K00050	01110	ttuD; hydroxypyruvate reductase [EC:1.1.1.81]	Biosynthesis of secondary metabolites	#Metabolism	##Global and overview maps
K00051	00620	E1.1.1.82; malate dehydrogenase (NADP+) [EC:1.1.1.82]	Pyruvate metabolism	#Metabolism	##Carbohydrate metabolism
K00051	00710	E1.1.1.82; malate dehydrogenase (NADP+) [EC:1.1.1.82]	Carbon fixation in photosynthetic organisms	#Metabolism	##Energy metabolism
K00051	01100	E1.1.1.82; malate dehydrogenase (NADP+) [EC:1.1.1.82]	Metabolic pathways	#Metabolism	##Global and overview maps
K00051	01120	E1.1.1.82; malate dehydrogenase (NADP+) [EC:1.1.1.82]	Microbial metabolism in diverse environments	#Metabolism	##Global and overview maps
K00051	01200	E1.1.1.82; malate dehydrogenase (NADP+) [EC:1.1.1.82]	Carbon metabolism	#Metabolism	##Global and overview maps
K00052	00290	leuB; 3-isopropylmalate dehydrogenase [EC:1.1.1.85]	Valine, leucine and isoleucine biosynthesis	#Metabolism	##Amino acid metabolism
K00052	00660	leuB; 3-isopropylmalate dehydrogenase [EC:1.1.1.85]	C5-Branched dibasic acid metabolism	#Metabolism	##Carbohydrate metabolism
K00052	01100	leuB; 3-isopropylmalate dehydrogenase [EC:1.1.1.85]	Metabolic pathways	#Metabolism	##Global and overview maps
K00052	01110	leuB; 3-isopropylmalate dehydrogenase [EC:1.1.1.85]	Biosynthesis of secondary metabolites	#Metabolism	##Global and overview maps
K00052	01210	leuB; 3-isopropylmalate dehydrogenase [EC:1.1.1.85]	2-Oxocarboxylic acid metabolism	#Metabolism	##Global and overview maps
K00052	01230	leuB; 3-isopropylmalate dehydrogenase [EC:1.1.1.85]	Biosynthesis of amino acids	#Metabolism	##Global and overview maps
K00053	00290	ilvC; ketol-acid reductoisomerase [EC:1.1.1.86]	Valine, leucine and isoleucine biosynthesis	#Metabolism	##Amino acid metabolism
K00053	00770	ilvC; ketol-acid reductoisomerase [EC:1.1.1.86]	Pantothenate and CoA biosynthesis	#Metabolism	##Metabolism of cofactors and vitamins
K00053	01100	ilvC; ketol-acid reductoisomerase [EC:1.1.1.86]	Metabolic pathways	#Metabolism	##Global and overview maps
K00053	01110	ilvC; ketol-acid reductoisomerase [EC:1.1.1.86]	Biosynthesis of secondary metabolites	#Metabolism	##Global and overview maps
K00053	01130	ilvC; ketol-acid reductoisomerase [EC:1.1.1.86]	Biosynthesis of antibiotics	#Metabolism	##Global and overview maps
K00053	01210	ilvC; ketol-acid reductoisomerase [EC:1.1.1.86]	2-Oxocarboxylic acid metabolism	#Metabolism	##Global and overview maps
K00053	01230	ilvC; ketol-acid reductoisomerase [EC:1.1.1.86]	Biosynthesis of amino acids	#Metabolism	##Global and overview maps
K00054	00900	mvaA; hydroxymethylglutaryl-CoA reductase [EC:1.1.1.88]	Terpenoid backbone biosynthesis	#Metabolism	##Metabolism of terpenoids and polyketides
K00054	01110	mvaA; hydroxymethylglutaryl-CoA reductase [EC:1.1.1.88]	Biosynthesis of secondary metabolites	#Metabolism	##Global and overview maps
K00054	01130	mvaA; hydroxymethylglutaryl-CoA reductase [EC:1.1.1.88]	Biosynthesis of antibiotics	#Metabolism	##Global and overview maps
K00055	00350	E1.1.1.90; aryl-alcohol dehydrogenase [EC:1.1.1.90]	Tyrosine metabolism	#Metabolism	##Amino acid metabolism
K00055	00360	E1.1.1.90; aryl-alcohol dehydrogenase [EC:1.1.1.90]	Phenylalanine metabolism	#Metabolism	##Amino acid metabolism
K00055	00622	E1.1.1.90; aryl-alcohol dehydrogenase [EC:1.1.1.90]	Xylene degradation	#Metabolism	##Xenobiotics biodegradation and metabolism
K00055	00623	E1.1.1.90; aryl-alcohol dehydrogenase [EC:1.1.1.90]	Toluene degradation	#Metabolism	##Xenobiotics biodegradation and metabolism
K00055	00930	E1.1.1.90; aryl-alcohol dehydrogenase [EC:1.1.1.90]	Caprolactam degradation	#Metabolism	##Xenobiotics biodegradation and metabolism
K00055	01100	E1.1.1.90; aryl-alcohol dehydrogenase [EC:1.1.1.90]	Metabolic pathways	#Metabolism	##Global and overview maps
K00055	01120	E1.1.1.90; aryl-alcohol dehydrogenase [EC:1.1.1.90]	Microbial metabolism in diverse environments	#Metabolism	##Global and overview maps
K00055	01220	E1.1.1.90; aryl-alcohol dehydrogenase [EC:1.1.1.90]	Degradation of aromatic compounds	#Metabolism	##Global and overview maps
K00057	00564	gpsA; glycerol-3-phosphate dehydrogenase (NAD(P)+) [EC:1.1.1.94]	Glycerophospholipid metabolism	#Metabolism	##Lipid metabolism
K00057	01110	gpsA; glycerol-3-phosphate dehydrogenase (NAD(P)+) [EC:1.1.1.94]	Biosynthesis of secondary metabolites	#Metabolism	##Global and overview maps
K00058	00260	serA, PHGDH; D-3-phosphoglycerate dehydrogenase [EC:1.1.1.95]	Glycine, serine and threonine metabolism	#Metabolism	##Amino acid metabolism
K00058	00680	serA, PHGDH; D-3-phosphoglycerate dehydrogenase [EC:1.1.1.95]	Methane metabolism	#Metabolism	##Energy metabolism
K00058	01100	serA, PHGDH; D-3-phosphoglycerate dehydrogenase [EC:1.1.1.95]	Metabolic pathways	#Metabolism	##Global and overview maps
K00058	01120	serA, PHGDH; D-3-phosphoglycerate dehydrogenase [EC:1.1.1.95]	Microbial metabolism in diverse environments	#Metabolism	##Global and overview maps
K00058	01130	serA, PHGDH; D-3-phosphoglycerate dehydrogenase [EC:1.1.1.95]	Biosynthesis of antibiotics	#Metabolism	##Global and overview maps
K00058	01200	serA, PHGDH; D-3-phosphoglycerate dehydrogenase [EC:1.1.1.95]	Carbon metabolism	#Metabolism	##Global and overview maps
K00058	01230	serA, PHGDH; D-3-phosphoglycerate dehydrogenase [EC:1.1.1.95]	Biosynthesis of amino acids	#Metabolism	##Global and overview maps
K00059	00061	fabG; 3-oxoacyl-[acyl-carrier protein] reductase [EC:1.1.1.100]	Fatty acid biosynthesis	#Metabolism	##Lipid metabolism
K00059	00780	fabG; 3-oxoacyl-[acyl-carrier protein] reductase [EC:1.1.1.100]	Biotin metabolism	#Metabolism	##Metabolism of cofactors and vitamins
K00059	01040	fabG; 3-oxoacyl-[acyl-carrier protein] reductase [EC:1.1.1.100]	Biosynthesis of unsaturated fatty acids	#Metabolism	##Lipid metabolism
K00059	01100	fabG; 3-oxoacyl-[acyl-carrier protein] reductase [EC:1.1.1.100]	Metabolic pathways	#Metabolism	##Global and overview maps
K00059	01212	fabG; 3-oxoacyl-[acyl-carrier protein] reductase [EC:1.1.1.100]	Fatty acid metabolism	#Metabolism	##Global and overview maps
K00060	00260	tdh; threonine 3-dehydrogenase [EC:1.1.1.103]	Glycine, serine and threonine metabolism	#Metabolism	##Amino acid metabolism
K00061	00830	RDH5; 11-cis-retinol dehydrogenase [EC:1.1.1.315]	Retinol metabolism	#Metabolism	##Metabolism of cofactors and vitamins
K00064	00051	E1.1.1.122; D-threo-aldose 1-dehydrogenase [EC:1.1.1.122]	Fructose and mannose metabolism	#Metabolism	##Carbohydrate metabolism
K00064	00053	E1.1.1.122; D-threo-aldose 1-dehydrogenase [EC:1.1.1.122]	Ascorbate and aldarate metabolism	#Metabolism	##Carbohydrate metabolism
K00064	01100	E1.1.1.122; D-threo-aldose 1-dehydrogenase [EC:1.1.1.122]	Metabolic pathways	#Metabolism	##Global and overview maps
K00064	01110	E1.1.1.122; D-threo-aldose 1-dehydrogenase [EC:1.1.1.122]	Biosynthesis of secondary metabolites	#Metabolism	##Global and overview maps
K00064	01120	E1.1.1.122; D-threo-aldose 1-dehydrogenase [EC:1.1.1.122]	Microbial metabolism in diverse environments	#Metabolism	##Global and overview maps
K00065	00040	kduD; 2-deoxy-D-gluconate 3-dehydrogenase [EC:1.1.1.125]	Pentose and glucuronate interconversions	#Metabolism	##Carbohydrate metabolism
K00066	00051	algD; GDP-mannose 6-dehydrogenase [EC:1.1.1.132]	Fructose and mannose metabolism	#Metabolism	##Carbohydrate metabolism
K00066	00520	algD; GDP-mannose 6-dehydrogenase [EC:1.1.1.132]	Amino sugar and nucleotide sugar metabolism	#Metabolism	##Carbohydrate metabolism
K00066	02020	algD; GDP-mannose 6-dehydrogenase [EC:1.1.1.132]	Two-component system	#Environmental Information Processing	##Signal transduction
K00067	00521	rfbD, rmlD; dTDP-4-dehydrorhamnose reductase [EC:1.1.1.133]	Streptomycin biosynthesis	#Metabolism	##Biosynthesis of other secondary metabolites
K00067	00523	rfbD, rmlD; dTDP-4-dehydrorhamnose reductase [EC:1.1.1.133]	Polyketide sugar unit biosynthesis	#Metabolism	##Metabolism of terpenoids and polyketides
K00067	01100	rfbD, rmlD; dTDP-4-dehydrorhamnose reductase [EC:1.1.1.133]	Metabolic pathways	#Metabolism	##Global and overview maps
K00068	00051	srlD; sorbitol-6-phosphate 2-dehydrogenase [EC:1.1.1.140]	Fructose and mannose metabolism	#Metabolism	##Carbohydrate metabolism
K00069	05202	HPGD; 15-hydroxyprostaglandin dehydrogenase (NAD) [EC:1.1.1.141]	Transcriptional misregulation in cancer	#Human Diseases	##Cancers: Overview
K00070	00140	HSD3B; 3beta-hydroxy-Delta5-steroid dehydrogenase / steroid Delta-isomerase [EC:1.1.1.145 5.3.3.1]	Steroid hormone biosynthesis	#Metabolism	##Lipid metabolism
K00070	01100	HSD3B; 3beta-hydroxy-Delta5-steroid dehydrogenase / steroid Delta-isomerase [EC:1.1.1.145 5.3.3.1]	Metabolic pathways	#Metabolism	##Global and overview maps
K00070	04913	HSD3B; 3beta-hydroxy-Delta5-steroid dehydrogenase / steroid Delta-isomerase [EC:1.1.1.145 5.3.3.1]	Ovarian steroidogenesis	#Organismal Systems	##Endocrine system
K00070	04925	HSD3B; 3beta-hydroxy-Delta5-steroid dehydrogenase / steroid Delta-isomerase [EC:1.1.1.145 5.3.3.1]	Aldosterone synthesis and secretion	#Organismal Systems	##Endocrine system
K00071	00140	HSD11B2; corticosteroid 11-beta-dehydrogenase isozyme 2 [EC:1.1.1.-]	Steroid hormone biosynthesis	#Metabolism	##Lipid metabolism
K00071	04960	HSD11B2; corticosteroid 11-beta-dehydrogenase isozyme 2 [EC:1.1.1.-]	Aldosterone-regulated sodium reabsorption	#Organismal Systems	##Excretory system
K00072	00790	SPR; sepiapterin reductase [EC:1.1.1.153]	Folate biosynthesis	#Metabolism	##Metabolism of cofactors and vitamins
K00072	01100	SPR; sepiapterin reductase [EC:1.1.1.153]	Metabolic pathways	#Metabolism	##Global and overview maps
K00073	00230	allD; ureidoglycolate dehydrogenase (NAD+) [EC:1.1.1.350]	Purine metabolism	#Metabolism	##Nucleotide metabolism
K00073	01120	allD; ureidoglycolate dehydrogenase (NAD+) [EC:1.1.1.350]	Microbial metabolism in diverse environments	#Metabolism	##Global and overview maps
K00074	00360	paaH, hbd, fadB, mmgB; 3-hydroxybutyryl-CoA dehydrogenase [EC:1.1.1.157]	Phenylalanine metabolism	#Metabolism	##Amino acid metabolism
K00074	00362	paaH, hbd, fadB, mmgB; 3-hydroxybutyryl-CoA dehydrogenase [EC:1.1.1.157]	Benzoate degradation	#Metabolism	##Xenobiotics biodegradation and metabolism
K00074	00650	paaH, hbd, fadB, mmgB; 3-hydroxybutyryl-CoA dehydrogenase [EC:1.1.1.157]	Butanoate metabolism	#Metabolism	##Carbohydrate metabolism
K00074	01100	paaH, hbd, fadB, mmgB; 3-hydroxybutyryl-CoA dehydrogenase [EC:1.1.1.157]	Metabolic pathways	#Metabolism	##Global and overview maps
K00074	01120	paaH, hbd, fadB, mmgB; 3-hydroxybutyryl-CoA dehydrogenase [EC:1.1.1.157]	Microbial metabolism in diverse environments	#Metabolism	##Global and overview maps
K00075	00520	murB; UDP-N-acetylmuramate dehydrogenase [EC:1.3.1.98]	Amino sugar and nucleotide sugar metabolism	#Metabolism	##Carbohydrate metabolism
K00075	00550	murB; UDP-N-acetylmuramate dehydrogenase [EC:1.3.1.98]	Peptidoglycan biosynthesis	#Metabolism	##Glycan biosynthesis and metabolism
K00075	01100	murB; UDP-N-acetylmuramate dehydrogenase [EC:1.3.1.98]	Metabolic pathways	#Metabolism	##Global and overview maps
K00077	00770	panE, apbA; 2-dehydropantoate 2-reductase [EC:1.1.1.169]	Pantothenate and CoA biosynthesis	#Metabolism	##Metabolism of cofactors and vitamins
K00077	01100	panE, apbA; 2-dehydropantoate 2-reductase [EC:1.1.1.169]	Metabolic pathways	#Metabolism	##Global and overview maps
K00077	01110	panE, apbA; 2-dehydropantoate 2-reductase [EC:1.1.1.169]	Biosynthesis of secondary metabolites	#Metabolism	##Global and overview maps
K00078	00040	DHDH; dihydrodiol dehydrogenase / D-xylose 1-dehydrogenase (NADP) [EC:1.3.1.20 1.1.1.179]	Pentose and glucuronate interconversions	#Metabolism	##Carbohydrate metabolism
K00078	00980	DHDH; dihydrodiol dehydrogenase / D-xylose 1-dehydrogenase (NADP) [EC:1.3.1.20 1.1.1.179]	Metabolism of xenobiotics by cytochrome P450	#Metabolism	##Xenobiotics biodegradation and metabolism
K00079	00590	CBR1; carbonyl reductase 1 [EC:1.1.1.184 1.1.1.189 1.1.1.197]	Arachidonic acid metabolism	#Metabolism	##Lipid metabolism
K00079	00980	CBR1; carbonyl reductase 1 [EC:1.1.1.184 1.1.1.189 1.1.1.197]	Metabolism of xenobiotics by cytochrome P450	#Metabolism	##Xenobiotics biodegradation and metabolism
K00079	01100	CBR1; carbonyl reductase 1 [EC:1.1.1.184 1.1.1.189 1.1.1.197]	Metabolic pathways	#Metabolism	##Global and overview maps
K00079	05204	CBR1; carbonyl reductase 1 [EC:1.1.1.184 1.1.1.189 1.1.1.197]	Chemical carcinogenesis	#Human Diseases	##Cancers: Overview
K00081	00590	CBR2; carbonyl reductase 2 [EC:1.1.1.184]	Arachidonic acid metabolism	#Metabolism	##Lipid metabolism
K00081	00980	CBR2; carbonyl reductase 2 [EC:1.1.1.184]	Metabolism of xenobiotics by cytochrome P450	#Metabolism	##Xenobiotics biodegradation and metabolism
K00081	01100	CBR2; carbonyl reductase 2 [EC:1.1.1.184]	Metabolic pathways	#Metabolism	##Global and overview maps
K00082	00740	ribD2; 5-amino-6-(5-phosphoribosylamino)uracil reductase [EC:1.1.1.193]	Riboflavin metabolism	#Metabolism	##Metabolism of cofactors and vitamins
K00082	01100	ribD2; 5-amino-6-(5-phosphoribosylamino)uracil reductase [EC:1.1.1.193]	Metabolic pathways	#Metabolism	##Global and overview maps
K00082	01110	ribD2; 5-amino-6-(5-phosphoribosylamino)uracil reductase [EC:1.1.1.193]	Biosynthesis of secondary metabolites	#Metabolism	##Global and overview maps
K00083	00940	E1.1.1.195; cinnamyl-alcohol dehydrogenase [EC:1.1.1.195]	Phenylpropanoid biosynthesis	#Metabolism	##Biosynthesis of other secondary metabolites
K00083	01100	E1.1.1.195; cinnamyl-alcohol dehydrogenase [EC:1.1.1.195]	Metabolic pathways	#Metabolism	##Global and overview maps
K00083	01110	E1.1.1.195; cinnamyl-alcohol dehydrogenase [EC:1.1.1.195]	Biosynthesis of secondary metabolites	#Metabolism	##Global and overview maps
K00084	00590	CBR3; carbonyl reductase 3 [EC:1.1.1.184]	Arachidonic acid metabolism	#Metabolism	##Lipid metabolism
K00084	00980	CBR3; carbonyl reductase 3 [EC:1.1.1.184]	Metabolism of xenobiotics by cytochrome P450	#Metabolism	##Xenobiotics biodegradation and metabolism
K00084	01100	CBR3; carbonyl reductase 3 [EC:1.1.1.184]	Metabolic pathways	#Metabolism	##Global and overview maps
K00086	00561	dhaT; 1,3-propanediol dehydrogenase [EC:1.1.1.202]	Glycerolipid metabolism	#Metabolism	##Lipid metabolism
K00086	00640	dhaT; 1,3-propanediol dehydrogenase [EC:1.1.1.202]	Propanoate metabolism	#Metabolism	##Carbohydrate metabolism
K00087	00230	ygeS, xdhA; xanthine dehydrogenase molybdenum-binding subunit [EC:1.17.1.4]	Purine metabolism	#Metabolism	##Nucleotide metabolism
K00087	01100	ygeS, xdhA; xanthine dehydrogenase molybdenum-binding subunit [EC:1.17.1.4]	Metabolic pathways	#Metabolism	##Global and overview maps
K00087	01120	ygeS, xdhA; xanthine dehydrogenase molybdenum-binding subunit [EC:1.17.1.4]	Microbial metabolism in diverse environments	#Metabolism	##Global and overview maps
K00088	00230	guaB; IMP dehydrogenase [EC:1.1.1.205]	Purine metabolism	#Metabolism	##Nucleotide metabolism
K00088	00983	guaB; IMP dehydrogenase [EC:1.1.1.205]	Drug metabolism - other enzymes	#Metabolism	##Xenobiotics biodegradation and metabolism
K00088	01100	guaB; IMP dehydrogenase [EC:1.1.1.205]	Metabolic pathways	#Metabolism	##Global and overview maps
K00088	01110	guaB; IMP dehydrogenase [EC:1.1.1.205]	Biosynthesis of secondary metabolites	#Metabolism	##Global and overview maps
K00089	00140	AKR1C2; 3alpha-hydroxysteroid 3-dehydrogenase [EC:1.1.1.213 1.1.1.357]	Steroid hormone biosynthesis	#Metabolism	##Lipid metabolism
K00090	00030	E1.1.1.215; gluconate 2-dehydrogenase [EC:1.1.1.215]	Pentose phosphate pathway	#Metabolism	##Carbohydrate metabolism
K00090	01100	E1.1.1.215; gluconate 2-dehydrogenase [EC:1.1.1.215]	Metabolic pathways	#Metabolism	##Global and overview maps
K00090	01120	E1.1.1.215; gluconate 2-dehydrogenase [EC:1.1.1.215]	Microbial metabolism in diverse environments	#Metabolism	##Global and overview maps
K00093	00680	mdh; methanol dehydrogenase [EC:1.1.1.244]	Methane metabolism	#Metabolism	##Energy metabolism
K00093	01100	mdh; methanol dehydrogenase [EC:1.1.1.244]	Metabolic pathways	#Metabolism	##Global and overview maps
K00093	01120	mdh; methanol dehydrogenase [EC:1.1.1.244]	Microbial metabolism in diverse environments	#Metabolism	##Global and overview maps
K00094	00052	E1.1.1.251, gatD; galactitol-1-phosphate 5-dehydrogenase [EC:1.1.1.251]	Galactose metabolism	#Metabolism	##Carbohydrate metabolism
K00094	01100	E1.1.1.251, gatD; galactitol-1-phosphate 5-dehydrogenase [EC:1.1.1.251]	Metabolic pathways	#Metabolism	##Global and overview maps
K00096	00564	araM, egsA; glycerol-1-phosphate dehydrogenase [NAD(P)+] [EC:1.1.1.261]	Glycerophospholipid metabolism	#Metabolism	##Lipid metabolism
K00097	00750	pdxA; 4-hydroxythreonine-4-phosphate dehydrogenase [EC:1.1.1.262]	Vitamin B6 metabolism	#Metabolism	##Metabolism of cofactors and vitamins
K00097	01100	pdxA; 4-hydroxythreonine-4-phosphate dehydrogenase [EC:1.1.1.262]	Metabolic pathways	#Metabolism	##Global and overview maps
K00099	00900	dxr; 1-deoxy-D-xylulose-5-phosphate reductoisomerase [EC:1.1.1.267]	Terpenoid backbone biosynthesis	#Metabolism	##Metabolism of terpenoids and polyketides
K00099	01100	dxr; 1-deoxy-D-xylulose-5-phosphate reductoisomerase [EC:1.1.1.267]	Metabolic pathways	#Metabolism	##Global and overview maps
K00099	01110	dxr; 1-deoxy-D-xylulose-5-phosphate reductoisomerase [EC:1.1.1.267]	Biosynthesis of secondary metabolites	#Metabolism	##Global and overview maps
K00099	01130	dxr; 1-deoxy-D-xylulose-5-phosphate reductoisomerase [EC:1.1.1.267]	Biosynthesis of antibiotics	#Metabolism	##Global and overview maps
K00100	00051	bdhAB; butanol dehydrogenase [EC:1.1.1.-]	Fructose and mannose metabolism	#Metabolism	##Carbohydrate metabolism
K00100	00363	bdhAB; butanol dehydrogenase [EC:1.1.1.-]	Bisphenol degradation	#Metabolism	##Xenobiotics biodegradation and metabolism
K00100	00591	bdhAB; butanol dehydrogenase [EC:1.1.1.-]	Linoleic acid metabolism	#Metabolism	##Lipid metabolism
K00100	00625	bdhAB; butanol dehydrogenase [EC:1.1.1.-]	Chloroalkane and chloroalkene degradation	#Metabolism	##Xenobiotics biodegradation and metabolism
K00100	00650	bdhAB; butanol dehydrogenase [EC:1.1.1.-]	Butanoate metabolism	#Metabolism	##Carbohydrate metabolism
K00100	01100	bdhAB; butanol dehydrogenase [EC:1.1.1.-]	Metabolic pathways	#Metabolism	##Global and overview maps
K00100	01120	bdhAB; butanol dehydrogenase [EC:1.1.1.-]	Microbial metabolism in diverse environments	#Metabolism	##Global and overview maps
K00101	00620	E1.1.2.3, lldD; L-lactate dehydrogenase (cytochrome) [EC:1.1.2.3]	Pyruvate metabolism	#Metabolism	##Carbohydrate metabolism
K00101	01100	E1.1.2.3, lldD; L-lactate dehydrogenase (cytochrome) [EC:1.1.2.3]	Metabolic pathways	#Metabolism	##Global and overview maps
K00102	00620	dld, LDHD; D-lactate dehydrogenase (cytochrome) [EC:1.1.2.4]	Pyruvate metabolism	#Metabolism	##Carbohydrate metabolism
K00103	00053	GULO; L-gulonolactone oxidase [EC:1.1.3.8]	Ascorbate and aldarate metabolism	#Metabolism	##Carbohydrate metabolism
K00103	01100	GULO; L-gulonolactone oxidase [EC:1.1.3.8]	Metabolic pathways	#Metabolism	##Global and overview maps
K00104	00630	glcD; glycolate oxidase [EC:1.1.3.15]	Glyoxylate and dicarboxylate metabolism	#Metabolism	##Carbohydrate metabolism
K00104	01100	glcD; glycolate oxidase [EC:1.1.3.15]	Metabolic pathways	#Metabolism	##Global and overview maps
K00104	01110	glcD; glycolate oxidase [EC:1.1.3.15]	Biosynthesis of secondary metabolites	#Metabolism	##Global and overview maps
K00104	01120	glcD; glycolate oxidase [EC:1.1.3.15]	Microbial metabolism in diverse environments	#Metabolism	##Global and overview maps
K00104	01130	glcD; glycolate oxidase [EC:1.1.3.15]	Biosynthesis of antibiotics	#Metabolism	##Global and overview maps
K00105	00564	E1.1.3.21; alpha-glycerophosphate oxidase [EC:1.1.3.21]	Glycerophospholipid metabolism	#Metabolism	##Lipid metabolism
K00105	01110	E1.1.3.21; alpha-glycerophosphate oxidase [EC:1.1.3.21]	Biosynthesis of secondary metabolites	#Metabolism	##Global and overview maps
K00106	00230	XDH; xanthine dehydrogenase/oxidase [EC:1.17.1.4 1.17.3.2]	Purine metabolism	#Metabolism	##Nucleotide metabolism
K00106	00232	XDH; xanthine dehydrogenase/oxidase [EC:1.17.1.4 1.17.3.2]	Caffeine metabolism	#Metabolism	##Biosynthesis of other secondary metabolites
K00106	00983	XDH; xanthine dehydrogenase/oxidase [EC:1.17.1.4 1.17.3.2]	Drug metabolism - other enzymes	#Metabolism	##Xenobiotics biodegradation and metabolism
K00106	01100	XDH; xanthine dehydrogenase/oxidase [EC:1.17.1.4 1.17.3.2]	Metabolic pathways	#Metabolism	##Global and overview maps
K00106	01110	XDH; xanthine dehydrogenase/oxidase [EC:1.17.1.4 1.17.3.2]	Biosynthesis of secondary metabolites	#Metabolism	##Global and overview maps
K00106	01120	XDH; xanthine dehydrogenase/oxidase [EC:1.17.1.4 1.17.3.2]	Microbial metabolism in diverse environments	#Metabolism	##Global and overview maps
K00106	04146	XDH; xanthine dehydrogenase/oxidase [EC:1.17.1.4 1.17.3.2]	Peroxisome	#Cellular Processes	##Transport and catabolism
K00108	00260	betA, CHDH; choline dehydrogenase [EC:1.1.99.1]	Glycine, serine and threonine metabolism	#Metabolism	##Amino acid metabolism
K00108	01100	betA, CHDH; choline dehydrogenase [EC:1.1.99.1]	Metabolic pathways	#Metabolism	##Global and overview maps
K00109	00650	E1.1.99.2; 2-hydroxyglutarate dehydrogenase [EC:1.1.99.2]	Butanoate metabolism	#Metabolism	##Carbohydrate metabolism
K00111	00564	glpA, glpD; glycerol-3-phosphate dehydrogenase [EC:1.1.5.3]	Glycerophospholipid metabolism	#Metabolism	##Lipid metabolism
K00111	01110	glpA, glpD; glycerol-3-phosphate dehydrogenase [EC:1.1.5.3]	Biosynthesis of secondary metabolites	#Metabolism	##Global and overview maps
K00112	00564	glpB; glycerol-3-phosphate dehydrogenase subunit B [EC:1.1.5.3]	Glycerophospholipid metabolism	#Metabolism	##Lipid metabolism
K00112	01110	glpB; glycerol-3-phosphate dehydrogenase subunit B [EC:1.1.5.3]	Biosynthesis of secondary metabolites	#Metabolism	##Global and overview maps
K00113	00564	glpC; glycerol-3-phosphate dehydrogenase subunit C [EC:1.1.5.3]	Glycerophospholipid metabolism	#Metabolism	##Lipid metabolism
K00113	01110	glpC; glycerol-3-phosphate dehydrogenase subunit C [EC:1.1.5.3]	Biosynthesis of secondary metabolites	#Metabolism	##Global and overview maps
K00114	00010	exaA; alcohol dehydrogenase (cytochrome c) [EC:1.1.2.8]	Glycolysis / Gluconeogenesis	#Metabolism	##Carbohydrate metabolism
K00114	00625	exaA; alcohol dehydrogenase (cytochrome c) [EC:1.1.2.8]	Chloroalkane and chloroalkene degradation	#Metabolism	##Xenobiotics biodegradation and metabolism
K00114	01100	exaA; alcohol dehydrogenase (cytochrome c) [EC:1.1.2.8]	Metabolic pathways	#Metabolism	##Global and overview maps
K00114	01110	exaA; alcohol dehydrogenase (cytochrome c) [EC:1.1.2.8]	Biosynthesis of secondary metabolites	#Metabolism	##Global and overview maps
K00114	01120	exaA; alcohol dehydrogenase (cytochrome c) [EC:1.1.2.8]	Microbial metabolism in diverse environments	#Metabolism	##Global and overview maps
K00114	01130	exaA; alcohol dehydrogenase (cytochrome c) [EC:1.1.2.8]	Biosynthesis of antibiotics	#Metabolism	##Global and overview maps
K00115	00030	E1.1.5.9; glucose dehydrogenase (acceptor) [EC:1.1.5.9]	Pentose phosphate pathway	#Metabolism	##Carbohydrate metabolism
K00115	01100	E1.1.5.9; glucose dehydrogenase (acceptor) [EC:1.1.5.9]	Metabolic pathways	#Metabolism	##Global and overview maps
K00115	01110	E1.1.5.9; glucose dehydrogenase (acceptor) [EC:1.1.5.9]	Biosynthesis of secondary metabolites	#Metabolism	##Global and overview maps
K00115	01130	E1.1.5.9; glucose dehydrogenase (acceptor) [EC:1.1.5.9]	Biosynthesis of antibiotics	#Metabolism	##Global and overview maps
K00116	00020	mqo; malate dehydrogenase (quinone) [EC:1.1.5.4]	Citrate cycle (TCA cycle)	#Metabolism	##Carbohydrate metabolism
K00116	00620	mqo; malate dehydrogenase (quinone) [EC:1.1.5.4]	Pyruvate metabolism	#Metabolism	##Carbohydrate metabolism
K00116	01100	mqo; malate dehydrogenase (quinone) [EC:1.1.5.4]	Metabolic pathways	#Metabolism	##Global and overview maps
K00116	01110	mqo; malate dehydrogenase (quinone) [EC:1.1.5.4]	Biosynthesis of secondary metabolites	#Metabolism	##Global and overview maps
K00116	01120	mqo; malate dehydrogenase (quinone) [EC:1.1.5.4]	Microbial metabolism in diverse environments	#Metabolism	##Global and overview maps
K00116	01130	mqo; malate dehydrogenase (quinone) [EC:1.1.5.4]	Biosynthesis of antibiotics	#Metabolism	##Global and overview maps
K00116	01200	mqo; malate dehydrogenase (quinone) [EC:1.1.5.4]	Carbon metabolism	#Metabolism	##Global and overview maps
K00117	00030	gcd; quinoprotein glucose dehydrogenase [EC:1.1.5.2]	Pentose phosphate pathway	#Metabolism	##Carbohydrate metabolism
K00117	01100	gcd; quinoprotein glucose dehydrogenase [EC:1.1.5.2]	Metabolic pathways	#Metabolism	##Global and overview maps
K00117	01110	gcd; quinoprotein glucose dehydrogenase [EC:1.1.5.2]	Biosynthesis of secondary metabolites	#Metabolism	##Global and overview maps
K00117	01130	gcd; quinoprotein glucose dehydrogenase [EC:1.1.5.2]	Biosynthesis of antibiotics	#Metabolism	##Global and overview maps
K00121	00010	frmA, ADH5, adhC; S-(hydroxymethyl)glutathione dehydrogenase / alcohol dehydrogenase [EC:1.1.1.284 1.1.1.1]	Glycolysis / Gluconeogenesis	#Metabolism	##Carbohydrate metabolism
K00121	00071	frmA, ADH5, adhC; S-(hydroxymethyl)glutathione dehydrogenase / alcohol dehydrogenase [EC:1.1.1.284 1.1.1.1]	Fatty acid degradation	#Metabolism	##Lipid metabolism
K00121	00350	frmA, ADH5, adhC; S-(hydroxymethyl)glutathione dehydrogenase / alcohol dehydrogenase [EC:1.1.1.284 1.1.1.1]	Tyrosine metabolism	#Metabolism	##Amino acid metabolism
K00121	00625	frmA, ADH5, adhC; S-(hydroxymethyl)glutathione dehydrogenase / alcohol dehydrogenase [EC:1.1.1.284 1.1.1.1]	Chloroalkane and chloroalkene degradation	#Metabolism	##Xenobiotics biodegradation and metabolism
K00121	00626	frmA, ADH5, adhC; S-(hydroxymethyl)glutathione dehydrogenase / alcohol dehydrogenase [EC:1.1.1.284 1.1.1.1]	Naphthalene degradation	#Metabolism	##Xenobiotics biodegradation and metabolism
K00121	00680	frmA, ADH5, adhC; S-(hydroxymethyl)glutathione dehydrogenase / alcohol dehydrogenase [EC:1.1.1.284 1.1.1.1]	Methane metabolism	#Metabolism	##Energy metabolism
K00121	00830	frmA, ADH5, adhC; S-(hydroxymethyl)glutathione dehydrogenase / alcohol dehydrogenase [EC:1.1.1.284 1.1.1.1]	Retinol metabolism	#Metabolism	##Metabolism of cofactors and vitamins
K00121	00980	frmA, ADH5, adhC; S-(hydroxymethyl)glutathione dehydrogenase / alcohol dehydrogenase [EC:1.1.1.284 1.1.1.1]	Metabolism of xenobiotics by cytochrome P450	#Metabolism	##Xenobiotics biodegradation and metabolism
K00121	00982	frmA, ADH5, adhC; S-(hydroxymethyl)glutathione dehydrogenase / alcohol dehydrogenase [EC:1.1.1.284 1.1.1.1]	Drug metabolism - cytochrome P450	#Metabolism	##Xenobiotics biodegradation and metabolism
K00121	01100	frmA, ADH5, adhC; S-(hydroxymethyl)glutathione dehydrogenase / alcohol dehydrogenase [EC:1.1.1.284 1.1.1.1]	Metabolic pathways	#Metabolism	##Global and overview maps
K00121	01110	frmA, ADH5, adhC; S-(hydroxymethyl)glutathione dehydrogenase / alcohol dehydrogenase [EC:1.1.1.284 1.1.1.1]	Biosynthesis of secondary metabolites	#Metabolism	##Global and overview maps
K00121	01120	frmA, ADH5, adhC; S-(hydroxymethyl)glutathione dehydrogenase / alcohol dehydrogenase [EC:1.1.1.284 1.1.1.1]	Microbial metabolism in diverse environments	#Metabolism	##Global and overview maps
K00121	01130	frmA, ADH5, adhC; S-(hydroxymethyl)glutathione dehydrogenase / alcohol dehydrogenase [EC:1.1.1.284 1.1.1.1]	Biosynthesis of antibiotics	#Metabolism	##Global and overview maps
K00121	01200	frmA, ADH5, adhC; S-(hydroxymethyl)glutathione dehydrogenase / alcohol dehydrogenase [EC:1.1.1.284 1.1.1.1]	Carbon metabolism	#Metabolism	##Global and overview maps
K00121	01220	frmA, ADH5, adhC; S-(hydroxymethyl)glutathione dehydrogenase / alcohol dehydrogenase [EC:1.1.1.284 1.1.1.1]	Degradation of aromatic compounds	#Metabolism	##Global and overview maps
K00121	05204	frmA, ADH5, adhC; S-(hydroxymethyl)glutathione dehydrogenase / alcohol dehydrogenase [EC:1.1.1.284 1.1.1.1]	Chemical carcinogenesis	#Human Diseases	##Cancers: Overview
K00122	00630	FDH; formate dehydrogenase [EC:1.2.1.2]	Glyoxylate and dicarboxylate metabolism	#Metabolism	##Carbohydrate metabolism
K00122	00680	FDH; formate dehydrogenase [EC:1.2.1.2]	Methane metabolism	#Metabolism	##Energy metabolism
K00122	01100	FDH; formate dehydrogenase [EC:1.2.1.2]	Metabolic pathways	#Metabolism	##Global and overview maps
K00122	01120	FDH; formate dehydrogenase [EC:1.2.1.2]	Microbial metabolism in diverse environments	#Metabolism	##Global and overview maps
K00122	01200	FDH; formate dehydrogenase [EC:1.2.1.2]	Carbon metabolism	#Metabolism	##Global and overview maps
K00123	00630	fdoG, fdfH; formate dehydrogenase major subunit [EC:1.2.1.2]	Glyoxylate and dicarboxylate metabolism	#Metabolism	##Carbohydrate metabolism
K00123	00680	fdoG, fdfH; formate dehydrogenase major subunit [EC:1.2.1.2]	Methane metabolism	#Metabolism	##Energy metabolism
K00123	01100	fdoG, fdfH; formate dehydrogenase major subunit [EC:1.2.1.2]	Metabolic pathways	#Metabolism	##Global and overview maps
K00123	01120	fdoG, fdfH; formate dehydrogenase major subunit [EC:1.2.1.2]	Microbial metabolism in diverse environments	#Metabolism	##Global and overview maps
K00123	01200	fdoG, fdfH; formate dehydrogenase major subunit [EC:1.2.1.2]	Carbon metabolism	#Metabolism	##Global and overview maps
K00124	00630	fdoH; formate dehydrogenase iron-sulfur subunit	Glyoxylate and dicarboxylate metabolism	#Metabolism	##Carbohydrate metabolism
K00124	00680	fdoH; formate dehydrogenase iron-sulfur subunit	Methane metabolism	#Metabolism	##Energy metabolism
K00124	01100	fdoH; formate dehydrogenase iron-sulfur subunit	Metabolic pathways	#Metabolism	##Global and overview maps
K00124	01120	fdoH; formate dehydrogenase iron-sulfur subunit	Microbial metabolism in diverse environments	#Metabolism	##Global and overview maps
K00124	01200	fdoH; formate dehydrogenase iron-sulfur subunit	Carbon metabolism	#Metabolism	##Global and overview maps
K00125	00630	E1.2.1.2B2; formate dehydrogenase, beta subunit [EC:1.2.1.2]	Glyoxylate and dicarboxylate metabolism	#Metabolism	##Carbohydrate metabolism
K00125	00680	E1.2.1.2B2; formate dehydrogenase, beta subunit [EC:1.2.1.2]	Methane metabolism	#Metabolism	##Energy metabolism
K00125	01100	E1.2.1.2B2; formate dehydrogenase, beta subunit [EC:1.2.1.2]	Metabolic pathways	#Metabolism	##Global and overview maps
K00125	01120	E1.2.1.2B2; formate dehydrogenase, beta subunit [EC:1.2.1.2]	Microbial metabolism in diverse environments	#Metabolism	##Global and overview maps
K00125	01200	E1.2.1.2B2; formate dehydrogenase, beta subunit [EC:1.2.1.2]	Carbon metabolism	#Metabolism	##Global and overview maps
K00126	00630	fdsD; formate dehydrogenase subunit delta [EC:1.2.1.2]	Glyoxylate and dicarboxylate metabolism	#Metabolism	##Carbohydrate metabolism
K00126	00680	fdsD; formate dehydrogenase subunit delta [EC:1.2.1.2]	Methane metabolism	#Metabolism	##Energy metabolism
K00126	01100	fdsD; formate dehydrogenase subunit delta [EC:1.2.1.2]	Metabolic pathways	#Metabolism	##Global and overview maps
K00126	01120	fdsD; formate dehydrogenase subunit delta [EC:1.2.1.2]	Microbial metabolism in diverse environments	#Metabolism	##Global and overview maps
K00126	01200	fdsD; formate dehydrogenase subunit delta [EC:1.2.1.2]	Carbon metabolism	#Metabolism	##Global and overview maps
K00127	00630	fdoI; formate dehydrogenase subunit gamma	Glyoxylate and dicarboxylate metabolism	#Metabolism	##Carbohydrate metabolism
K00127	00680	fdoI; formate dehydrogenase subunit gamma	Methane metabolism	#Metabolism	##Energy metabolism
K00127	01100	fdoI; formate dehydrogenase subunit gamma	Metabolic pathways	#Metabolism	##Global and overview maps
K00127	01120	fdoI; formate dehydrogenase subunit gamma	Microbial metabolism in diverse environments	#Metabolism	##Global and overview maps
K00127	01200	fdoI; formate dehydrogenase subunit gamma	Carbon metabolism	#Metabolism	##Global and overview maps
K00128	00010	E1.2.1.3; aldehyde dehydrogenase (NAD+) [EC:1.2.1.3]	Glycolysis / Gluconeogenesis	#Metabolism	##Carbohydrate metabolism
K00128	00040	E1.2.1.3; aldehyde dehydrogenase (NAD+) [EC:1.2.1.3]	Pentose and glucuronate interconversions	#Metabolism	##Carbohydrate metabolism
K00128	00053	E1.2.1.3; aldehyde dehydrogenase (NAD+) [EC:1.2.1.3]	Ascorbate and aldarate metabolism	#Metabolism	##Carbohydrate metabolism
K00128	00071	E1.2.1.3; aldehyde dehydrogenase (NAD+) [EC:1.2.1.3]	Fatty acid degradation	#Metabolism	##Lipid metabolism
K00128	00280	E1.2.1.3; aldehyde dehydrogenase (NAD+) [EC:1.2.1.3]	Valine, leucine and isoleucine degradation	#Metabolism	##Amino acid metabolism
K00128	00310	E1.2.1.3; aldehyde dehydrogenase (NAD+) [EC:1.2.1.3]	Lysine degradation	#Metabolism	##Amino acid metabolism
K00128	00330	E1.2.1.3; aldehyde dehydrogenase (NAD+) [EC:1.2.1.3]	Arginine and proline metabolism	#Metabolism	##Amino acid metabolism
K00128	00340	E1.2.1.3; aldehyde dehydrogenase (NAD+) [EC:1.2.1.3]	Histidine metabolism	#Metabolism	##Amino acid metabolism
K00128	00380	E1.2.1.3; aldehyde dehydrogenase (NAD+) [EC:1.2.1.3]	Tryptophan metabolism	#Metabolism	##Amino acid metabolism
K00128	00410	E1.2.1.3; aldehyde dehydrogenase (NAD+) [EC:1.2.1.3]	beta-Alanine metabolism	#Metabolism	##Metabolism of other amino acids
K00128	00561	E1.2.1.3; aldehyde dehydrogenase (NAD+) [EC:1.2.1.3]	Glycerolipid metabolism	#Metabolism	##Lipid metabolism
K00128	00620	E1.2.1.3; aldehyde dehydrogenase (NAD+) [EC:1.2.1.3]	Pyruvate metabolism	#Metabolism	##Carbohydrate metabolism
K00128	00625	E1.2.1.3; aldehyde dehydrogenase (NAD+) [EC:1.2.1.3]	Chloroalkane and chloroalkene degradation	#Metabolism	##Xenobiotics biodegradation and metabolism
K00128	00903	E1.2.1.3; aldehyde dehydrogenase (NAD+) [EC:1.2.1.3]	Limonene and pinene degradation	#Metabolism	##Metabolism of terpenoids and polyketides
K00128	01100	E1.2.1.3; aldehyde dehydrogenase (NAD+) [EC:1.2.1.3]	Metabolic pathways	#Metabolism	##Global and overview maps
K00128	01110	E1.2.1.3; aldehyde dehydrogenase (NAD+) [EC:1.2.1.3]	Biosynthesis of secondary metabolites	#Metabolism	##Global and overview maps
K00128	01120	E1.2.1.3; aldehyde dehydrogenase (NAD+) [EC:1.2.1.3]	Microbial metabolism in diverse environments	#Metabolism	##Global and overview maps
K00128	01130	E1.2.1.3; aldehyde dehydrogenase (NAD+) [EC:1.2.1.3]	Biosynthesis of antibiotics	#Metabolism	##Global and overview maps
K00129	00010	E1.2.1.5; aldehyde dehydrogenase (NAD(P)+) [EC:1.2.1.5]	Glycolysis / Gluconeogenesis	#Metabolism	##Carbohydrate metabolism
K00129	00340	E1.2.1.5; aldehyde dehydrogenase (NAD(P)+) [EC:1.2.1.5]	Histidine metabolism	#Metabolism	##Amino acid metabolism
K00129	00350	E1.2.1.5; aldehyde dehydrogenase (NAD(P)+) [EC:1.2.1.5]	Tyrosine metabolism	#Metabolism	##Amino acid metabolism
K00129	00360	E1.2.1.5; aldehyde dehydrogenase (NAD(P)+) [EC:1.2.1.5]	Phenylalanine metabolism	#Metabolism	##Amino acid metabolism
K00129	00410	E1.2.1.5; aldehyde dehydrogenase (NAD(P)+) [EC:1.2.1.5]	beta-Alanine metabolism	#Metabolism	##Metabolism of other amino acids
K00129	00980	E1.2.1.5; aldehyde dehydrogenase (NAD(P)+) [EC:1.2.1.5]	Metabolism of xenobiotics by cytochrome P450	#Metabolism	##Xenobiotics biodegradation and metabolism
K00129	00982	E1.2.1.5; aldehyde dehydrogenase (NAD(P)+) [EC:1.2.1.5]	Drug metabolism - cytochrome P450	#Metabolism	##Xenobiotics biodegradation and metabolism
K00129	01100	E1.2.1.5; aldehyde dehydrogenase (NAD(P)+) [EC:1.2.1.5]	Metabolic pathways	#Metabolism	##Global and overview maps
K00129	01110	E1.2.1.5; aldehyde dehydrogenase (NAD(P)+) [EC:1.2.1.5]	Biosynthesis of secondary metabolites	#Metabolism	##Global and overview maps
K00129	01120	E1.2.1.5; aldehyde dehydrogenase (NAD(P)+) [EC:1.2.1.5]	Microbial metabolism in diverse environments	#Metabolism	##Global and overview maps
K00129	05204	E1.2.1.5; aldehyde dehydrogenase (NAD(P)+) [EC:1.2.1.5]	Chemical carcinogenesis	#Human Diseases	##Cancers: Overview
K00130	00260	betB, gbsA; betaine-aldehyde dehydrogenase [EC:1.2.1.8]	Glycine, serine and threonine metabolism	#Metabolism	##Amino acid metabolism
K00130	01100	betB, gbsA; betaine-aldehyde dehydrogenase [EC:1.2.1.8]	Metabolic pathways	#Metabolism	##Global and overview maps
K00131	00010	gapN; glyceraldehyde-3-phosphate dehydrogenase (NADP+) [EC:1.2.1.9]	Glycolysis / Gluconeogenesis	#Metabolism	##Carbohydrate metabolism
K00131	00030	gapN; glyceraldehyde-3-phosphate dehydrogenase (NADP+) [EC:1.2.1.9]	Pentose phosphate pathway	#Metabolism	##Carbohydrate metabolism
K00131	01100	gapN; glyceraldehyde-3-phosphate dehydrogenase (NADP+) [EC:1.2.1.9]	Metabolic pathways	#Metabolism	##Global and overview maps
K00131	01120	gapN; glyceraldehyde-3-phosphate dehydrogenase (NADP+) [EC:1.2.1.9]	Microbial metabolism in diverse environments	#Metabolism	##Global and overview maps
K00131	01200	gapN; glyceraldehyde-3-phosphate dehydrogenase (NADP+) [EC:1.2.1.9]	Carbon metabolism	#Metabolism	##Global and overview maps
K00132	00620	E1.2.1.10; acetaldehyde dehydrogenase (acetylating) [EC:1.2.1.10]	Pyruvate metabolism	#Metabolism	##Carbohydrate metabolism
K00132	00650	E1.2.1.10; acetaldehyde dehydrogenase (acetylating) [EC:1.2.1.10]	Butanoate metabolism	#Metabolism	##Carbohydrate metabolism
K00132	01100	E1.2.1.10; acetaldehyde dehydrogenase (acetylating) [EC:1.2.1.10]	Metabolic pathways	#Metabolism	##Global and overview maps
K00132	01120	E1.2.1.10; acetaldehyde dehydrogenase (acetylating) [EC:1.2.1.10]	Microbial metabolism in diverse environments	#Metabolism	##Global and overview maps
K00133	00260	asd; aspartate-semialdehyde dehydrogenase [EC:1.2.1.11]	Glycine, serine and threonine metabolism	#Metabolism	##Amino acid metabolism
K00133	00261	asd; aspartate-semialdehyde dehydrogenase [EC:1.2.1.11]	Monobactam biosynthesis	#Metabolism	##Biosynthesis of other secondary metabolites
K00133	00270	asd; aspartate-semialdehyde dehydrogenase [EC:1.2.1.11]	Cysteine and methionine metabolism	#Metabolism	##Amino acid metabolism
K00133	00300	asd; aspartate-semialdehyde dehydrogenase [EC:1.2.1.11]	Lysine biosynthesis	#Metabolism	##Amino acid metabolism
K00133	01100	asd; aspartate-semialdehyde dehydrogenase [EC:1.2.1.11]	Metabolic pathways	#Metabolism	##Global and overview maps
K00133	01110	asd; aspartate-semialdehyde dehydrogenase [EC:1.2.1.11]	Biosynthesis of secondary metabolites	#Metabolism	##Global and overview maps
K00133	01120	asd; aspartate-semialdehyde dehydrogenase [EC:1.2.1.11]	Microbial metabolism in diverse environments	#Metabolism	##Global and overview maps
K00133	01130	asd; aspartate-semialdehyde dehydrogenase [EC:1.2.1.11]	Biosynthesis of antibiotics	#Metabolism	##Global and overview maps
K00133	01210	asd; aspartate-semialdehyde dehydrogenase [EC:1.2.1.11]	2-Oxocarboxylic acid metabolism	#Metabolism	##Global and overview maps
K00133	01230	asd; aspartate-semialdehyde dehydrogenase [EC:1.2.1.11]	Biosynthesis of amino acids	#Metabolism	##Global and overview maps
K00134	00010	GAPDH, gapA; glyceraldehyde 3-phosphate dehydrogenase [EC:1.2.1.12]	Glycolysis / Gluconeogenesis	#Metabolism	##Carbohydrate metabolism
K00134	00710	GAPDH, gapA; glyceraldehyde 3-phosphate dehydrogenase [EC:1.2.1.12]	Carbon fixation in photosynthetic organisms	#Metabolism	##Energy metabolism
K00134	01100	GAPDH, gapA; glyceraldehyde 3-phosphate dehydrogenase [EC:1.2.1.12]	Metabolic pathways	#Metabolism	##Global and overview maps
K00134	01110	GAPDH, gapA; glyceraldehyde 3-phosphate dehydrogenase [EC:1.2.1.12]	Biosynthesis of secondary metabolites	#Metabolism	##Global and overview maps
K00134	01120	GAPDH, gapA; glyceraldehyde 3-phosphate dehydrogenase [EC:1.2.1.12]	Microbial metabolism in diverse environments	#Metabolism	##Global and overview maps
K00134	01130	GAPDH, gapA; glyceraldehyde 3-phosphate dehydrogenase [EC:1.2.1.12]	Biosynthesis of antibiotics	#Metabolism	##Global and overview maps
K00134	01200	GAPDH, gapA; glyceraldehyde 3-phosphate dehydrogenase [EC:1.2.1.12]	Carbon metabolism	#Metabolism	##Global and overview maps
K00134	01230	GAPDH, gapA; glyceraldehyde 3-phosphate dehydrogenase [EC:1.2.1.12]	Biosynthesis of amino acids	#Metabolism	##Global and overview maps
K00134	04066	GAPDH, gapA; glyceraldehyde 3-phosphate dehydrogenase [EC:1.2.1.12]	HIF-1 signaling pathway	#Environmental Information Processing	##Signal transduction
K00134	05010	GAPDH, gapA; glyceraldehyde 3-phosphate dehydrogenase [EC:1.2.1.12]	Alzheimer's disease	#Human Diseases	##Neurodegenerative diseases
K00135	00250	gabD; succinate-semialdehyde dehydrogenase / glutarate-semialdehyde dehydrogenase [EC:1.2.1.16 1.2.1.79 1.2.1.20]	Alanine, aspartate and glutamate metabolism	#Metabolism	##Amino acid metabolism
K00135	00310	gabD; succinate-semialdehyde dehydrogenase / glutarate-semialdehyde dehydrogenase [EC:1.2.1.16 1.2.1.79 1.2.1.20]	Lysine degradation	#Metabolism	##Amino acid metabolism
K00135	00350	gabD; succinate-semialdehyde dehydrogenase / glutarate-semialdehyde dehydrogenase [EC:1.2.1.16 1.2.1.79 1.2.1.20]	Tyrosine metabolism	#Metabolism	##Amino acid metabolism
K00135	00650	gabD; succinate-semialdehyde dehydrogenase / glutarate-semialdehyde dehydrogenase [EC:1.2.1.16 1.2.1.79 1.2.1.20]	Butanoate metabolism	#Metabolism	##Carbohydrate metabolism
K00135	01100	gabD; succinate-semialdehyde dehydrogenase / glutarate-semialdehyde dehydrogenase [EC:1.2.1.16 1.2.1.79 1.2.1.20]	Metabolic pathways	#Metabolism	##Global and overview maps
K00135	01120	gabD; succinate-semialdehyde dehydrogenase / glutarate-semialdehyde dehydrogenase [EC:1.2.1.16 1.2.1.79 1.2.1.20]	Microbial metabolism in diverse environments	#Metabolism	##Global and overview maps
K00137	00330	prr; aminobutyraldehyde dehydrogenase [EC:1.2.1.19]	Arginine and proline metabolism	#Metabolism	##Amino acid metabolism
K00137	00410	prr; aminobutyraldehyde dehydrogenase [EC:1.2.1.19]	beta-Alanine metabolism	#Metabolism	##Metabolism of other amino acids
K00137	01100	prr; aminobutyraldehyde dehydrogenase [EC:1.2.1.19]	Metabolic pathways	#Metabolism	##Global and overview maps
K00138	00010	aldB; aldehyde dehydrogenase [EC:1.2.1.-]	Glycolysis / Gluconeogenesis	#Metabolism	##Carbohydrate metabolism
K00138	00620	aldB; aldehyde dehydrogenase [EC:1.2.1.-]	Pyruvate metabolism	#Metabolism	##Carbohydrate metabolism
K00138	01100	aldB; aldehyde dehydrogenase [EC:1.2.1.-]	Metabolic pathways	#Metabolism	##Global and overview maps
K00138	01110	aldB; aldehyde dehydrogenase [EC:1.2.1.-]	Biosynthesis of secondary metabolites	#Metabolism	##Global and overview maps
K00138	01120	aldB; aldehyde dehydrogenase [EC:1.2.1.-]	Microbial metabolism in diverse environments	#Metabolism	##Global and overview maps
K00139	00250	ALDH5A1; succinate-semialdehyde dehydrogenase [EC:1.2.1.24]	Alanine, aspartate and glutamate metabolism	#Metabolism	##Amino acid metabolism
K00139	00650	ALDH5A1; succinate-semialdehyde dehydrogenase [EC:1.2.1.24]	Butanoate metabolism	#Metabolism	##Carbohydrate metabolism
K00139	01100	ALDH5A1; succinate-semialdehyde dehydrogenase [EC:1.2.1.24]	Metabolic pathways	#Metabolism	##Global and overview maps
K00139	01120	ALDH5A1; succinate-semialdehyde dehydrogenase [EC:1.2.1.24]	Microbial metabolism in diverse environments	#Metabolism	##Global and overview maps
K00140	00280	mmsA, iolA, ALDH6A1; malonate-semialdehyde dehydrogenase (acetylating) / methylmalonate-semialdehyde dehydrogenase [EC:1.2.1.18 1.2.1.27]	Valine, leucine and isoleucine degradation	#Metabolism	##Amino acid metabolism
K00140	00410	mmsA, iolA, ALDH6A1; malonate-semialdehyde dehydrogenase (acetylating) / methylmalonate-semialdehyde dehydrogenase [EC:1.2.1.18 1.2.1.27]	beta-Alanine metabolism	#Metabolism	##Metabolism of other amino acids
K00140	00562	mmsA, iolA, ALDH6A1; malonate-semialdehyde dehydrogenase (acetylating) / methylmalonate-semialdehyde dehydrogenase [EC:1.2.1.18 1.2.1.27]	Inositol phosphate metabolism	#Metabolism	##Carbohydrate metabolism
K00140	00640	mmsA, iolA, ALDH6A1; malonate-semialdehyde dehydrogenase (acetylating) / methylmalonate-semialdehyde dehydrogenase [EC:1.2.1.18 1.2.1.27]	Propanoate metabolism	#Metabolism	##Carbohydrate metabolism
K00140	01100	mmsA, iolA, ALDH6A1; malonate-semialdehyde dehydrogenase (acetylating) / methylmalonate-semialdehyde dehydrogenase [EC:1.2.1.18 1.2.1.27]	Metabolic pathways	#Metabolism	##Global and overview maps
K00140	01200	mmsA, iolA, ALDH6A1; malonate-semialdehyde dehydrogenase (acetylating) / methylmalonate-semialdehyde dehydrogenase [EC:1.2.1.18 1.2.1.27]	Carbon metabolism	#Metabolism	##Global and overview maps
K00141	00622	xylC; benzaldehyde dehydrogenase (NAD) [EC:1.2.1.28]	Xylene degradation	#Metabolism	##Xenobiotics biodegradation and metabolism
K00141	00623	xylC; benzaldehyde dehydrogenase (NAD) [EC:1.2.1.28]	Toluene degradation	#Metabolism	##Xenobiotics biodegradation and metabolism
K00141	00627	xylC; benzaldehyde dehydrogenase (NAD) [EC:1.2.1.28]	Aminobenzoate degradation	#Metabolism	##Xenobiotics biodegradation and metabolism
K00141	01100	xylC; benzaldehyde dehydrogenase (NAD) [EC:1.2.1.28]	Metabolic pathways	#Metabolism	##Global and overview maps
K00141	01120	xylC; benzaldehyde dehydrogenase (NAD) [EC:1.2.1.28]	Microbial metabolism in diverse environments	#Metabolism	##Global and overview maps
K00141	01220	xylC; benzaldehyde dehydrogenase (NAD) [EC:1.2.1.28]	Degradation of aromatic compounds	#Metabolism	##Global and overview maps
K00143	00300	LYS2; L-aminoadipate-semialdehyde dehydrogenase [EC:1.2.1.31]	Lysine biosynthesis	#Metabolism	##Amino acid metabolism
K00143	00310	LYS2; L-aminoadipate-semialdehyde dehydrogenase [EC:1.2.1.31]	Lysine degradation	#Metabolism	##Amino acid metabolism
K00143	01100	LYS2; L-aminoadipate-semialdehyde dehydrogenase [EC:1.2.1.31]	Metabolic pathways	#Metabolism	##Global and overview maps
K00143	01110	LYS2; L-aminoadipate-semialdehyde dehydrogenase [EC:1.2.1.31]	Biosynthesis of secondary metabolites	#Metabolism	##Global and overview maps
K00143	01130	LYS2; L-aminoadipate-semialdehyde dehydrogenase [EC:1.2.1.31]	Biosynthesis of antibiotics	#Metabolism	##Global and overview maps
K00143	01230	LYS2; L-aminoadipate-semialdehyde dehydrogenase [EC:1.2.1.31]	Biosynthesis of amino acids	#Metabolism	##Global and overview maps
K00145	00220	argC; N-acetyl-gamma-glutamyl-phosphate reductase [EC:1.2.1.38]	Arginine biosynthesis	#Metabolism	##Amino acid metabolism
K00145	01100	argC; N-acetyl-gamma-glutamyl-phosphate reductase [EC:1.2.1.38]	Metabolic pathways	#Metabolism	##Global and overview maps
K00145	01110	argC; N-acetyl-gamma-glutamyl-phosphate reductase [EC:1.2.1.38]	Biosynthesis of secondary metabolites	#Metabolism	##Global and overview maps
K00145	01130	argC; N-acetyl-gamma-glutamyl-phosphate reductase [EC:1.2.1.38]	Biosynthesis of antibiotics	#Metabolism	##Global and overview maps
K00145	01210	argC; N-acetyl-gamma-glutamyl-phosphate reductase [EC:1.2.1.38]	2-Oxocarboxylic acid metabolism	#Metabolism	##Global and overview maps
K00145	01230	argC; N-acetyl-gamma-glutamyl-phosphate reductase [EC:1.2.1.38]	Biosynthesis of amino acids	#Metabolism	##Global and overview maps
K00146	00360	feaB; phenylacetaldehyde dehydrogenase [EC:1.2.1.39]	Phenylalanine metabolism	#Metabolism	##Amino acid metabolism
K00146	00643	feaB; phenylacetaldehyde dehydrogenase [EC:1.2.1.39]	Styrene degradation	#Metabolism	##Xenobiotics biodegradation and metabolism
K00146	01100	feaB; phenylacetaldehyde dehydrogenase [EC:1.2.1.39]	Metabolic pathways	#Metabolism	##Global and overview maps
K00146	01120	feaB; phenylacetaldehyde dehydrogenase [EC:1.2.1.39]	Microbial metabolism in diverse environments	#Metabolism	##Global and overview maps
K00147	00330	proA; glutamate-5-semialdehyde dehydrogenase [EC:1.2.1.41]	Arginine and proline metabolism	#Metabolism	##Amino acid metabolism
K00147	00332	proA; glutamate-5-semialdehyde dehydrogenase [EC:1.2.1.41]	Carbapenem biosynthesis	#Metabolism	##Biosynthesis of other secondary metabolites
K00147	01100	proA; glutamate-5-semialdehyde dehydrogenase [EC:1.2.1.41]	Metabolic pathways	#Metabolism	##Global and overview maps
K00147	01110	proA; glutamate-5-semialdehyde dehydrogenase [EC:1.2.1.41]	Biosynthesis of secondary metabolites	#Metabolism	##Global and overview maps
K00147	01130	proA; glutamate-5-semialdehyde dehydrogenase [EC:1.2.1.41]	Biosynthesis of antibiotics	#Metabolism	##Global and overview maps
K00147	01230	proA; glutamate-5-semialdehyde dehydrogenase [EC:1.2.1.41]	Biosynthesis of amino acids	#Metabolism	##Global and overview maps
K00148	00625	fdhA; glutathione-independent formaldehyde dehydrogenase [EC:1.2.1.46]	Chloroalkane and chloroalkene degradation	#Metabolism	##Xenobiotics biodegradation and metabolism
K00148	00680	fdhA; glutathione-independent formaldehyde dehydrogenase [EC:1.2.1.46]	Methane metabolism	#Metabolism	##Energy metabolism
K00148	01100	fdhA; glutathione-independent formaldehyde dehydrogenase [EC:1.2.1.46]	Metabolic pathways	#Metabolism	##Global and overview maps
K00148	01120	fdhA; glutathione-independent formaldehyde dehydrogenase [EC:1.2.1.46]	Microbial metabolism in diverse environments	#Metabolism	##Global and overview maps
K00148	01200	fdhA; glutathione-independent formaldehyde dehydrogenase [EC:1.2.1.46]	Carbon metabolism	#Metabolism	##Global and overview maps
K00149	00010	ALDH9A1; aldehyde dehydrogenase family 9 member A1 [EC:1.2.1.47 1.2.1.3]	Glycolysis / Gluconeogenesis	#Metabolism	##Carbohydrate metabolism
K00149	00053	ALDH9A1; aldehyde dehydrogenase family 9 member A1 [EC:1.2.1.47 1.2.1.3]	Ascorbate and aldarate metabolism	#Metabolism	##Carbohydrate metabolism
K00149	00071	ALDH9A1; aldehyde dehydrogenase family 9 member A1 [EC:1.2.1.47 1.2.1.3]	Fatty acid degradation	#Metabolism	##Lipid metabolism
K00149	00280	ALDH9A1; aldehyde dehydrogenase family 9 member A1 [EC:1.2.1.47 1.2.1.3]	Valine, leucine and isoleucine degradation	#Metabolism	##Amino acid metabolism
K00149	00310	ALDH9A1; aldehyde dehydrogenase family 9 member A1 [EC:1.2.1.47 1.2.1.3]	Lysine degradation	#Metabolism	##Amino acid metabolism
K00149	00330	ALDH9A1; aldehyde dehydrogenase family 9 member A1 [EC:1.2.1.47 1.2.1.3]	Arginine and proline metabolism	#Metabolism	##Amino acid metabolism
K00149	00340	ALDH9A1; aldehyde dehydrogenase family 9 member A1 [EC:1.2.1.47 1.2.1.3]	Histidine metabolism	#Metabolism	##Amino acid metabolism
K00149	00380	ALDH9A1; aldehyde dehydrogenase family 9 member A1 [EC:1.2.1.47 1.2.1.3]	Tryptophan metabolism	#Metabolism	##Amino acid metabolism
K00149	00410	ALDH9A1; aldehyde dehydrogenase family 9 member A1 [EC:1.2.1.47 1.2.1.3]	beta-Alanine metabolism	#Metabolism	##Metabolism of other amino acids
K00149	00561	ALDH9A1; aldehyde dehydrogenase family 9 member A1 [EC:1.2.1.47 1.2.1.3]	Glycerolipid metabolism	#Metabolism	##Lipid metabolism
K00149	00620	ALDH9A1; aldehyde dehydrogenase family 9 member A1 [EC:1.2.1.47 1.2.1.3]	Pyruvate metabolism	#Metabolism	##Carbohydrate metabolism
K00149	01100	ALDH9A1; aldehyde dehydrogenase family 9 member A1 [EC:1.2.1.47 1.2.1.3]	Metabolic pathways	#Metabolism	##Global and overview maps
K00149	01110	ALDH9A1; aldehyde dehydrogenase family 9 member A1 [EC:1.2.1.47 1.2.1.3]	Biosynthesis of secondary metabolites	#Metabolism	##Global and overview maps
K00149	01120	ALDH9A1; aldehyde dehydrogenase family 9 member A1 [EC:1.2.1.47 1.2.1.3]	Microbial metabolism in diverse environments	#Metabolism	##Global and overview maps
K00149	01130	ALDH9A1; aldehyde dehydrogenase family 9 member A1 [EC:1.2.1.47 1.2.1.3]	Biosynthesis of antibiotics	#Metabolism	##Global and overview maps
K00150	00010	gap2; glyceraldehyde-3-phosphate dehydrogenase (NAD(P)) [EC:1.2.1.59]	Glycolysis / Gluconeogenesis	#Metabolism	##Carbohydrate metabolism
K00150	00710	gap2; glyceraldehyde-3-phosphate dehydrogenase (NAD(P)) [EC:1.2.1.59]	Carbon fixation in photosynthetic organisms	#Metabolism	##Energy metabolism
K00150	01100	gap2; glyceraldehyde-3-phosphate dehydrogenase (NAD(P)) [EC:1.2.1.59]	Metabolic pathways	#Metabolism	##Global and overview maps
K00150	01110	gap2; glyceraldehyde-3-phosphate dehydrogenase (NAD(P)) [EC:1.2.1.59]	Biosynthesis of secondary metabolites	#Metabolism	##Global and overview maps
K00150	01120	gap2; glyceraldehyde-3-phosphate dehydrogenase (NAD(P)) [EC:1.2.1.59]	Microbial metabolism in diverse environments	#Metabolism	##Global and overview maps
K00150	01130	gap2; glyceraldehyde-3-phosphate dehydrogenase (NAD(P)) [EC:1.2.1.59]	Biosynthesis of antibiotics	#Metabolism	##Global and overview maps
K00150	01200	gap2; glyceraldehyde-3-phosphate dehydrogenase (NAD(P)) [EC:1.2.1.59]	Carbon metabolism	#Metabolism	##Global and overview maps
K00150	01230	gap2; glyceraldehyde-3-phosphate dehydrogenase (NAD(P)) [EC:1.2.1.59]	Biosynthesis of amino acids	#Metabolism	##Global and overview maps
K00151	00350	hpaE, hpcC; 5-carboxymethyl-2-hydroxymuconic-semialdehyde dehydrogenase [EC:1.2.1.60]	Tyrosine metabolism	#Metabolism	##Amino acid metabolism
K00151	01120	hpaE, hpcC; 5-carboxymethyl-2-hydroxymuconic-semialdehyde dehydrogenase [EC:1.2.1.60]	Microbial metabolism in diverse environments	#Metabolism	##Global and overview maps
K00151	01220	hpaE, hpcC; 5-carboxymethyl-2-hydroxymuconic-semialdehyde dehydrogenase [EC:1.2.1.60]	Degradation of aromatic compounds	#Metabolism	##Global and overview maps
K00152	00626	nahF; salicylaldehyde dehydrogenase [EC:1.2.1.65]	Naphthalene degradation	#Metabolism	##Xenobiotics biodegradation and metabolism
K00152	01100	nahF; salicylaldehyde dehydrogenase [EC:1.2.1.65]	Metabolic pathways	#Metabolism	##Global and overview maps
K00152	01120	nahF; salicylaldehyde dehydrogenase [EC:1.2.1.65]	Microbial metabolism in diverse environments	#Metabolism	##Global and overview maps
K00152	01220	nahF; salicylaldehyde dehydrogenase [EC:1.2.1.65]	Degradation of aromatic compounds	#Metabolism	##Global and overview maps
K00156	00620	poxB; pyruvate dehydrogenase (quinone) [EC:1.2.5.1]	Pyruvate metabolism	#Metabolism	##Carbohydrate metabolism
K00157	00280	AOX; aldehyde oxidase [EC:1.2.3.1]	Valine, leucine and isoleucine degradation	#Metabolism	##Amino acid metabolism
K00157	00350	AOX; aldehyde oxidase [EC:1.2.3.1]	Tyrosine metabolism	#Metabolism	##Amino acid metabolism
K00157	00380	AOX; aldehyde oxidase [EC:1.2.3.1]	Tryptophan metabolism	#Metabolism	##Amino acid metabolism
K00157	00750	AOX; aldehyde oxidase [EC:1.2.3.1]	Vitamin B6 metabolism	#Metabolism	##Metabolism of cofactors and vitamins
K00157	00760	AOX; aldehyde oxidase [EC:1.2.3.1]	Nicotinate and nicotinamide metabolism	#Metabolism	##Metabolism of cofactors and vitamins
K00157	00830	AOX; aldehyde oxidase [EC:1.2.3.1]	Retinol metabolism	#Metabolism	##Metabolism of cofactors and vitamins
K00157	00982	AOX; aldehyde oxidase [EC:1.2.3.1]	Drug metabolism - cytochrome P450	#Metabolism	##Xenobiotics biodegradation and metabolism
K00157	01100	AOX; aldehyde oxidase [EC:1.2.3.1]	Metabolic pathways	#Metabolism	##Global and overview maps
K00157	01120	AOX; aldehyde oxidase [EC:1.2.3.1]	Microbial metabolism in diverse environments	#Metabolism	##Global and overview maps
K00157	04630	AOX; aldehyde oxidase [EC:1.2.3.1]	Jak-STAT signaling pathway	#Environmental Information Processing	##Signal transduction
K00158	00620	E1.2.3.3, poxL; pyruvate oxidase [EC:1.2.3.3]	Pyruvate metabolism	#Metabolism	##Carbohydrate metabolism
K00158	01100	E1.2.3.3, poxL; pyruvate oxidase [EC:1.2.3.3]	Metabolic pathways	#Metabolism	##Global and overview maps
K00161	00010	PDHA, pdhA; pyruvate dehydrogenase E1 component alpha subunit [EC:1.2.4.1]	Glycolysis / Gluconeogenesis	#Metabolism	##Carbohydrate metabolism
K00161	00020	PDHA, pdhA; pyruvate dehydrogenase E1 component alpha subunit [EC:1.2.4.1]	Citrate cycle (TCA cycle)	#Metabolism	##Carbohydrate metabolism
K00161	00620	PDHA, pdhA; pyruvate dehydrogenase E1 component alpha subunit [EC:1.2.4.1]	Pyruvate metabolism	#Metabolism	##Carbohydrate metabolism
K00161	01100	PDHA, pdhA; pyruvate dehydrogenase E1 component alpha subunit [EC:1.2.4.1]	Metabolic pathways	#Metabolism	##Global and overview maps
K00161	01110	PDHA, pdhA; pyruvate dehydrogenase E1 component alpha subunit [EC:1.2.4.1]	Biosynthesis of secondary metabolites	#Metabolism	##Global and overview maps
K00161	01120	PDHA, pdhA; pyruvate dehydrogenase E1 component alpha subunit [EC:1.2.4.1]	Microbial metabolism in diverse environments	#Metabolism	##Global and overview maps
K00161	01130	PDHA, pdhA; pyruvate dehydrogenase E1 component alpha subunit [EC:1.2.4.1]	Biosynthesis of antibiotics	#Metabolism	##Global and overview maps
K00161	01200	PDHA, pdhA; pyruvate dehydrogenase E1 component alpha subunit [EC:1.2.4.1]	Carbon metabolism	#Metabolism	##Global and overview maps
K00161	04066	PDHA, pdhA; pyruvate dehydrogenase E1 component alpha subunit [EC:1.2.4.1]	HIF-1 signaling pathway	#Environmental Information Processing	##Signal transduction
K00161	04922	PDHA, pdhA; pyruvate dehydrogenase E1 component alpha subunit [EC:1.2.4.1]	Glucagon signaling pathway	#Organismal Systems	##Endocrine system
K00161	05230	PDHA, pdhA; pyruvate dehydrogenase E1 component alpha subunit [EC:1.2.4.1]	Central carbon metabolism in cancer	#Human Diseases	##Cancers: Overview
K00162	00010	PDHB, pdhB; pyruvate dehydrogenase E1 component beta subunit [EC:1.2.4.1]	Glycolysis / Gluconeogenesis	#Metabolism	##Carbohydrate metabolism
K00162	00020	PDHB, pdhB; pyruvate dehydrogenase E1 component beta subunit [EC:1.2.4.1]	Citrate cycle (TCA cycle)	#Metabolism	##Carbohydrate metabolism
K00162	00620	PDHB, pdhB; pyruvate dehydrogenase E1 component beta subunit [EC:1.2.4.1]	Pyruvate metabolism	#Metabolism	##Carbohydrate metabolism
K00162	01100	PDHB, pdhB; pyruvate dehydrogenase E1 component beta subunit [EC:1.2.4.1]	Metabolic pathways	#Metabolism	##Global and overview maps
K00162	01110	PDHB, pdhB; pyruvate dehydrogenase E1 component beta subunit [EC:1.2.4.1]	Biosynthesis of secondary metabolites	#Metabolism	##Global and overview maps
K00162	01120	PDHB, pdhB; pyruvate dehydrogenase E1 component beta subunit [EC:1.2.4.1]	Microbial metabolism in diverse environments	#Metabolism	##Global and overview maps
K00162	01130	PDHB, pdhB; pyruvate dehydrogenase E1 component beta subunit [EC:1.2.4.1]	Biosynthesis of antibiotics	#Metabolism	##Global and overview maps
K00162	01200	PDHB, pdhB; pyruvate dehydrogenase E1 component beta subunit [EC:1.2.4.1]	Carbon metabolism	#Metabolism	##Global and overview maps
K00162	04066	PDHB, pdhB; pyruvate dehydrogenase E1 component beta subunit [EC:1.2.4.1]	HIF-1 signaling pathway	#Environmental Information Processing	##Signal transduction
K00162	04922	PDHB, pdhB; pyruvate dehydrogenase E1 component beta subunit [EC:1.2.4.1]	Glucagon signaling pathway	#Organismal Systems	##Endocrine system
K00162	05230	PDHB, pdhB; pyruvate dehydrogenase E1 component beta subunit [EC:1.2.4.1]	Central carbon metabolism in cancer	#Human Diseases	##Cancers: Overview
K00163	00010	aceE; pyruvate dehydrogenase E1 component [EC:1.2.4.1]	Glycolysis / Gluconeogenesis	#Metabolism	##Carbohydrate metabolism
K00163	00020	aceE; pyruvate dehydrogenase E1 component [EC:1.2.4.1]	Citrate cycle (TCA cycle)	#Metabolism	##Carbohydrate metabolism
K00163	00620	aceE; pyruvate dehydrogenase E1 component [EC:1.2.4.1]	Pyruvate metabolism	#Metabolism	##Carbohydrate metabolism
K00163	01100	aceE; pyruvate dehydrogenase E1 component [EC:1.2.4.1]	Metabolic pathways	#Metabolism	##Global and overview maps
K00163	01110	aceE; pyruvate dehydrogenase E1 component [EC:1.2.4.1]	Biosynthesis of secondary metabolites	#Metabolism	##Global and overview maps
K00163	01120	aceE; pyruvate dehydrogenase E1 component [EC:1.2.4.1]	Microbial metabolism in diverse environments	#Metabolism	##Global and overview maps
K00163	01130	aceE; pyruvate dehydrogenase E1 component [EC:1.2.4.1]	Biosynthesis of antibiotics	#Metabolism	##Global and overview maps
K00163	01200	aceE; pyruvate dehydrogenase E1 component [EC:1.2.4.1]	Carbon metabolism	#Metabolism	##Global and overview maps
K00164	00020	OGDH, sucA; 2-oxoglutarate dehydrogenase E1 component [EC:1.2.4.2]	Citrate cycle (TCA cycle)	#Metabolism	##Carbohydrate metabolism
K00164	00310	OGDH, sucA; 2-oxoglutarate dehydrogenase E1 component [EC:1.2.4.2]	Lysine degradation	#Metabolism	##Amino acid metabolism
K00164	00380	OGDH, sucA; 2-oxoglutarate dehydrogenase E1 component [EC:1.2.4.2]	Tryptophan metabolism	#Metabolism	##Amino acid metabolism
K00164	01100	OGDH, sucA; 2-oxoglutarate dehydrogenase E1 component [EC:1.2.4.2]	Metabolic pathways	#Metabolism	##Global and overview maps
K00164	01110	OGDH, sucA; 2-oxoglutarate dehydrogenase E1 component [EC:1.2.4.2]	Biosynthesis of secondary metabolites	#Metabolism	##Global and overview maps
K00164	01120	OGDH, sucA; 2-oxoglutarate dehydrogenase E1 component [EC:1.2.4.2]	Microbial metabolism in diverse environments	#Metabolism	##Global and overview maps
K00164	01130	OGDH, sucA; 2-oxoglutarate dehydrogenase E1 component [EC:1.2.4.2]	Biosynthesis of antibiotics	#Metabolism	##Global and overview maps
K00164	01200	OGDH, sucA; 2-oxoglutarate dehydrogenase E1 component [EC:1.2.4.2]	Carbon metabolism	#Metabolism	##Global and overview maps
K00166	00280	BCKDHA, bkdA1; 2-oxoisovalerate dehydrogenase E1 component alpha subunit [EC:1.2.4.4]	Valine, leucine and isoleucine degradation	#Metabolism	##Amino acid metabolism
K00166	00640	BCKDHA, bkdA1; 2-oxoisovalerate dehydrogenase E1 component alpha subunit [EC:1.2.4.4]	Propanoate metabolism	#Metabolism	##Carbohydrate metabolism
K00166	01100	BCKDHA, bkdA1; 2-oxoisovalerate dehydrogenase E1 component alpha subunit [EC:1.2.4.4]	Metabolic pathways	#Metabolism	##Global and overview maps
K00166	01110	BCKDHA, bkdA1; 2-oxoisovalerate dehydrogenase E1 component alpha subunit [EC:1.2.4.4]	Biosynthesis of secondary metabolites	#Metabolism	##Global and overview maps
K00166	01130	BCKDHA, bkdA1; 2-oxoisovalerate dehydrogenase E1 component alpha subunit [EC:1.2.4.4]	Biosynthesis of antibiotics	#Metabolism	##Global and overview maps
K00167	00280	BCKDHB, bkdA2; 2-oxoisovalerate dehydrogenase E1 component beta subunit [EC:1.2.4.4]	Valine, leucine and isoleucine degradation	#Metabolism	##Amino acid metabolism
K00167	00640	BCKDHB, bkdA2; 2-oxoisovalerate dehydrogenase E1 component beta subunit [EC:1.2.4.4]	Propanoate metabolism	#Metabolism	##Carbohydrate metabolism
K00167	01100	BCKDHB, bkdA2; 2-oxoisovalerate dehydrogenase E1 component beta subunit [EC:1.2.4.4]	Metabolic pathways	#Metabolism	##Global and overview maps
K00167	01110	BCKDHB, bkdA2; 2-oxoisovalerate dehydrogenase E1 component beta subunit [EC:1.2.4.4]	Biosynthesis of secondary metabolites	#Metabolism	##Global and overview maps
K00167	01130	BCKDHB, bkdA2; 2-oxoisovalerate dehydrogenase E1 component beta subunit [EC:1.2.4.4]	Biosynthesis of antibiotics	#Metabolism	##Global and overview maps
K00169	00010	porA; pyruvate ferredoxin oxidoreductase alpha subunit [EC:1.2.7.1]	Glycolysis / Gluconeogenesis	#Metabolism	##Carbohydrate metabolism
K00169	00020	porA; pyruvate ferredoxin oxidoreductase alpha subunit [EC:1.2.7.1]	Citrate cycle (TCA cycle)	#Metabolism	##Carbohydrate metabolism
K00169	00620	porA; pyruvate ferredoxin oxidoreductase alpha subunit [EC:1.2.7.1]	Pyruvate metabolism	#Metabolism	##Carbohydrate metabolism
K00169	00633	porA; pyruvate ferredoxin oxidoreductase alpha subunit [EC:1.2.7.1]	Nitrotoluene degradation	#Metabolism	##Xenobiotics biodegradation and metabolism
K00169	00640	porA; pyruvate ferredoxin oxidoreductase alpha subunit [EC:1.2.7.1]	Propanoate metabolism	#Metabolism	##Carbohydrate metabolism
K00169	00650	porA; pyruvate ferredoxin oxidoreductase alpha subunit [EC:1.2.7.1]	Butanoate metabolism	#Metabolism	##Carbohydrate metabolism
K00169	00680	porA; pyruvate ferredoxin oxidoreductase alpha subunit [EC:1.2.7.1]	Methane metabolism	#Metabolism	##Energy metabolism
K00169	00720	porA; pyruvate ferredoxin oxidoreductase alpha subunit [EC:1.2.7.1]	Carbon fixation pathways in prokaryotes	#Metabolism	##Energy metabolism
K00169	01100	porA; pyruvate ferredoxin oxidoreductase alpha subunit [EC:1.2.7.1]	Metabolic pathways	#Metabolism	##Global and overview maps
K00169	01120	porA; pyruvate ferredoxin oxidoreductase alpha subunit [EC:1.2.7.1]	Microbial metabolism in diverse environments	#Metabolism	##Global and overview maps
K00169	01130	porA; pyruvate ferredoxin oxidoreductase alpha subunit [EC:1.2.7.1]	Biosynthesis of antibiotics	#Metabolism	##Global and overview maps
K00169	01200	porA; pyruvate ferredoxin oxidoreductase alpha subunit [EC:1.2.7.1]	Carbon metabolism	#Metabolism	##Global and overview maps
K00170	00010	porB; pyruvate ferredoxin oxidoreductase beta subunit [EC:1.2.7.1]	Glycolysis / Gluconeogenesis	#Metabolism	##Carbohydrate metabolism
K00170	00020	porB; pyruvate ferredoxin oxidoreductase beta subunit [EC:1.2.7.1]	Citrate cycle (TCA cycle)	#Metabolism	##Carbohydrate metabolism
K00170	00620	porB; pyruvate ferredoxin oxidoreductase beta subunit [EC:1.2.7.1]	Pyruvate metabolism	#Metabolism	##Carbohydrate metabolism
K00170	00633	porB; pyruvate ferredoxin oxidoreductase beta subunit [EC:1.2.7.1]	Nitrotoluene degradation	#Metabolism	##Xenobiotics biodegradation and metabolism
K00170	00640	porB; pyruvate ferredoxin oxidoreductase beta subunit [EC:1.2.7.1]	Propanoate metabolism	#Metabolism	##Carbohydrate metabolism
K00170	00650	porB; pyruvate ferredoxin oxidoreductase beta subunit [EC:1.2.7.1]	Butanoate metabolism	#Metabolism	##Carbohydrate metabolism
K00170	00680	porB; pyruvate ferredoxin oxidoreductase beta subunit [EC:1.2.7.1]	Methane metabolism	#Metabolism	##Energy metabolism
K00170	00720	porB; pyruvate ferredoxin oxidoreductase beta subunit [EC:1.2.7.1]	Carbon fixation pathways in prokaryotes	#Metabolism	##Energy metabolism
K00170	01100	porB; pyruvate ferredoxin oxidoreductase beta subunit [EC:1.2.7.1]	Metabolic pathways	#Metabolism	##Global and overview maps
K00170	01120	porB; pyruvate ferredoxin oxidoreductase beta subunit [EC:1.2.7.1]	Microbial metabolism in diverse environments	#Metabolism	##Global and overview maps
K00170	01130	porB; pyruvate ferredoxin oxidoreductase beta subunit [EC:1.2.7.1]	Biosynthesis of antibiotics	#Metabolism	##Global and overview maps
K00170	01200	porB; pyruvate ferredoxin oxidoreductase beta subunit [EC:1.2.7.1]	Carbon metabolism	#Metabolism	##Global and overview maps
K00171	00010	porD; pyruvate ferredoxin oxidoreductase delta subunit [EC:1.2.7.1]	Glycolysis / Gluconeogenesis	#Metabolism	##Carbohydrate metabolism
K00171	00020	porD; pyruvate ferredoxin oxidoreductase delta subunit [EC:1.2.7.1]	Citrate cycle (TCA cycle)	#Metabolism	##Carbohydrate metabolism
K00171	00620	porD; pyruvate ferredoxin oxidoreductase delta subunit [EC:1.2.7.1]	Pyruvate metabolism	#Metabolism	##Carbohydrate metabolism
K00171	00633	porD; pyruvate ferredoxin oxidoreductase delta subunit [EC:1.2.7.1]	Nitrotoluene degradation	#Metabolism	##Xenobiotics biodegradation and metabolism
K00171	00640	porD; pyruvate ferredoxin oxidoreductase delta subunit [EC:1.2.7.1]	Propanoate metabolism	#Metabolism	##Carbohydrate metabolism
K00171	00650	porD; pyruvate ferredoxin oxidoreductase delta subunit [EC:1.2.7.1]	Butanoate metabolism	#Metabolism	##Carbohydrate metabolism
K00171	00680	porD; pyruvate ferredoxin oxidoreductase delta subunit [EC:1.2.7.1]	Methane metabolism	#Metabolism	##Energy metabolism
K00171	00720	porD; pyruvate ferredoxin oxidoreductase delta subunit [EC:1.2.7.1]	Carbon fixation pathways in prokaryotes	#Metabolism	##Energy metabolism
K00171	01100	porD; pyruvate ferredoxin oxidoreductase delta subunit [EC:1.2.7.1]	Metabolic pathways	#Metabolism	##Global and overview maps
K00171	01120	porD; pyruvate ferredoxin oxidoreductase delta subunit [EC:1.2.7.1]	Microbial metabolism in diverse environments	#Metabolism	##Global and overview maps
K00171	01130	porD; pyruvate ferredoxin oxidoreductase delta subunit [EC:1.2.7.1]	Biosynthesis of antibiotics	#Metabolism	##Global and overview maps
K00171	01200	porD; pyruvate ferredoxin oxidoreductase delta subunit [EC:1.2.7.1]	Carbon metabolism	#Metabolism	##Global and overview maps
K00172	00010	porG; pyruvate ferredoxin oxidoreductase gamma subunit [EC:1.2.7.1]	Glycolysis / Gluconeogenesis	#Metabolism	##Carbohydrate metabolism
K00172	00020	porG; pyruvate ferredoxin oxidoreductase gamma subunit [EC:1.2.7.1]	Citrate cycle (TCA cycle)	#Metabolism	##Carbohydrate metabolism
K00172	00620	porG; pyruvate ferredoxin oxidoreductase gamma subunit [EC:1.2.7.1]	Pyruvate metabolism	#Metabolism	##Carbohydrate metabolism
K00172	00633	porG; pyruvate ferredoxin oxidoreductase gamma subunit [EC:1.2.7.1]	Nitrotoluene degradation	#Metabolism	##Xenobiotics biodegradation and metabolism
K00172	00640	porG; pyruvate ferredoxin oxidoreductase gamma subunit [EC:1.2.7.1]	Propanoate metabolism	#Metabolism	##Carbohydrate metabolism
K00172	00650	porG; pyruvate ferredoxin oxidoreductase gamma subunit [EC:1.2.7.1]	Butanoate metabolism	#Metabolism	##Carbohydrate metabolism
K00172	00680	porG; pyruvate ferredoxin oxidoreductase gamma subunit [EC:1.2.7.1]	Methane metabolism	#Metabolism	##Energy metabolism
K00172	00720	porG; pyruvate ferredoxin oxidoreductase gamma subunit [EC:1.2.7.1]	Carbon fixation pathways in prokaryotes	#Metabolism	##Energy metabolism
K00172	01100	porG; pyruvate ferredoxin oxidoreductase gamma subunit [EC:1.2.7.1]	Metabolic pathways	#Metabolism	##Global and overview maps
K00172	01120	porG; pyruvate ferredoxin oxidoreductase gamma subunit [EC:1.2.7.1]	Microbial metabolism in diverse environments	#Metabolism	##Global and overview maps
K00172	01130	porG; pyruvate ferredoxin oxidoreductase gamma subunit [EC:1.2.7.1]	Biosynthesis of antibiotics	#Metabolism	##Global and overview maps
K00172	01200	porG; pyruvate ferredoxin oxidoreductase gamma subunit [EC:1.2.7.1]	Carbon metabolism	#Metabolism	##Global and overview maps
K00174	00010	korA, oorA, oforA; 2-oxoglutarate/2-oxoacid ferredoxin oxidoreductase subunit alpha [EC:1.2.7.3 1.2.7.11]	Glycolysis / Gluconeogenesis	#Metabolism	##Carbohydrate metabolism
K00174	00020	korA, oorA, oforA; 2-oxoglutarate/2-oxoacid ferredoxin oxidoreductase subunit alpha [EC:1.2.7.3 1.2.7.11]	Citrate cycle (TCA cycle)	#Metabolism	##Carbohydrate metabolism
K00174	00620	korA, oorA, oforA; 2-oxoglutarate/2-oxoacid ferredoxin oxidoreductase subunit alpha [EC:1.2.7.3 1.2.7.11]	Pyruvate metabolism	#Metabolism	##Carbohydrate metabolism
K00174	00650	korA, oorA, oforA; 2-oxoglutarate/2-oxoacid ferredoxin oxidoreductase subunit alpha [EC:1.2.7.3 1.2.7.11]	Butanoate metabolism	#Metabolism	##Carbohydrate metabolism
K00174	00720	korA, oorA, oforA; 2-oxoglutarate/2-oxoacid ferredoxin oxidoreductase subunit alpha [EC:1.2.7.3 1.2.7.11]	Carbon fixation pathways in prokaryotes	#Metabolism	##Energy metabolism
K00174	01100	korA, oorA, oforA; 2-oxoglutarate/2-oxoacid ferredoxin oxidoreductase subunit alpha [EC:1.2.7.3 1.2.7.11]	Metabolic pathways	#Metabolism	##Global and overview maps
K00174	01120	korA, oorA, oforA; 2-oxoglutarate/2-oxoacid ferredoxin oxidoreductase subunit alpha [EC:1.2.7.3 1.2.7.11]	Microbial metabolism in diverse environments	#Metabolism	##Global and overview maps
K00174	01130	korA, oorA, oforA; 2-oxoglutarate/2-oxoacid ferredoxin oxidoreductase subunit alpha [EC:1.2.7.3 1.2.7.11]	Biosynthesis of antibiotics	#Metabolism	##Global and overview maps
K00174	01200	korA, oorA, oforA; 2-oxoglutarate/2-oxoacid ferredoxin oxidoreductase subunit alpha [EC:1.2.7.3 1.2.7.11]	Carbon metabolism	#Metabolism	##Global and overview maps
K00175	00010	korB, oorB, oforB; 2-oxoglutarate/2-oxoacid ferredoxin oxidoreductase subunit beta [EC:1.2.7.3 1.2.7.11]	Glycolysis / Gluconeogenesis	#Metabolism	##Carbohydrate metabolism
K00175	00020	korB, oorB, oforB; 2-oxoglutarate/2-oxoacid ferredoxin oxidoreductase subunit beta [EC:1.2.7.3 1.2.7.11]	Citrate cycle (TCA cycle)	#Metabolism	##Carbohydrate metabolism
K00175	00620	korB, oorB, oforB; 2-oxoglutarate/2-oxoacid ferredoxin oxidoreductase subunit beta [EC:1.2.7.3 1.2.7.11]	Pyruvate metabolism	#Metabolism	##Carbohydrate metabolism
K00175	00650	korB, oorB, oforB; 2-oxoglutarate/2-oxoacid ferredoxin oxidoreductase subunit beta [EC:1.2.7.3 1.2.7.11]	Butanoate metabolism	#Metabolism	##Carbohydrate metabolism
K00175	00720	korB, oorB, oforB; 2-oxoglutarate/2-oxoacid ferredoxin oxidoreductase subunit beta [EC:1.2.7.3 1.2.7.11]	Carbon fixation pathways in prokaryotes	#Metabolism	##Energy metabolism
K00175	01100	korB, oorB, oforB; 2-oxoglutarate/2-oxoacid ferredoxin oxidoreductase subunit beta [EC:1.2.7.3 1.2.7.11]	Metabolic pathways	#Metabolism	##Global and overview maps
K00175	01120	korB, oorB, oforB; 2-oxoglutarate/2-oxoacid ferredoxin oxidoreductase subunit beta [EC:1.2.7.3 1.2.7.11]	Microbial metabolism in diverse environments	#Metabolism	##Global and overview maps
K00175	01130	korB, oorB, oforB; 2-oxoglutarate/2-oxoacid ferredoxin oxidoreductase subunit beta [EC:1.2.7.3 1.2.7.11]	Biosynthesis of antibiotics	#Metabolism	##Global and overview maps
K00175	01200	korB, oorB, oforB; 2-oxoglutarate/2-oxoacid ferredoxin oxidoreductase subunit beta [EC:1.2.7.3 1.2.7.11]	Carbon metabolism	#Metabolism	##Global and overview maps
K00176	00020	korD, oorD; 2-oxoglutarate ferredoxin oxidoreductase subunit delta [EC:1.2.7.3]	Citrate cycle (TCA cycle)	#Metabolism	##Carbohydrate metabolism
K00176	00720	korD, oorD; 2-oxoglutarate ferredoxin oxidoreductase subunit delta [EC:1.2.7.3]	Carbon fixation pathways in prokaryotes	#Metabolism	##Energy metabolism
K00176	01100	korD, oorD; 2-oxoglutarate ferredoxin oxidoreductase subunit delta [EC:1.2.7.3]	Metabolic pathways	#Metabolism	##Global and overview maps
K00176	01120	korD, oorD; 2-oxoglutarate ferredoxin oxidoreductase subunit delta [EC:1.2.7.3]	Microbial metabolism in diverse environments	#Metabolism	##Global and overview maps
K00176	01200	korD, oorD; 2-oxoglutarate ferredoxin oxidoreductase subunit delta [EC:1.2.7.3]	Carbon metabolism	#Metabolism	##Global and overview maps
K00177	00020	korC, oorC; 2-oxoglutarate ferredoxin oxidoreductase subunit gamma [EC:1.2.7.3]	Citrate cycle (TCA cycle)	#Metabolism	##Carbohydrate metabolism
K00177	00720	korC, oorC; 2-oxoglutarate ferredoxin oxidoreductase subunit gamma [EC:1.2.7.3]	Carbon fixation pathways in prokaryotes	#Metabolism	##Energy metabolism
K00177	01100	korC, oorC; 2-oxoglutarate ferredoxin oxidoreductase subunit gamma [EC:1.2.7.3]	Metabolic pathways	#Metabolism	##Global and overview maps
K00177	01120	korC, oorC; 2-oxoglutarate ferredoxin oxidoreductase subunit gamma [EC:1.2.7.3]	Microbial metabolism in diverse environments	#Metabolism	##Global and overview maps
K00177	01200	korC, oorC; 2-oxoglutarate ferredoxin oxidoreductase subunit gamma [EC:1.2.7.3]	Carbon metabolism	#Metabolism	##Global and overview maps
K00181	04310	PORCN; O-palmitoleoyl transferase [EC:2.3.1.250]	Wnt signaling pathway	#Environmental Information Processing	##Signal transduction
K00182	04310	WNT2; wingless-type MMTV integration site family, member 2	Wnt signaling pathway	#Environmental Information Processing	##Signal transduction
K00182	04340	WNT2; wingless-type MMTV integration site family, member 2	Hedgehog signaling pathway	#Environmental Information Processing	##Signal transduction
K00182	04390	WNT2; wingless-type MMTV integration site family, member 2	Hippo signaling pathway	#Environmental Information Processing	##Signal transduction
K00182	04550	WNT2; wingless-type MMTV integration site family, member 2	Signaling pathways regulating pluripotency of stem cells	#Cellular Processes	##Cellular community
K00182	04916	WNT2; wingless-type MMTV integration site family, member 2	Melanogenesis	#Organismal Systems	##Endocrine system
K00182	05166	WNT2; wingless-type MMTV integration site family, member 2	HTLV-I infection	#Human Diseases	##Infectious diseases: Viral
K00182	05200	WNT2; wingless-type MMTV integration site family, member 2	Pathways in cancer	#Human Diseases	##Cancers: Overview
K00182	05205	WNT2; wingless-type MMTV integration site family, member 2	Proteoglycans in cancer	#Human Diseases	##Cancers: Overview
K00182	05217	WNT2; wingless-type MMTV integration site family, member 2	Basal cell carcinoma	#Human Diseases	##Cancers: Specific types
K00186	00280	vorA; 2-oxoisovalerate ferredoxin oxidoreductase, alpha subunit [EC:1.2.7.7]	Valine, leucine and isoleucine degradation	#Metabolism	##Amino acid metabolism
K00186	01100	vorA; 2-oxoisovalerate ferredoxin oxidoreductase, alpha subunit [EC:1.2.7.7]	Metabolic pathways	#Metabolism	##Global and overview maps
K00187	00280	vorB; 2-oxoisovalerate ferredoxin oxidoreductase, beta subunit [EC:1.2.7.7]	Valine, leucine and isoleucine degradation	#Metabolism	##Amino acid metabolism
K00187	01100	vorB; 2-oxoisovalerate ferredoxin oxidoreductase, beta subunit [EC:1.2.7.7]	Metabolic pathways	#Metabolism	##Global and overview maps
K00188	00280	vorD; 2-oxoisovalerate ferredoxin oxidoreductase, delta subunit [EC:1.2.7.7]	Valine, leucine and isoleucine degradation	#Metabolism	##Amino acid metabolism
K00188	01100	vorD; 2-oxoisovalerate ferredoxin oxidoreductase, delta subunit [EC:1.2.7.7]	Metabolic pathways	#Metabolism	##Global and overview maps
K00189	00280	vorG; 2-oxoisovalerate ferredoxin oxidoreductase, gamma subunit [EC:1.2.7.7]	Valine, leucine and isoleucine degradation	#Metabolism	##Amino acid metabolism
K00189	01100	vorG; 2-oxoisovalerate ferredoxin oxidoreductase, gamma subunit [EC:1.2.7.7]	Metabolic pathways	#Metabolism	##Global and overview maps
K00190	01120	#N/A	Microbial metabolism in diverse environments	#Metabolism	##Global and overview maps
K00192	00680	cdhA; acetyl-CoA decarbonylase/synthase complex subunit alpha [EC:1.2.7.4]	Methane metabolism	#Metabolism	##Energy metabolism
K00192	01120	cdhA; acetyl-CoA decarbonylase/synthase complex subunit alpha [EC:1.2.7.4]	Microbial metabolism in diverse environments	#Metabolism	##Global and overview maps
K00192	01200	cdhA; acetyl-CoA decarbonylase/synthase complex subunit alpha [EC:1.2.7.4]	Carbon metabolism	#Metabolism	##Global and overview maps
K00193	00680	cdhC; acetyl-CoA decarbonylase/synthase complex subunit beta [EC:2.3.1.-]	Methane metabolism	#Metabolism	##Energy metabolism
K00193	01120	cdhC; acetyl-CoA decarbonylase/synthase complex subunit beta [EC:2.3.1.-]	Microbial metabolism in diverse environments	#Metabolism	##Global and overview maps
K00193	01200	cdhC; acetyl-CoA decarbonylase/synthase complex subunit beta [EC:2.3.1.-]	Carbon metabolism	#Metabolism	##Global and overview maps
K00194	00680	cdhD, acsD; acetyl-CoA decarbonylase/synthase complex subunit delta [EC:2.1.1.245]	Methane metabolism	#Metabolism	##Energy metabolism
K00194	00720	cdhD, acsD; acetyl-CoA decarbonylase/synthase complex subunit delta [EC:2.1.1.245]	Carbon fixation pathways in prokaryotes	#Metabolism	##Energy metabolism
K00194	01120	cdhD, acsD; acetyl-CoA decarbonylase/synthase complex subunit delta [EC:2.1.1.245]	Microbial metabolism in diverse environments	#Metabolism	##Global and overview maps
K00194	01200	cdhD, acsD; acetyl-CoA decarbonylase/synthase complex subunit delta [EC:2.1.1.245]	Carbon metabolism	#Metabolism	##Global and overview maps
K00195	00680	cdhB; acetyl-CoA decarbonylase/synthase complex subunit epsilon	Methane metabolism	#Metabolism	##Energy metabolism
K00195	01120	cdhB; acetyl-CoA decarbonylase/synthase complex subunit epsilon	Microbial metabolism in diverse environments	#Metabolism	##Global and overview maps
K00195	01200	cdhB; acetyl-CoA decarbonylase/synthase complex subunit epsilon	Carbon metabolism	#Metabolism	##Global and overview maps
K00196	00633	cooF; carbon-monoxide dehydrogenase iron sulfur subunit	Nitrotoluene degradation	#Metabolism	##Xenobiotics biodegradation and metabolism
K00196	00680	cooF; carbon-monoxide dehydrogenase iron sulfur subunit	Methane metabolism	#Metabolism	##Energy metabolism
K00196	00720	cooF; carbon-monoxide dehydrogenase iron sulfur subunit	Carbon fixation pathways in prokaryotes	#Metabolism	##Energy metabolism
K00196	01120	cooF; carbon-monoxide dehydrogenase iron sulfur subunit	Microbial metabolism in diverse environments	#Metabolism	##Global and overview maps
K00196	01200	cooF; carbon-monoxide dehydrogenase iron sulfur subunit	Carbon metabolism	#Metabolism	##Global and overview maps
K00197	00680	cdhE, acsC; acetyl-CoA decarbonylase/synthase complex subunit gamma [EC:2.1.1.245]	Methane metabolism	#Metabolism	##Energy metabolism
K00197	00720	cdhE, acsC; acetyl-CoA decarbonylase/synthase complex subunit gamma [EC:2.1.1.245]	Carbon fixation pathways in prokaryotes	#Metabolism	##Energy metabolism
K00197	01120	cdhE, acsC; acetyl-CoA decarbonylase/synthase complex subunit gamma [EC:2.1.1.245]	Microbial metabolism in diverse environments	#Metabolism	##Global and overview maps
K00197	01200	cdhE, acsC; acetyl-CoA decarbonylase/synthase complex subunit gamma [EC:2.1.1.245]	Carbon metabolism	#Metabolism	##Global and overview maps
K00198	00633	cooS, acsA; carbon-monoxide dehydrogenase catalytic subunit [EC:1.2.7.4]	Nitrotoluene degradation	#Metabolism	##Xenobiotics biodegradation and metabolism
K00198	00680	cooS, acsA; carbon-monoxide dehydrogenase catalytic subunit [EC:1.2.7.4]	Methane metabolism	#Metabolism	##Energy metabolism
K00198	00720	cooS, acsA; carbon-monoxide dehydrogenase catalytic subunit [EC:1.2.7.4]	Carbon fixation pathways in prokaryotes	#Metabolism	##Energy metabolism
K00198	01120	cooS, acsA; carbon-monoxide dehydrogenase catalytic subunit [EC:1.2.7.4]	Microbial metabolism in diverse environments	#Metabolism	##Global and overview maps
K00198	01200	cooS, acsA; carbon-monoxide dehydrogenase catalytic subunit [EC:1.2.7.4]	Carbon metabolism	#Metabolism	##Global and overview maps
K00200	00680	fwdA, fmdA; formylmethanofuran dehydrogenase subunit A [EC:1.2.99.5]	Methane metabolism	#Metabolism	##Energy metabolism
K00200	01100	fwdA, fmdA; formylmethanofuran dehydrogenase subunit A [EC:1.2.99.5]	Metabolic pathways	#Metabolism	##Global and overview maps
K00200	01120	fwdA, fmdA; formylmethanofuran dehydrogenase subunit A [EC:1.2.99.5]	Microbial metabolism in diverse environments	#Metabolism	##Global and overview maps
K00200	01130	fwdA, fmdA; formylmethanofuran dehydrogenase subunit A [EC:1.2.99.5]	Biosynthesis of antibiotics	#Metabolism	##Global and overview maps
K00200	01200	fwdA, fmdA; formylmethanofuran dehydrogenase subunit A [EC:1.2.99.5]	Carbon metabolism	#Metabolism	##Global and overview maps
K00201	00680	fwdB, fmdB; formylmethanofuran dehydrogenase subunit B [EC:1.2.99.5]	Methane metabolism	#Metabolism	##Energy metabolism
K00201	01100	fwdB, fmdB; formylmethanofuran dehydrogenase subunit B [EC:1.2.99.5]	Metabolic pathways	#Metabolism	##Global and overview maps
K00201	01120	fwdB, fmdB; formylmethanofuran dehydrogenase subunit B [EC:1.2.99.5]	Microbial metabolism in diverse environments	#Metabolism	##Global and overview maps
K00201	01200	fwdB, fmdB; formylmethanofuran dehydrogenase subunit B [EC:1.2.99.5]	Carbon metabolism	#Metabolism	##Global and overview maps
K00202	00680	fwdC, fmdC; formylmethanofuran dehydrogenase subunit C [EC:1.2.99.5]	Methane metabolism	#Metabolism	##Energy metabolism
K00202	01100	fwdC, fmdC; formylmethanofuran dehydrogenase subunit C [EC:1.2.99.5]	Metabolic pathways	#Metabolism	##Global and overview maps
K00202	01120	fwdC, fmdC; formylmethanofuran dehydrogenase subunit C [EC:1.2.99.5]	Microbial metabolism in diverse environments	#Metabolism	##Global and overview maps
K00202	01200	fwdC, fmdC; formylmethanofuran dehydrogenase subunit C [EC:1.2.99.5]	Carbon metabolism	#Metabolism	##Global and overview maps
K00203	00680	fwdD, fmdD; formylmethanofuran dehydrogenase subunit D [EC:1.2.99.5]	Methane metabolism	#Metabolism	##Energy metabolism
K00203	01100	fwdD, fmdD; formylmethanofuran dehydrogenase subunit D [EC:1.2.99.5]	Metabolic pathways	#Metabolism	##Global and overview maps
K00203	01120	fwdD, fmdD; formylmethanofuran dehydrogenase subunit D [EC:1.2.99.5]	Microbial metabolism in diverse environments	#Metabolism	##Global and overview maps
K00203	01200	fwdD, fmdD; formylmethanofuran dehydrogenase subunit D [EC:1.2.99.5]	Carbon metabolism	#Metabolism	##Global and overview maps
K00204	00680	fwdH; 4Fe-4S ferredoxin	Methane metabolism	#Metabolism	##Energy metabolism
K00204	01100	fwdH; 4Fe-4S ferredoxin	Metabolic pathways	#Metabolism	##Global and overview maps
K00204	01120	fwdH; 4Fe-4S ferredoxin	Microbial metabolism in diverse environments	#Metabolism	##Global and overview maps
K00204	01200	fwdH; 4Fe-4S ferredoxin	Carbon metabolism	#Metabolism	##Global and overview maps
K00205	00680	fwdF, fmdF; 4Fe-4S ferredoxin	Methane metabolism	#Metabolism	##Energy metabolism
K00205	01100	fwdF, fmdF; 4Fe-4S ferredoxin	Metabolic pathways	#Metabolism	##Global and overview maps
K00205	01120	fwdF, fmdF; 4Fe-4S ferredoxin	Microbial metabolism in diverse environments	#Metabolism	##Global and overview maps
K00205	01200	fwdF, fmdF; 4Fe-4S ferredoxin	Carbon metabolism	#Metabolism	##Global and overview maps
K00207	00240	DPYD; dihydropyrimidine dehydrogenase (NADP+) [EC:1.3.1.2]	Pyrimidine metabolism	#Metabolism	##Nucleotide metabolism
K00207	00410	DPYD; dihydropyrimidine dehydrogenase (NADP+) [EC:1.3.1.2]	beta-Alanine metabolism	#Metabolism	##Metabolism of other amino acids
K00207	00770	DPYD; dihydropyrimidine dehydrogenase (NADP+) [EC:1.3.1.2]	Pantothenate and CoA biosynthesis	#Metabolism	##Metabolism of cofactors and vitamins
K00207	00983	DPYD; dihydropyrimidine dehydrogenase (NADP+) [EC:1.3.1.2]	Drug metabolism - other enzymes	#Metabolism	##Xenobiotics biodegradation and metabolism
K00207	01100	DPYD; dihydropyrimidine dehydrogenase (NADP+) [EC:1.3.1.2]	Metabolic pathways	#Metabolism	##Global and overview maps
K00208	00061	fabI; enoyl-[acyl-carrier protein] reductase I [EC:1.3.1.9 1.3.1.10]	Fatty acid biosynthesis	#Metabolism	##Lipid metabolism
K00208	00780	fabI; enoyl-[acyl-carrier protein] reductase I [EC:1.3.1.9 1.3.1.10]	Biotin metabolism	#Metabolism	##Metabolism of cofactors and vitamins
K00208	01100	fabI; enoyl-[acyl-carrier protein] reductase I [EC:1.3.1.9 1.3.1.10]	Metabolic pathways	#Metabolism	##Global and overview maps
K00208	01212	fabI; enoyl-[acyl-carrier protein] reductase I [EC:1.3.1.9 1.3.1.10]	Fatty acid metabolism	#Metabolism	##Global and overview maps
K00209	00061	fabV, ter; enoyl-[acyl-carrier protein] reductase / trans-2-enoyl-CoA reductase (NAD+) [EC:1.3.1.9 1.3.1.44]	Fatty acid biosynthesis	#Metabolism	##Lipid metabolism
K00209	00650	fabV, ter; enoyl-[acyl-carrier protein] reductase / trans-2-enoyl-CoA reductase (NAD+) [EC:1.3.1.9 1.3.1.44]	Butanoate metabolism	#Metabolism	##Carbohydrate metabolism
K00209	01100	fabV, ter; enoyl-[acyl-carrier protein] reductase / trans-2-enoyl-CoA reductase (NAD+) [EC:1.3.1.9 1.3.1.44]	Metabolic pathways	#Metabolism	##Global and overview maps
K00209	01200	fabV, ter; enoyl-[acyl-carrier protein] reductase / trans-2-enoyl-CoA reductase (NAD+) [EC:1.3.1.9 1.3.1.44]	Carbon metabolism	#Metabolism	##Global and overview maps
K00209	01212	fabV, ter; enoyl-[acyl-carrier protein] reductase / trans-2-enoyl-CoA reductase (NAD+) [EC:1.3.1.9 1.3.1.44]	Fatty acid metabolism	#Metabolism	##Global and overview maps
K00210	00400	E1.3.1.12; prephenate dehydrogenase [EC:1.3.1.12]	Phenylalanine, tyrosine and tryptophan biosynthesis	#Metabolism	##Amino acid metabolism
K00210	00401	E1.3.1.12; prephenate dehydrogenase [EC:1.3.1.12]	Novobiocin biosynthesis	#Metabolism	##Biosynthesis of other secondary metabolites
K00210	01100	E1.3.1.12; prephenate dehydrogenase [EC:1.3.1.12]	Metabolic pathways	#Metabolism	##Global and overview maps
K00210	01110	E1.3.1.12; prephenate dehydrogenase [EC:1.3.1.12]	Biosynthesis of secondary metabolites	#Metabolism	##Global and overview maps
K00210	01130	E1.3.1.12; prephenate dehydrogenase [EC:1.3.1.12]	Biosynthesis of antibiotics	#Metabolism	##Global and overview maps
K00210	01230	E1.3.1.12; prephenate dehydrogenase [EC:1.3.1.12]	Biosynthesis of amino acids	#Metabolism	##Global and overview maps
K00211	00400	TYR1; prephenate dehydrogenase (NADP+) [EC:1.3.1.13]	Phenylalanine, tyrosine and tryptophan biosynthesis	#Metabolism	##Amino acid metabolism
K00211	01100	TYR1; prephenate dehydrogenase (NADP+) [EC:1.3.1.13]	Metabolic pathways	#Metabolism	##Global and overview maps
K00211	01110	TYR1; prephenate dehydrogenase (NADP+) [EC:1.3.1.13]	Biosynthesis of secondary metabolites	#Metabolism	##Global and overview maps
K00211	01130	TYR1; prephenate dehydrogenase (NADP+) [EC:1.3.1.13]	Biosynthesis of antibiotics	#Metabolism	##Global and overview maps
K00212	00980	AKR1C1; 20alpha/3alpha-hydroxysteroid dehydrogenase / dihydrodiol dehydrogenase [EC:1.1.1.149 1.1.1.357 1.3.1.20]	Metabolism of xenobiotics by cytochrome P450	#Metabolism	##Xenobiotics biodegradation and metabolism
K00213	00100	DHCR7; 7-dehydrocholesterol reductase [EC:1.3.1.21]	Steroid biosynthesis	#Metabolism	##Lipid metabolism
K00213	01100	DHCR7; 7-dehydrocholesterol reductase [EC:1.3.1.21]	Metabolic pathways	#Metabolism	##Global and overview maps
K00213	01110	DHCR7; 7-dehydrocholesterol reductase [EC:1.3.1.21]	Biosynthesis of secondary metabolites	#Metabolism	##Global and overview maps
K00214	00860	BLVRA, bvdR; biliverdin reductase [EC:1.3.1.24]	Porphyrin and chlorophyll metabolism	#Metabolism	##Metabolism of cofactors and vitamins
K00215	00261	dapB; 4-hydroxy-tetrahydrodipicolinate reductase [EC:1.17.1.8]	Monobactam biosynthesis	#Metabolism	##Biosynthesis of other secondary metabolites
K00215	00300	dapB; 4-hydroxy-tetrahydrodipicolinate reductase [EC:1.17.1.8]	Lysine biosynthesis	#Metabolism	##Amino acid metabolism
K00215	01100	dapB; 4-hydroxy-tetrahydrodipicolinate reductase [EC:1.17.1.8]	Metabolic pathways	#Metabolism	##Global and overview maps
K00215	01110	dapB; 4-hydroxy-tetrahydrodipicolinate reductase [EC:1.17.1.8]	Biosynthesis of secondary metabolites	#Metabolism	##Global and overview maps
K00215	01120	dapB; 4-hydroxy-tetrahydrodipicolinate reductase [EC:1.17.1.8]	Microbial metabolism in diverse environments	#Metabolism	##Global and overview maps
K00215	01130	dapB; 4-hydroxy-tetrahydrodipicolinate reductase [EC:1.17.1.8]	Biosynthesis of antibiotics	#Metabolism	##Global and overview maps
K00215	01230	dapB; 4-hydroxy-tetrahydrodipicolinate reductase [EC:1.17.1.8]	Biosynthesis of amino acids	#Metabolism	##Global and overview maps
K00216	01053	entA; 2,3-dihydro-2,3-dihydroxybenzoate dehydrogenase [EC:1.3.1.28]	Biosynthesis of siderophore group nonribosomal peptides	#Metabolism	##Metabolism of terpenoids and polyketides
K00216	01110	entA; 2,3-dihydro-2,3-dihydroxybenzoate dehydrogenase [EC:1.3.1.28]	Biosynthesis of secondary metabolites	#Metabolism	##Global and overview maps
K00216	01130	entA; 2,3-dihydro-2,3-dihydroxybenzoate dehydrogenase [EC:1.3.1.28]	Biosynthesis of antibiotics	#Metabolism	##Global and overview maps
K00217	00361	E1.3.1.32; maleylacetate reductase [EC:1.3.1.32]	Chlorocyclohexane and chlorobenzene degradation	#Metabolism	##Xenobiotics biodegradation and metabolism
K00217	00362	E1.3.1.32; maleylacetate reductase [EC:1.3.1.32]	Benzoate degradation	#Metabolism	##Xenobiotics biodegradation and metabolism
K00217	00364	E1.3.1.32; maleylacetate reductase [EC:1.3.1.32]	Fluorobenzoate degradation	#Metabolism	##Xenobiotics biodegradation and metabolism
K00217	00623	E1.3.1.32; maleylacetate reductase [EC:1.3.1.32]	Toluene degradation	#Metabolism	##Xenobiotics biodegradation and metabolism
K00217	01100	E1.3.1.32; maleylacetate reductase [EC:1.3.1.32]	Metabolic pathways	#Metabolism	##Global and overview maps
K00217	01120	E1.3.1.32; maleylacetate reductase [EC:1.3.1.32]	Microbial metabolism in diverse environments	#Metabolism	##Global and overview maps
K00217	01220	E1.3.1.32; maleylacetate reductase [EC:1.3.1.32]	Degradation of aromatic compounds	#Metabolism	##Global and overview maps
K00218	00860	E1.3.1.33, por; protochlorophyllide reductase [EC:1.3.1.33]	Porphyrin and chlorophyll metabolism	#Metabolism	##Metabolism of cofactors and vitamins
K00218	01100	E1.3.1.33, por; protochlorophyllide reductase [EC:1.3.1.33]	Metabolic pathways	#Metabolism	##Global and overview maps
K00218	01110	E1.3.1.33, por; protochlorophyllide reductase [EC:1.3.1.33]	Biosynthesis of secondary metabolites	#Metabolism	##Global and overview maps
K00220	00400	tyrC; cyclohexadieny/prephenate dehydrogenase [EC:1.3.1.43 1.3.1.12]	Phenylalanine, tyrosine and tryptophan biosynthesis	#Metabolism	##Amino acid metabolism
K00220	00401	tyrC; cyclohexadieny/prephenate dehydrogenase [EC:1.3.1.43 1.3.1.12]	Novobiocin biosynthesis	#Metabolism	##Biosynthesis of other secondary metabolites
K00220	01100	tyrC; cyclohexadieny/prephenate dehydrogenase [EC:1.3.1.43 1.3.1.12]	Metabolic pathways	#Metabolism	##Global and overview maps
K00220	01110	tyrC; cyclohexadieny/prephenate dehydrogenase [EC:1.3.1.43 1.3.1.12]	Biosynthesis of secondary metabolites	#Metabolism	##Global and overview maps
K00220	01230	tyrC; cyclohexadieny/prephenate dehydrogenase [EC:1.3.1.43 1.3.1.12]	Biosynthesis of amino acids	#Metabolism	##Global and overview maps
K00222	00100	TM7SF2, ERG24; Delta14-sterol reductase [EC:1.3.1.70]	Steroid biosynthesis	#Metabolism	##Lipid metabolism
K00222	01100	TM7SF2, ERG24; Delta14-sterol reductase [EC:1.3.1.70]	Metabolic pathways	#Metabolism	##Global and overview maps
K00222	01110	TM7SF2, ERG24; Delta14-sterol reductase [EC:1.3.1.70]	Biosynthesis of secondary metabolites	#Metabolism	##Global and overview maps
K00222	01130	TM7SF2, ERG24; Delta14-sterol reductase [EC:1.3.1.70]	Biosynthesis of antibiotics	#Metabolism	##Global and overview maps
K00223	00100	ERG4; Delta24(24(1))-sterol reductase [EC:1.3.1.71]	Steroid biosynthesis	#Metabolism	##Lipid metabolism
K00223	01100	ERG4; Delta24(24(1))-sterol reductase [EC:1.3.1.71]	Metabolic pathways	#Metabolism	##Global and overview maps
K00223	01130	ERG4; Delta24(24(1))-sterol reductase [EC:1.3.1.71]	Biosynthesis of antibiotics	#Metabolism	##Global and overview maps
K00225	00053	GLDH; L-galactono-1,4-lactone dehydrogenase [EC:1.3.2.3]	Ascorbate and aldarate metabolism	#Metabolism	##Carbohydrate metabolism
K00225	01100	GLDH; L-galactono-1,4-lactone dehydrogenase [EC:1.3.2.3]	Metabolic pathways	#Metabolism	##Global and overview maps
K00225	01110	GLDH; L-galactono-1,4-lactone dehydrogenase [EC:1.3.2.3]	Biosynthesis of secondary metabolites	#Metabolism	##Global and overview maps
K00226	00240	pyrD; dihydroorotate dehydrogenase (fumarate) [EC:1.3.98.1]	Pyrimidine metabolism	#Metabolism	##Nucleotide metabolism
K00226	01100	pyrD; dihydroorotate dehydrogenase (fumarate) [EC:1.3.98.1]	Metabolic pathways	#Metabolism	##Global and overview maps
K00227	00100	SC5DL, ERG3; Delta7-sterol 5-desaturase [EC:1.14.19.20]	Steroid biosynthesis	#Metabolism	##Lipid metabolism
K00227	01100	SC5DL, ERG3; Delta7-sterol 5-desaturase [EC:1.14.19.20]	Metabolic pathways	#Metabolism	##Global and overview maps
K00227	01110	SC5DL, ERG3; Delta7-sterol 5-desaturase [EC:1.14.19.20]	Biosynthesis of secondary metabolites	#Metabolism	##Global and overview maps
K00227	01130	SC5DL, ERG3; Delta7-sterol 5-desaturase [EC:1.14.19.20]	Biosynthesis of antibiotics	#Metabolism	##Global and overview maps
K00228	00860	CPOX, hemF; coproporphyrinogen III oxidase [EC:1.3.3.3]	Porphyrin and chlorophyll metabolism	#Metabolism	##Metabolism of cofactors and vitamins
K00228	01100	CPOX, hemF; coproporphyrinogen III oxidase [EC:1.3.3.3]	Metabolic pathways	#Metabolism	##Global and overview maps
K00228	01110	CPOX, hemF; coproporphyrinogen III oxidase [EC:1.3.3.3]	Biosynthesis of secondary metabolites	#Metabolism	##Global and overview maps
K00230	00860	hemG; menaquinone-dependent protoporphyrinogen oxidase [EC:1.3.5.3]	Porphyrin and chlorophyll metabolism	#Metabolism	##Metabolism of cofactors and vitamins
K00230	01100	hemG; menaquinone-dependent protoporphyrinogen oxidase [EC:1.3.5.3]	Metabolic pathways	#Metabolism	##Global and overview maps
K00230	01110	hemG; menaquinone-dependent protoporphyrinogen oxidase [EC:1.3.5.3]	Biosynthesis of secondary metabolites	#Metabolism	##Global and overview maps
K00231	00860	PPOX, hemY; oxygen-dependent protoporphyrinogen oxidase [EC:1.3.3.4]	Porphyrin and chlorophyll metabolism	#Metabolism	##Metabolism of cofactors and vitamins
K00231	01100	PPOX, hemY; oxygen-dependent protoporphyrinogen oxidase [EC:1.3.3.4]	Metabolic pathways	#Metabolism	##Global and overview maps
K00231	01110	PPOX, hemY; oxygen-dependent protoporphyrinogen oxidase [EC:1.3.3.4]	Biosynthesis of secondary metabolites	#Metabolism	##Global and overview maps
K00232	00071	E1.3.3.6, ACOX1, ACOX3; acyl-CoA oxidase [EC:1.3.3.6]	Fatty acid degradation	#Metabolism	##Lipid metabolism
K00232	00592	E1.3.3.6, ACOX1, ACOX3; acyl-CoA oxidase [EC:1.3.3.6]	alpha-Linolenic acid metabolism	#Metabolism	##Lipid metabolism
K00232	01040	E1.3.3.6, ACOX1, ACOX3; acyl-CoA oxidase [EC:1.3.3.6]	Biosynthesis of unsaturated fatty acids	#Metabolism	##Lipid metabolism
K00232	01100	E1.3.3.6, ACOX1, ACOX3; acyl-CoA oxidase [EC:1.3.3.6]	Metabolic pathways	#Metabolism	##Global and overview maps
K00232	01110	E1.3.3.6, ACOX1, ACOX3; acyl-CoA oxidase [EC:1.3.3.6]	Biosynthesis of secondary metabolites	#Metabolism	##Global and overview maps
K00232	01212	E1.3.3.6, ACOX1, ACOX3; acyl-CoA oxidase [EC:1.3.3.6]	Fatty acid metabolism	#Metabolism	##Global and overview maps
K00232	03320	E1.3.3.6, ACOX1, ACOX3; acyl-CoA oxidase [EC:1.3.3.6]	PPAR signaling pathway	#Organismal Systems	##Endocrine system
K00232	04024	E1.3.3.6, ACOX1, ACOX3; acyl-CoA oxidase [EC:1.3.3.6]	cAMP signaling pathway	#Environmental Information Processing	##Signal transduction
K00232	04146	E1.3.3.6, ACOX1, ACOX3; acyl-CoA oxidase [EC:1.3.3.6]	Peroxisome	#Cellular Processes	##Transport and catabolism
K00234	00020	SDHA, SDH1; succinate dehydrogenase (ubiquinone) flavoprotein subunit [EC:1.3.5.1]	Citrate cycle (TCA cycle)	#Metabolism	##Carbohydrate metabolism
K00234	00190	SDHA, SDH1; succinate dehydrogenase (ubiquinone) flavoprotein subunit [EC:1.3.5.1]	Oxidative phosphorylation	#Metabolism	##Energy metabolism
K00234	01100	SDHA, SDH1; succinate dehydrogenase (ubiquinone) flavoprotein subunit [EC:1.3.5.1]	Metabolic pathways	#Metabolism	##Global and overview maps
K00234	01110	SDHA, SDH1; succinate dehydrogenase (ubiquinone) flavoprotein subunit [EC:1.3.5.1]	Biosynthesis of secondary metabolites	#Metabolism	##Global and overview maps
K00234	01120	SDHA, SDH1; succinate dehydrogenase (ubiquinone) flavoprotein subunit [EC:1.3.5.1]	Microbial metabolism in diverse environments	#Metabolism	##Global and overview maps
K00234	01130	SDHA, SDH1; succinate dehydrogenase (ubiquinone) flavoprotein subunit [EC:1.3.5.1]	Biosynthesis of antibiotics	#Metabolism	##Global and overview maps
K00234	01200	SDHA, SDH1; succinate dehydrogenase (ubiquinone) flavoprotein subunit [EC:1.3.5.1]	Carbon metabolism	#Metabolism	##Global and overview maps
K00234	04932	SDHA, SDH1; succinate dehydrogenase (ubiquinone) flavoprotein subunit [EC:1.3.5.1]	Non-alcoholic fatty liver disease (NAFLD)	#Human Diseases	##Endocrine and metabolic diseases
K00234	05010	SDHA, SDH1; succinate dehydrogenase (ubiquinone) flavoprotein subunit [EC:1.3.5.1]	Alzheimer's disease	#Human Diseases	##Neurodegenerative diseases
K00234	05012	SDHA, SDH1; succinate dehydrogenase (ubiquinone) flavoprotein subunit [EC:1.3.5.1]	Parkinson's disease	#Human Diseases	##Neurodegenerative diseases
K00234	05016	SDHA, SDH1; succinate dehydrogenase (ubiquinone) flavoprotein subunit [EC:1.3.5.1]	Huntington's disease	#Human Diseases	##Neurodegenerative diseases
K00235	00020	SDHB, SDH2; succinate dehydrogenase (ubiquinone) iron-sulfur subunit [EC:1.3.5.1]	Citrate cycle (TCA cycle)	#Metabolism	##Carbohydrate metabolism
K00235	00190	SDHB, SDH2; succinate dehydrogenase (ubiquinone) iron-sulfur subunit [EC:1.3.5.1]	Oxidative phosphorylation	#Metabolism	##Energy metabolism
K00235	01100	SDHB, SDH2; succinate dehydrogenase (ubiquinone) iron-sulfur subunit [EC:1.3.5.1]	Metabolic pathways	#Metabolism	##Global and overview maps
K00235	01110	SDHB, SDH2; succinate dehydrogenase (ubiquinone) iron-sulfur subunit [EC:1.3.5.1]	Biosynthesis of secondary metabolites	#Metabolism	##Global and overview maps
K00235	01120	SDHB, SDH2; succinate dehydrogenase (ubiquinone) iron-sulfur subunit [EC:1.3.5.1]	Microbial metabolism in diverse environments	#Metabolism	##Global and overview maps
K00235	01130	SDHB, SDH2; succinate dehydrogenase (ubiquinone) iron-sulfur subunit [EC:1.3.5.1]	Biosynthesis of antibiotics	#Metabolism	##Global and overview maps
K00235	01200	SDHB, SDH2; succinate dehydrogenase (ubiquinone) iron-sulfur subunit [EC:1.3.5.1]	Carbon metabolism	#Metabolism	##Global and overview maps
K00235	04932	SDHB, SDH2; succinate dehydrogenase (ubiquinone) iron-sulfur subunit [EC:1.3.5.1]	Non-alcoholic fatty liver disease (NAFLD)	#Human Diseases	##Endocrine and metabolic diseases
K00235	05010	SDHB, SDH2; succinate dehydrogenase (ubiquinone) iron-sulfur subunit [EC:1.3.5.1]	Alzheimer's disease	#Human Diseases	##Neurodegenerative diseases
K00235	05012	SDHB, SDH2; succinate dehydrogenase (ubiquinone) iron-sulfur subunit [EC:1.3.5.1]	Parkinson's disease	#Human Diseases	##Neurodegenerative diseases
K00235	05016	SDHB, SDH2; succinate dehydrogenase (ubiquinone) iron-sulfur subunit [EC:1.3.5.1]	Huntington's disease	#Human Diseases	##Neurodegenerative diseases
K00236	00020	SDHC, SDH3; succinate dehydrogenase (ubiquinone) cytochrome b560 subunit	Citrate cycle (TCA cycle)	#Metabolism	##Carbohydrate metabolism
K00236	00190	SDHC, SDH3; succinate dehydrogenase (ubiquinone) cytochrome b560 subunit	Oxidative phosphorylation	#Metabolism	##Energy metabolism
K00236	01100	SDHC, SDH3; succinate dehydrogenase (ubiquinone) cytochrome b560 subunit	Metabolic pathways	#Metabolism	##Global and overview maps
K00236	01110	SDHC, SDH3; succinate dehydrogenase (ubiquinone) cytochrome b560 subunit	Biosynthesis of secondary metabolites	#Metabolism	##Global and overview maps
K00236	01120	SDHC, SDH3; succinate dehydrogenase (ubiquinone) cytochrome b560 subunit	Microbial metabolism in diverse environments	#Metabolism	##Global and overview maps
K00236	01130	SDHC, SDH3; succinate dehydrogenase (ubiquinone) cytochrome b560 subunit	Biosynthesis of antibiotics	#Metabolism	##Global and overview maps
K00236	01200	SDHC, SDH3; succinate dehydrogenase (ubiquinone) cytochrome b560 subunit	Carbon metabolism	#Metabolism	##Global and overview maps
K00236	04932	SDHC, SDH3; succinate dehydrogenase (ubiquinone) cytochrome b560 subunit	Non-alcoholic fatty liver disease (NAFLD)	#Human Diseases	##Endocrine and metabolic diseases
K00236	05010	SDHC, SDH3; succinate dehydrogenase (ubiquinone) cytochrome b560 subunit	Alzheimer's disease	#Human Diseases	##Neurodegenerative diseases
K00236	05012	SDHC, SDH3; succinate dehydrogenase (ubiquinone) cytochrome b560 subunit	Parkinson's disease	#Human Diseases	##Neurodegenerative diseases
K00236	05016	SDHC, SDH3; succinate dehydrogenase (ubiquinone) cytochrome b560 subunit	Huntington's disease	#Human Diseases	##Neurodegenerative diseases
K00237	00020	SDHD, SDH4; succinate dehydrogenase (ubiquinone) membrane anchor subunit	Citrate cycle (TCA cycle)	#Metabolism	##Carbohydrate metabolism
K00237	00190	SDHD, SDH4; succinate dehydrogenase (ubiquinone) membrane anchor subunit	Oxidative phosphorylation	#Metabolism	##Energy metabolism
K00237	01100	SDHD, SDH4; succinate dehydrogenase (ubiquinone) membrane anchor subunit	Metabolic pathways	#Metabolism	##Global and overview maps
K00237	01110	SDHD, SDH4; succinate dehydrogenase (ubiquinone) membrane anchor subunit	Biosynthesis of secondary metabolites	#Metabolism	##Global and overview maps
K00237	01120	SDHD, SDH4; succinate dehydrogenase (ubiquinone) membrane anchor subunit	Microbial metabolism in diverse environments	#Metabolism	##Global and overview maps
K00237	01130	SDHD, SDH4; succinate dehydrogenase (ubiquinone) membrane anchor subunit	Biosynthesis of antibiotics	#Metabolism	##Global and overview maps
K00237	01200	SDHD, SDH4; succinate dehydrogenase (ubiquinone) membrane anchor subunit	Carbon metabolism	#Metabolism	##Global and overview maps
K00237	04932	SDHD, SDH4; succinate dehydrogenase (ubiquinone) membrane anchor subunit	Non-alcoholic fatty liver disease (NAFLD)	#Human Diseases	##Endocrine and metabolic diseases
K00237	05010	SDHD, SDH4; succinate dehydrogenase (ubiquinone) membrane anchor subunit	Alzheimer's disease	#Human Diseases	##Neurodegenerative diseases
K00237	05012	SDHD, SDH4; succinate dehydrogenase (ubiquinone) membrane anchor subunit	Parkinson's disease	#Human Diseases	##Neurodegenerative diseases
K00237	05016	SDHD, SDH4; succinate dehydrogenase (ubiquinone) membrane anchor subunit	Huntington's disease	#Human Diseases	##Neurodegenerative diseases
K00239	00020	sdhA, frdA; succinate dehydrogenase / fumarate reductase, flavoprotein subunit [EC:1.3.5.1 1.3.5.4]	Citrate cycle (TCA cycle)	#Metabolism	##Carbohydrate metabolism
K00239	00190	sdhA, frdA; succinate dehydrogenase / fumarate reductase, flavoprotein subunit [EC:1.3.5.1 1.3.5.4]	Oxidative phosphorylation	#Metabolism	##Energy metabolism
K00239	00650	sdhA, frdA; succinate dehydrogenase / fumarate reductase, flavoprotein subunit [EC:1.3.5.1 1.3.5.4]	Butanoate metabolism	#Metabolism	##Carbohydrate metabolism
K00239	00720	sdhA, frdA; succinate dehydrogenase / fumarate reductase, flavoprotein subunit [EC:1.3.5.1 1.3.5.4]	Carbon fixation pathways in prokaryotes	#Metabolism	##Energy metabolism
K00239	01100	sdhA, frdA; succinate dehydrogenase / fumarate reductase, flavoprotein subunit [EC:1.3.5.1 1.3.5.4]	Metabolic pathways	#Metabolism	##Global and overview maps
K00239	01110	sdhA, frdA; succinate dehydrogenase / fumarate reductase, flavoprotein subunit [EC:1.3.5.1 1.3.5.4]	Biosynthesis of secondary metabolites	#Metabolism	##Global and overview maps
K00239	01120	sdhA, frdA; succinate dehydrogenase / fumarate reductase, flavoprotein subunit [EC:1.3.5.1 1.3.5.4]	Microbial metabolism in diverse environments	#Metabolism	##Global and overview maps
K00239	01130	sdhA, frdA; succinate dehydrogenase / fumarate reductase, flavoprotein subunit [EC:1.3.5.1 1.3.5.4]	Biosynthesis of antibiotics	#Metabolism	##Global and overview maps
K00239	01200	sdhA, frdA; succinate dehydrogenase / fumarate reductase, flavoprotein subunit [EC:1.3.5.1 1.3.5.4]	Carbon metabolism	#Metabolism	##Global and overview maps
K00239	05134	sdhA, frdA; succinate dehydrogenase / fumarate reductase, flavoprotein subunit [EC:1.3.5.1 1.3.5.4]	Legionellosis	#Human Diseases	##Infectious diseases: Bacterial
K00240	00020	sdhB, frdB; succinate dehydrogenase / fumarate reductase, iron-sulfur subunit [EC:1.3.5.1 1.3.5.4]	Citrate cycle (TCA cycle)	#Metabolism	##Carbohydrate metabolism
K00240	00190	sdhB, frdB; succinate dehydrogenase / fumarate reductase, iron-sulfur subunit [EC:1.3.5.1 1.3.5.4]	Oxidative phosphorylation	#Metabolism	##Energy metabolism
K00240	00650	sdhB, frdB; succinate dehydrogenase / fumarate reductase, iron-sulfur subunit [EC:1.3.5.1 1.3.5.4]	Butanoate metabolism	#Metabolism	##Carbohydrate metabolism
K00240	00720	sdhB, frdB; succinate dehydrogenase / fumarate reductase, iron-sulfur subunit [EC:1.3.5.1 1.3.5.4]	Carbon fixation pathways in prokaryotes	#Metabolism	##Energy metabolism
K00240	01100	sdhB, frdB; succinate dehydrogenase / fumarate reductase, iron-sulfur subunit [EC:1.3.5.1 1.3.5.4]	Metabolic pathways	#Metabolism	##Global and overview maps
K00240	01110	sdhB, frdB; succinate dehydrogenase / fumarate reductase, iron-sulfur subunit [EC:1.3.5.1 1.3.5.4]	Biosynthesis of secondary metabolites	#Metabolism	##Global and overview maps
K00240	01120	sdhB, frdB; succinate dehydrogenase / fumarate reductase, iron-sulfur subunit [EC:1.3.5.1 1.3.5.4]	Microbial metabolism in diverse environments	#Metabolism	##Global and overview maps
K00240	01130	sdhB, frdB; succinate dehydrogenase / fumarate reductase, iron-sulfur subunit [EC:1.3.5.1 1.3.5.4]	Biosynthesis of antibiotics	#Metabolism	##Global and overview maps
K00240	01200	sdhB, frdB; succinate dehydrogenase / fumarate reductase, iron-sulfur subunit [EC:1.3.5.1 1.3.5.4]	Carbon metabolism	#Metabolism	##Global and overview maps
K00241	00020	sdhC, frdC; succinate dehydrogenase / fumarate reductase, cytochrome b subunit	Citrate cycle (TCA cycle)	#Metabolism	##Carbohydrate metabolism
K00241	00190	sdhC, frdC; succinate dehydrogenase / fumarate reductase, cytochrome b subunit	Oxidative phosphorylation	#Metabolism	##Energy metabolism
K00241	00650	sdhC, frdC; succinate dehydrogenase / fumarate reductase, cytochrome b subunit	Butanoate metabolism	#Metabolism	##Carbohydrate metabolism
K00241	00720	sdhC, frdC; succinate dehydrogenase / fumarate reductase, cytochrome b subunit	Carbon fixation pathways in prokaryotes	#Metabolism	##Energy metabolism
K00241	01100	sdhC, frdC; succinate dehydrogenase / fumarate reductase, cytochrome b subunit	Metabolic pathways	#Metabolism	##Global and overview maps
K00241	01110	sdhC, frdC; succinate dehydrogenase / fumarate reductase, cytochrome b subunit	Biosynthesis of secondary metabolites	#Metabolism	##Global and overview maps
K00241	01120	sdhC, frdC; succinate dehydrogenase / fumarate reductase, cytochrome b subunit	Microbial metabolism in diverse environments	#Metabolism	##Global and overview maps
K00241	01130	sdhC, frdC; succinate dehydrogenase / fumarate reductase, cytochrome b subunit	Biosynthesis of antibiotics	#Metabolism	##Global and overview maps
K00241	01200	sdhC, frdC; succinate dehydrogenase / fumarate reductase, cytochrome b subunit	Carbon metabolism	#Metabolism	##Global and overview maps
K00242	00020	sdhD, frdD; succinate dehydrogenase / fumarate reductase, membrane anchor subunit	Citrate cycle (TCA cycle)	#Metabolism	##Carbohydrate metabolism
K00242	00190	sdhD, frdD; succinate dehydrogenase / fumarate reductase, membrane anchor subunit	Oxidative phosphorylation	#Metabolism	##Energy metabolism
K00242	00650	sdhD, frdD; succinate dehydrogenase / fumarate reductase, membrane anchor subunit	Butanoate metabolism	#Metabolism	##Carbohydrate metabolism
K00242	00720	sdhD, frdD; succinate dehydrogenase / fumarate reductase, membrane anchor subunit	Carbon fixation pathways in prokaryotes	#Metabolism	##Energy metabolism
K00242	01100	sdhD, frdD; succinate dehydrogenase / fumarate reductase, membrane anchor subunit	Metabolic pathways	#Metabolism	##Global and overview maps
K00242	01110	sdhD, frdD; succinate dehydrogenase / fumarate reductase, membrane anchor subunit	Biosynthesis of secondary metabolites	#Metabolism	##Global and overview maps
K00242	01120	sdhD, frdD; succinate dehydrogenase / fumarate reductase, membrane anchor subunit	Microbial metabolism in diverse environments	#Metabolism	##Global and overview maps
K00242	01130	sdhD, frdD; succinate dehydrogenase / fumarate reductase, membrane anchor subunit	Biosynthesis of antibiotics	#Metabolism	##Global and overview maps
K00242	01200	sdhD, frdD; succinate dehydrogenase / fumarate reductase, membrane anchor subunit	Carbon metabolism	#Metabolism	##Global and overview maps
K00244	00020	frdA; fumarate reductase flavoprotein subunit [EC:1.3.5.4]	Citrate cycle (TCA cycle)	#Metabolism	##Carbohydrate metabolism
K00244	00190	frdA; fumarate reductase flavoprotein subunit [EC:1.3.5.4]	Oxidative phosphorylation	#Metabolism	##Energy metabolism
K00244	00620	frdA; fumarate reductase flavoprotein subunit [EC:1.3.5.4]	Pyruvate metabolism	#Metabolism	##Carbohydrate metabolism
K00244	00650	frdA; fumarate reductase flavoprotein subunit [EC:1.3.5.4]	Butanoate metabolism	#Metabolism	##Carbohydrate metabolism
K00244	00720	frdA; fumarate reductase flavoprotein subunit [EC:1.3.5.4]	Carbon fixation pathways in prokaryotes	#Metabolism	##Energy metabolism
K00244	01100	frdA; fumarate reductase flavoprotein subunit [EC:1.3.5.4]	Metabolic pathways	#Metabolism	##Global and overview maps
K00244	01110	frdA; fumarate reductase flavoprotein subunit [EC:1.3.5.4]	Biosynthesis of secondary metabolites	#Metabolism	##Global and overview maps
K00244	01120	frdA; fumarate reductase flavoprotein subunit [EC:1.3.5.4]	Microbial metabolism in diverse environments	#Metabolism	##Global and overview maps
K00244	01130	frdA; fumarate reductase flavoprotein subunit [EC:1.3.5.4]	Biosynthesis of antibiotics	#Metabolism	##Global and overview maps
K00244	01200	frdA; fumarate reductase flavoprotein subunit [EC:1.3.5.4]	Carbon metabolism	#Metabolism	##Global and overview maps
K00244	02020	frdA; fumarate reductase flavoprotein subunit [EC:1.3.5.4]	Two-component system	#Environmental Information Processing	##Signal transduction
K00245	00020	frdB; fumarate reductase iron-sulfur subunit [EC:1.3.5.4]	Citrate cycle (TCA cycle)	#Metabolism	##Carbohydrate metabolism
K00245	00190	frdB; fumarate reductase iron-sulfur subunit [EC:1.3.5.4]	Oxidative phosphorylation	#Metabolism	##Energy metabolism
K00245	00620	frdB; fumarate reductase iron-sulfur subunit [EC:1.3.5.4]	Pyruvate metabolism	#Metabolism	##Carbohydrate metabolism
K00245	00650	frdB; fumarate reductase iron-sulfur subunit [EC:1.3.5.4]	Butanoate metabolism	#Metabolism	##Carbohydrate metabolism
K00245	00720	frdB; fumarate reductase iron-sulfur subunit [EC:1.3.5.4]	Carbon fixation pathways in prokaryotes	#Metabolism	##Energy metabolism
K00245	01100	frdB; fumarate reductase iron-sulfur subunit [EC:1.3.5.4]	Metabolic pathways	#Metabolism	##Global and overview maps
K00245	01110	frdB; fumarate reductase iron-sulfur subunit [EC:1.3.5.4]	Biosynthesis of secondary metabolites	#Metabolism	##Global and overview maps
K00245	01120	frdB; fumarate reductase iron-sulfur subunit [EC:1.3.5.4]	Microbial metabolism in diverse environments	#Metabolism	##Global and overview maps
K00245	01130	frdB; fumarate reductase iron-sulfur subunit [EC:1.3.5.4]	Biosynthesis of antibiotics	#Metabolism	##Global and overview maps
K00245	01200	frdB; fumarate reductase iron-sulfur subunit [EC:1.3.5.4]	Carbon metabolism	#Metabolism	##Global and overview maps
K00245	02020	frdB; fumarate reductase iron-sulfur subunit [EC:1.3.5.4]	Two-component system	#Environmental Information Processing	##Signal transduction
K00246	00020	frdC; fumarate reductase subunit C	Citrate cycle (TCA cycle)	#Metabolism	##Carbohydrate metabolism
K00246	00190	frdC; fumarate reductase subunit C	Oxidative phosphorylation	#Metabolism	##Energy metabolism
K00246	00620	frdC; fumarate reductase subunit C	Pyruvate metabolism	#Metabolism	##Carbohydrate metabolism
K00246	00650	frdC; fumarate reductase subunit C	Butanoate metabolism	#Metabolism	##Carbohydrate metabolism
K00246	00720	frdC; fumarate reductase subunit C	Carbon fixation pathways in prokaryotes	#Metabolism	##Energy metabolism
K00246	01100	frdC; fumarate reductase subunit C	Metabolic pathways	#Metabolism	##Global and overview maps
K00246	01110	frdC; fumarate reductase subunit C	Biosynthesis of secondary metabolites	#Metabolism	##Global and overview maps
K00246	01120	frdC; fumarate reductase subunit C	Microbial metabolism in diverse environments	#Metabolism	##Global and overview maps
K00246	01130	frdC; fumarate reductase subunit C	Biosynthesis of antibiotics	#Metabolism	##Global and overview maps
K00246	01200	frdC; fumarate reductase subunit C	Carbon metabolism	#Metabolism	##Global and overview maps
K00246	02020	frdC; fumarate reductase subunit C	Two-component system	#Environmental Information Processing	##Signal transduction
K00247	00020	frdD; fumarate reductase subunit D	Citrate cycle (TCA cycle)	#Metabolism	##Carbohydrate metabolism
K00247	00190	frdD; fumarate reductase subunit D	Oxidative phosphorylation	#Metabolism	##Energy metabolism
K00247	00620	frdD; fumarate reductase subunit D	Pyruvate metabolism	#Metabolism	##Carbohydrate metabolism
K00247	00650	frdD; fumarate reductase subunit D	Butanoate metabolism	#Metabolism	##Carbohydrate metabolism
K00247	00720	frdD; fumarate reductase subunit D	Carbon fixation pathways in prokaryotes	#Metabolism	##Energy metabolism
K00247	01100	frdD; fumarate reductase subunit D	Metabolic pathways	#Metabolism	##Global and overview maps
K00247	01110	frdD; fumarate reductase subunit D	Biosynthesis of secondary metabolites	#Metabolism	##Global and overview maps
K00247	01120	frdD; fumarate reductase subunit D	Microbial metabolism in diverse environments	#Metabolism	##Global and overview maps
K00247	01130	frdD; fumarate reductase subunit D	Biosynthesis of antibiotics	#Metabolism	##Global and overview maps
K00247	01200	frdD; fumarate reductase subunit D	Carbon metabolism	#Metabolism	##Global and overview maps
K00247	02020	frdD; fumarate reductase subunit D	Two-component system	#Environmental Information Processing	##Signal transduction
K00248	00071	ACADS, bcd; butyryl-CoA dehydrogenase [EC:1.3.8.1]	Fatty acid degradation	#Metabolism	##Lipid metabolism
K00248	00280	ACADS, bcd; butyryl-CoA dehydrogenase [EC:1.3.8.1]	Valine, leucine and isoleucine degradation	#Metabolism	##Amino acid metabolism
K00248	00650	ACADS, bcd; butyryl-CoA dehydrogenase [EC:1.3.8.1]	Butanoate metabolism	#Metabolism	##Carbohydrate metabolism
K00248	01100	ACADS, bcd; butyryl-CoA dehydrogenase [EC:1.3.8.1]	Metabolic pathways	#Metabolism	##Global and overview maps
K00248	01110	ACADS, bcd; butyryl-CoA dehydrogenase [EC:1.3.8.1]	Biosynthesis of secondary metabolites	#Metabolism	##Global and overview maps
K00248	01200	ACADS, bcd; butyryl-CoA dehydrogenase [EC:1.3.8.1]	Carbon metabolism	#Metabolism	##Global and overview maps
K00248	01212	ACADS, bcd; butyryl-CoA dehydrogenase [EC:1.3.8.1]	Fatty acid metabolism	#Metabolism	##Global and overview maps
K00249	00071	ACADM, acd; acyl-CoA dehydrogenase [EC:1.3.8.7]	Fatty acid degradation	#Metabolism	##Lipid metabolism
K00249	00280	ACADM, acd; acyl-CoA dehydrogenase [EC:1.3.8.7]	Valine, leucine and isoleucine degradation	#Metabolism	##Amino acid metabolism
K00249	00410	ACADM, acd; acyl-CoA dehydrogenase [EC:1.3.8.7]	beta-Alanine metabolism	#Metabolism	##Metabolism of other amino acids
K00249	00640	ACADM, acd; acyl-CoA dehydrogenase [EC:1.3.8.7]	Propanoate metabolism	#Metabolism	##Carbohydrate metabolism
K00249	01100	ACADM, acd; acyl-CoA dehydrogenase [EC:1.3.8.7]	Metabolic pathways	#Metabolism	##Global and overview maps
K00249	01110	ACADM, acd; acyl-CoA dehydrogenase [EC:1.3.8.7]	Biosynthesis of secondary metabolites	#Metabolism	##Global and overview maps
K00249	01130	ACADM, acd; acyl-CoA dehydrogenase [EC:1.3.8.7]	Biosynthesis of antibiotics	#Metabolism	##Global and overview maps
K00249	01200	ACADM, acd; acyl-CoA dehydrogenase [EC:1.3.8.7]	Carbon metabolism	#Metabolism	##Global and overview maps
K00249	01212	ACADM, acd; acyl-CoA dehydrogenase [EC:1.3.8.7]	Fatty acid metabolism	#Metabolism	##Global and overview maps
K00249	03320	ACADM, acd; acyl-CoA dehydrogenase [EC:1.3.8.7]	PPAR signaling pathway	#Organismal Systems	##Endocrine system
K00251	00120	AKR1D1; 3-oxo-5-beta-steroid 4-dehydrogenase [EC:1.3.1.3]	Primary bile acid biosynthesis	#Metabolism	##Lipid metabolism
K00251	00140	AKR1D1; 3-oxo-5-beta-steroid 4-dehydrogenase [EC:1.3.1.3]	Steroid hormone biosynthesis	#Metabolism	##Lipid metabolism
K00251	01100	AKR1D1; 3-oxo-5-beta-steroid 4-dehydrogenase [EC:1.3.1.3]	Metabolic pathways	#Metabolism	##Global and overview maps
K00252	00071	GCDH, gcdH; glutaryl-CoA dehydrogenase [EC:1.3.8.6]	Fatty acid degradation	#Metabolism	##Lipid metabolism
K00252	00310	GCDH, gcdH; glutaryl-CoA dehydrogenase [EC:1.3.8.6]	Lysine degradation	#Metabolism	##Amino acid metabolism
K00252	00362	GCDH, gcdH; glutaryl-CoA dehydrogenase [EC:1.3.8.6]	Benzoate degradation	#Metabolism	##Xenobiotics biodegradation and metabolism
K00252	00380	GCDH, gcdH; glutaryl-CoA dehydrogenase [EC:1.3.8.6]	Tryptophan metabolism	#Metabolism	##Amino acid metabolism
K00252	01100	GCDH, gcdH; glutaryl-CoA dehydrogenase [EC:1.3.8.6]	Metabolic pathways	#Metabolism	##Global and overview maps
K00252	01120	GCDH, gcdH; glutaryl-CoA dehydrogenase [EC:1.3.8.6]	Microbial metabolism in diverse environments	#Metabolism	##Global and overview maps
K00252	01130	GCDH, gcdH; glutaryl-CoA dehydrogenase [EC:1.3.8.6]	Biosynthesis of antibiotics	#Metabolism	##Global and overview maps
K00253	00280	IVD, ivd; isovaleryl-CoA dehydrogenase [EC:1.3.8.4]	Valine, leucine and isoleucine degradation	#Metabolism	##Amino acid metabolism
K00253	01100	IVD, ivd; isovaleryl-CoA dehydrogenase [EC:1.3.8.4]	Metabolic pathways	#Metabolism	##Global and overview maps
K00254	00240	DHODH, pyrD; dihydroorotate dehydrogenase [EC:1.3.5.2]	Pyrimidine metabolism	#Metabolism	##Nucleotide metabolism
K00254	01100	DHODH, pyrD; dihydroorotate dehydrogenase [EC:1.3.5.2]	Metabolic pathways	#Metabolism	##Global and overview maps
K00255	00071	ACADL; long-chain-acyl-CoA dehydrogenase [EC:1.3.8.8]	Fatty acid degradation	#Metabolism	##Lipid metabolism
K00255	01100	ACADL; long-chain-acyl-CoA dehydrogenase [EC:1.3.8.8]	Metabolic pathways	#Metabolism	##Global and overview maps
K00255	01212	ACADL; long-chain-acyl-CoA dehydrogenase [EC:1.3.8.8]	Fatty acid metabolism	#Metabolism	##Global and overview maps
K00255	03320	ACADL; long-chain-acyl-CoA dehydrogenase [EC:1.3.8.8]	PPAR signaling pathway	#Organismal Systems	##Endocrine system
K00257	00281	E1.3.99.-	Geraniol degradation	#Metabolism	##Metabolism of terpenoids and polyketides
K00259	00250	ald; alanine dehydrogenase [EC:1.4.1.1]	Alanine, aspartate and glutamate metabolism	#Metabolism	##Amino acid metabolism
K00259	00430	ald; alanine dehydrogenase [EC:1.4.1.1]	Taurine and hypotaurine metabolism	#Metabolism	##Metabolism of other amino acids
K00259	01100	ald; alanine dehydrogenase [EC:1.4.1.1]	Metabolic pathways	#Metabolism	##Global and overview maps
K00260	00220	gudB, rocG; glutamate dehydrogenase [EC:1.4.1.2]	Arginine biosynthesis	#Metabolism	##Amino acid metabolism
K00260	00250	gudB, rocG; glutamate dehydrogenase [EC:1.4.1.2]	Alanine, aspartate and glutamate metabolism	#Metabolism	##Amino acid metabolism
K00260	00430	gudB, rocG; glutamate dehydrogenase [EC:1.4.1.2]	Taurine and hypotaurine metabolism	#Metabolism	##Metabolism of other amino acids
K00260	00910	gudB, rocG; glutamate dehydrogenase [EC:1.4.1.2]	Nitrogen metabolism	#Metabolism	##Energy metabolism
K00260	01100	gudB, rocG; glutamate dehydrogenase [EC:1.4.1.2]	Metabolic pathways	#Metabolism	##Global and overview maps
K00261	00220	GLUD1_2, gdhA; glutamate dehydrogenase (NAD(P)+) [EC:1.4.1.3]	Arginine biosynthesis	#Metabolism	##Amino acid metabolism
K00261	00250	GLUD1_2, gdhA; glutamate dehydrogenase (NAD(P)+) [EC:1.4.1.3]	Alanine, aspartate and glutamate metabolism	#Metabolism	##Amino acid metabolism
K00261	00471	GLUD1_2, gdhA; glutamate dehydrogenase (NAD(P)+) [EC:1.4.1.3]	D-Glutamine and D-glutamate metabolism	#Metabolism	##Metabolism of other amino acids
K00261	00910	GLUD1_2, gdhA; glutamate dehydrogenase (NAD(P)+) [EC:1.4.1.3]	Nitrogen metabolism	#Metabolism	##Energy metabolism
K00261	01100	GLUD1_2, gdhA; glutamate dehydrogenase (NAD(P)+) [EC:1.4.1.3]	Metabolic pathways	#Metabolism	##Global and overview maps
K00261	01200	GLUD1_2, gdhA; glutamate dehydrogenase (NAD(P)+) [EC:1.4.1.3]	Carbon metabolism	#Metabolism	##Global and overview maps
K00261	04964	GLUD1_2, gdhA; glutamate dehydrogenase (NAD(P)+) [EC:1.4.1.3]	Proximal tubule bicarbonate reclamation	#Organismal Systems	##Excretory system
K00262	00220	E1.4.1.4, gdhA; glutamate dehydrogenase (NADP+) [EC:1.4.1.4]	Arginine biosynthesis	#Metabolism	##Amino acid metabolism
K00262	00250	E1.4.1.4, gdhA; glutamate dehydrogenase (NADP+) [EC:1.4.1.4]	Alanine, aspartate and glutamate metabolism	#Metabolism	##Amino acid metabolism
K00262	00910	E1.4.1.4, gdhA; glutamate dehydrogenase (NADP+) [EC:1.4.1.4]	Nitrogen metabolism	#Metabolism	##Energy metabolism
K00262	01100	E1.4.1.4, gdhA; glutamate dehydrogenase (NADP+) [EC:1.4.1.4]	Metabolic pathways	#Metabolism	##Global and overview maps
K00263	00280	E1.4.1.9; leucine dehydrogenase [EC:1.4.1.9]	Valine, leucine and isoleucine degradation	#Metabolism	##Amino acid metabolism
K00263	00290	E1.4.1.9; leucine dehydrogenase [EC:1.4.1.9]	Valine, leucine and isoleucine biosynthesis	#Metabolism	##Amino acid metabolism
K00263	01100	E1.4.1.9; leucine dehydrogenase [EC:1.4.1.9]	Metabolic pathways	#Metabolism	##Global and overview maps
K00263	01110	E1.4.1.9; leucine dehydrogenase [EC:1.4.1.9]	Biosynthesis of secondary metabolites	#Metabolism	##Global and overview maps
K00263	01130	E1.4.1.9; leucine dehydrogenase [EC:1.4.1.9]	Biosynthesis of antibiotics	#Metabolism	##Global and overview maps
K00264	00250	GLT1; glutamate synthase (NADPH/NADH) [EC:1.4.1.13 1.4.1.14]	Alanine, aspartate and glutamate metabolism	#Metabolism	##Amino acid metabolism
K00264	00910	GLT1; glutamate synthase (NADPH/NADH) [EC:1.4.1.13 1.4.1.14]	Nitrogen metabolism	#Metabolism	##Energy metabolism
K00264	01100	GLT1; glutamate synthase (NADPH/NADH) [EC:1.4.1.13 1.4.1.14]	Metabolic pathways	#Metabolism	##Global and overview maps
K00264	01110	GLT1; glutamate synthase (NADPH/NADH) [EC:1.4.1.13 1.4.1.14]	Biosynthesis of secondary metabolites	#Metabolism	##Global and overview maps
K00264	01120	GLT1; glutamate synthase (NADPH/NADH) [EC:1.4.1.13 1.4.1.14]	Microbial metabolism in diverse environments	#Metabolism	##Global and overview maps
K00264	01130	GLT1; glutamate synthase (NADPH/NADH) [EC:1.4.1.13 1.4.1.14]	Biosynthesis of antibiotics	#Metabolism	##Global and overview maps
K00264	01230	GLT1; glutamate synthase (NADPH/NADH) [EC:1.4.1.13 1.4.1.14]	Biosynthesis of amino acids	#Metabolism	##Global and overview maps
K00265	00250	gltB; glutamate synthase (NADPH/NADH) large chain [EC:1.4.1.13 1.4.1.14]	Alanine, aspartate and glutamate metabolism	#Metabolism	##Amino acid metabolism
K00265	00910	gltB; glutamate synthase (NADPH/NADH) large chain [EC:1.4.1.13 1.4.1.14]	Nitrogen metabolism	#Metabolism	##Energy metabolism
K00265	01100	gltB; glutamate synthase (NADPH/NADH) large chain [EC:1.4.1.13 1.4.1.14]	Metabolic pathways	#Metabolism	##Global and overview maps
K00265	01110	gltB; glutamate synthase (NADPH/NADH) large chain [EC:1.4.1.13 1.4.1.14]	Biosynthesis of secondary metabolites	#Metabolism	##Global and overview maps
K00265	01120	gltB; glutamate synthase (NADPH/NADH) large chain [EC:1.4.1.13 1.4.1.14]	Microbial metabolism in diverse environments	#Metabolism	##Global and overview maps
K00265	01130	gltB; glutamate synthase (NADPH/NADH) large chain [EC:1.4.1.13 1.4.1.14]	Biosynthesis of antibiotics	#Metabolism	##Global and overview maps
K00265	01230	gltB; glutamate synthase (NADPH/NADH) large chain [EC:1.4.1.13 1.4.1.14]	Biosynthesis of amino acids	#Metabolism	##Global and overview maps
K00266	00250	gltD; glutamate synthase (NADPH/NADH) small chain [EC:1.4.1.13 1.4.1.14]	Alanine, aspartate and glutamate metabolism	#Metabolism	##Amino acid metabolism
K00266	00910	gltD; glutamate synthase (NADPH/NADH) small chain [EC:1.4.1.13 1.4.1.14]	Nitrogen metabolism	#Metabolism	##Energy metabolism
K00266	01100	gltD; glutamate synthase (NADPH/NADH) small chain [EC:1.4.1.13 1.4.1.14]	Metabolic pathways	#Metabolism	##Global and overview maps
K00266	01110	gltD; glutamate synthase (NADPH/NADH) small chain [EC:1.4.1.13 1.4.1.14]	Biosynthesis of secondary metabolites	#Metabolism	##Global and overview maps
K00266	01120	gltD; glutamate synthase (NADPH/NADH) small chain [EC:1.4.1.13 1.4.1.14]	Microbial metabolism in diverse environments	#Metabolism	##Global and overview maps
K00266	01130	gltD; glutamate synthase (NADPH/NADH) small chain [EC:1.4.1.13 1.4.1.14]	Biosynthesis of antibiotics	#Metabolism	##Global and overview maps
K00266	01230	gltD; glutamate synthase (NADPH/NADH) small chain [EC:1.4.1.13 1.4.1.14]	Biosynthesis of amino acids	#Metabolism	##Global and overview maps
K00270	00350	pdh; phenylalanine dehydrogenase [EC:1.4.1.20]	Tyrosine metabolism	#Metabolism	##Amino acid metabolism
K00270	00360	pdh; phenylalanine dehydrogenase [EC:1.4.1.20]	Phenylalanine metabolism	#Metabolism	##Amino acid metabolism
K00270	00400	pdh; phenylalanine dehydrogenase [EC:1.4.1.20]	Phenylalanine, tyrosine and tryptophan biosynthesis	#Metabolism	##Amino acid metabolism
K00270	01100	pdh; phenylalanine dehydrogenase [EC:1.4.1.20]	Metabolic pathways	#Metabolism	##Global and overview maps
K00270	01110	pdh; phenylalanine dehydrogenase [EC:1.4.1.20]	Biosynthesis of secondary metabolites	#Metabolism	##Global and overview maps
K00270	01130	pdh; phenylalanine dehydrogenase [EC:1.4.1.20]	Biosynthesis of antibiotics	#Metabolism	##Global and overview maps
K00271	00280	vdh; valine dehydrogenase (NAD+) [EC:1.4.1.23]	Valine, leucine and isoleucine degradation	#Metabolism	##Amino acid metabolism
K00271	01100	vdh; valine dehydrogenase (NAD+) [EC:1.4.1.23]	Metabolic pathways	#Metabolism	##Global and overview maps
K00271	01110	vdh; valine dehydrogenase (NAD+) [EC:1.4.1.23]	Biosynthesis of secondary metabolites	#Metabolism	##Global and overview maps
K00271	01130	vdh; valine dehydrogenase (NAD+) [EC:1.4.1.23]	Biosynthesis of antibiotics	#Metabolism	##Global and overview maps
K00272	00250	DDO; D-aspartate oxidase [EC:1.4.3.1]	Alanine, aspartate and glutamate metabolism	#Metabolism	##Amino acid metabolism
K00272	04146	DDO; D-aspartate oxidase [EC:1.4.3.1]	Peroxisome	#Cellular Processes	##Transport and catabolism
K00273	00260	DAO, aao; D-amino-acid oxidase [EC:1.4.3.3]	Glycine, serine and threonine metabolism	#Metabolism	##Amino acid metabolism
K00273	00311	DAO, aao; D-amino-acid oxidase [EC:1.4.3.3]	Penicillin and cephalosporin biosynthesis	#Metabolism	##Biosynthesis of other secondary metabolites
K00273	00330	DAO, aao; D-amino-acid oxidase [EC:1.4.3.3]	Arginine and proline metabolism	#Metabolism	##Amino acid metabolism
K00273	00472	DAO, aao; D-amino-acid oxidase [EC:1.4.3.3]	D-Arginine and D-ornithine metabolism	#Metabolism	##Metabolism of other amino acids
K00273	01100	DAO, aao; D-amino-acid oxidase [EC:1.4.3.3]	Metabolic pathways	#Metabolism	##Global and overview maps
K00273	01130	DAO, aao; D-amino-acid oxidase [EC:1.4.3.3]	Biosynthesis of antibiotics	#Metabolism	##Global and overview maps
K00273	04146	DAO, aao; D-amino-acid oxidase [EC:1.4.3.3]	Peroxisome	#Cellular Processes	##Transport and catabolism
K00274	00260	MAO, aofH; monoamine oxidase [EC:1.4.3.4]	Glycine, serine and threonine metabolism	#Metabolism	##Amino acid metabolism
K00274	00330	MAO, aofH; monoamine oxidase [EC:1.4.3.4]	Arginine and proline metabolism	#Metabolism	##Amino acid metabolism
K00274	00340	MAO, aofH; monoamine oxidase [EC:1.4.3.4]	Histidine metabolism	#Metabolism	##Amino acid metabolism
K00274	00350	MAO, aofH; monoamine oxidase [EC:1.4.3.4]	Tyrosine metabolism	#Metabolism	##Amino acid metabolism
K00274	00360	MAO, aofH; monoamine oxidase [EC:1.4.3.4]	Phenylalanine metabolism	#Metabolism	##Amino acid metabolism
K00274	00380	MAO, aofH; monoamine oxidase [EC:1.4.3.4]	Tryptophan metabolism	#Metabolism	##Amino acid metabolism
K00274	00950	MAO, aofH; monoamine oxidase [EC:1.4.3.4]	Isoquinoline alkaloid biosynthesis	#Metabolism	##Biosynthesis of other secondary metabolites
K00274	00982	MAO, aofH; monoamine oxidase [EC:1.4.3.4]	Drug metabolism - cytochrome P450	#Metabolism	##Xenobiotics biodegradation and metabolism
K00274	01100	MAO, aofH; monoamine oxidase [EC:1.4.3.4]	Metabolic pathways	#Metabolism	##Global and overview maps
K00274	01110	MAO, aofH; monoamine oxidase [EC:1.4.3.4]	Biosynthesis of secondary metabolites	#Metabolism	##Global and overview maps
K00274	04726	MAO, aofH; monoamine oxidase [EC:1.4.3.4]	Serotonergic synapse	#Organismal Systems	##Nervous system
K00274	04728	MAO, aofH; monoamine oxidase [EC:1.4.3.4]	Dopaminergic synapse	#Organismal Systems	##Nervous system
K00274	05030	MAO, aofH; monoamine oxidase [EC:1.4.3.4]	Cocaine addiction	#Human Diseases	##Substance dependence
K00274	05031	MAO, aofH; monoamine oxidase [EC:1.4.3.4]	Amphetamine addiction	#Human Diseases	##Substance dependence
K00274	05034	MAO, aofH; monoamine oxidase [EC:1.4.3.4]	Alcoholism	#Human Diseases	##Substance dependence
K00275	00750	pdxH, PNPO; pyridoxamine 5'-phosphate oxidase [EC:1.4.3.5]	Vitamin B6 metabolism	#Metabolism	##Metabolism of cofactors and vitamins
K00275	01100	pdxH, PNPO; pyridoxamine 5'-phosphate oxidase [EC:1.4.3.5]	Metabolic pathways	#Metabolism	##Global and overview maps
K00275	01120	pdxH, PNPO; pyridoxamine 5'-phosphate oxidase [EC:1.4.3.5]	Microbial metabolism in diverse environments	#Metabolism	##Global and overview maps
K00276	00260	AOC3, AOC2, tynA; primary-amine oxidase [EC:1.4.3.21]	Glycine, serine and threonine metabolism	#Metabolism	##Amino acid metabolism
K00276	00350	AOC3, AOC2, tynA; primary-amine oxidase [EC:1.4.3.21]	Tyrosine metabolism	#Metabolism	##Amino acid metabolism
K00276	00360	AOC3, AOC2, tynA; primary-amine oxidase [EC:1.4.3.21]	Phenylalanine metabolism	#Metabolism	##Amino acid metabolism
K00276	00410	AOC3, AOC2, tynA; primary-amine oxidase [EC:1.4.3.21]	beta-Alanine metabolism	#Metabolism	##Metabolism of other amino acids
K00276	00950	AOC3, AOC2, tynA; primary-amine oxidase [EC:1.4.3.21]	Isoquinoline alkaloid biosynthesis	#Metabolism	##Biosynthesis of other secondary metabolites
K00276	00960	AOC3, AOC2, tynA; primary-amine oxidase [EC:1.4.3.21]	Tropane, piperidine and pyridine alkaloid biosynthesis	#Metabolism	##Biosynthesis of other secondary metabolites
K00276	01100	AOC3, AOC2, tynA; primary-amine oxidase [EC:1.4.3.21]	Metabolic pathways	#Metabolism	##Global and overview maps
K00276	01110	AOC3, AOC2, tynA; primary-amine oxidase [EC:1.4.3.21]	Biosynthesis of secondary metabolites	#Metabolism	##Global and overview maps
K00278	00250	nadB; L-aspartate oxidase [EC:1.4.3.16]	Alanine, aspartate and glutamate metabolism	#Metabolism	##Amino acid metabolism
K00278	00760	nadB; L-aspartate oxidase [EC:1.4.3.16]	Nicotinate and nicotinamide metabolism	#Metabolism	##Metabolism of cofactors and vitamins
K00278	01100	nadB; L-aspartate oxidase [EC:1.4.3.16]	Metabolic pathways	#Metabolism	##Global and overview maps
K00279	00908	CKX; cytokinin dehydrogenase [EC:1.5.99.12]	Zeatin biosynthesis	#Metabolism	##Metabolism of terpenoids and polyketides
K00281	00260	GLDC, gcvP; glycine dehydrogenase [EC:1.4.4.2]	Glycine, serine and threonine metabolism	#Metabolism	##Amino acid metabolism
K00281	00630	GLDC, gcvP; glycine dehydrogenase [EC:1.4.4.2]	Glyoxylate and dicarboxylate metabolism	#Metabolism	##Carbohydrate metabolism
K00281	01100	GLDC, gcvP; glycine dehydrogenase [EC:1.4.4.2]	Metabolic pathways	#Metabolism	##Global and overview maps
K00281	01110	GLDC, gcvP; glycine dehydrogenase [EC:1.4.4.2]	Biosynthesis of secondary metabolites	#Metabolism	##Global and overview maps
K00281	01130	GLDC, gcvP; glycine dehydrogenase [EC:1.4.4.2]	Biosynthesis of antibiotics	#Metabolism	##Global and overview maps
K00281	01200	GLDC, gcvP; glycine dehydrogenase [EC:1.4.4.2]	Carbon metabolism	#Metabolism	##Global and overview maps
K00282	00260	gcvPA; glycine dehydrogenase subunit 1 [EC:1.4.4.2]	Glycine, serine and threonine metabolism	#Metabolism	##Amino acid metabolism
K00282	00630	gcvPA; glycine dehydrogenase subunit 1 [EC:1.4.4.2]	Glyoxylate and dicarboxylate metabolism	#Metabolism	##Carbohydrate metabolism
K00282	01100	gcvPA; glycine dehydrogenase subunit 1 [EC:1.4.4.2]	Metabolic pathways	#Metabolism	##Global and overview maps
K00282	01110	gcvPA; glycine dehydrogenase subunit 1 [EC:1.4.4.2]	Biosynthesis of secondary metabolites	#Metabolism	##Global and overview maps
K00282	01130	gcvPA; glycine dehydrogenase subunit 1 [EC:1.4.4.2]	Biosynthesis of antibiotics	#Metabolism	##Global and overview maps
K00282	01200	gcvPA; glycine dehydrogenase subunit 1 [EC:1.4.4.2]	Carbon metabolism	#Metabolism	##Global and overview maps
K00283	00260	gcvPB; glycine dehydrogenase subunit 2 [EC:1.4.4.2]	Glycine, serine and threonine metabolism	#Metabolism	##Amino acid metabolism
K00283	00630	gcvPB; glycine dehydrogenase subunit 2 [EC:1.4.4.2]	Glyoxylate and dicarboxylate metabolism	#Metabolism	##Carbohydrate metabolism
K00283	01100	gcvPB; glycine dehydrogenase subunit 2 [EC:1.4.4.2]	Metabolic pathways	#Metabolism	##Global and overview maps
K00283	01110	gcvPB; glycine dehydrogenase subunit 2 [EC:1.4.4.2]	Biosynthesis of secondary metabolites	#Metabolism	##Global and overview maps
K00283	01130	gcvPB; glycine dehydrogenase subunit 2 [EC:1.4.4.2]	Biosynthesis of antibiotics	#Metabolism	##Global and overview maps
K00283	01200	gcvPB; glycine dehydrogenase subunit 2 [EC:1.4.4.2]	Carbon metabolism	#Metabolism	##Global and overview maps
K00284	00630	E1.4.7.1; glutamate synthase (ferredoxin) [EC:1.4.7.1]	Glyoxylate and dicarboxylate metabolism	#Metabolism	##Carbohydrate metabolism
K00284	00910	E1.4.7.1; glutamate synthase (ferredoxin) [EC:1.4.7.1]	Nitrogen metabolism	#Metabolism	##Energy metabolism
K00284	01120	E1.4.7.1; glutamate synthase (ferredoxin) [EC:1.4.7.1]	Microbial metabolism in diverse environments	#Metabolism	##Global and overview maps
K00285	00360	dadA; D-amino-acid dehydrogenase [EC:1.4.5.1]	Phenylalanine metabolism	#Metabolism	##Amino acid metabolism
K00286	00330	proC; pyrroline-5-carboxylate reductase [EC:1.5.1.2]	Arginine and proline metabolism	#Metabolism	##Amino acid metabolism
K00286	01100	proC; pyrroline-5-carboxylate reductase [EC:1.5.1.2]	Metabolic pathways	#Metabolism	##Global and overview maps
K00286	01110	proC; pyrroline-5-carboxylate reductase [EC:1.5.1.2]	Biosynthesis of secondary metabolites	#Metabolism	##Global and overview maps
K00286	01130	proC; pyrroline-5-carboxylate reductase [EC:1.5.1.2]	Biosynthesis of antibiotics	#Metabolism	##Global and overview maps
K00286	01230	proC; pyrroline-5-carboxylate reductase [EC:1.5.1.2]	Biosynthesis of amino acids	#Metabolism	##Global and overview maps
K00287	00670	folA; dihydrofolate reductase [EC:1.5.1.3]	One carbon pool by folate	#Metabolism	##Metabolism of cofactors and vitamins
K00287	00790	folA; dihydrofolate reductase [EC:1.5.1.3]	Folate biosynthesis	#Metabolism	##Metabolism of cofactors and vitamins
K00287	01100	folA; dihydrofolate reductase [EC:1.5.1.3]	Metabolic pathways	#Metabolism	##Global and overview maps
K00288	00670	MTHFD; methylenetetrahydrofolate dehydrogenase (NADP+) / methenyltetrahydrofolate cyclohydrolase / formyltetrahydrofolate synthetase [EC:1.5.1.5 3.5.4.9 6.3.4.3]	One carbon pool by folate	#Metabolism	##Metabolism of cofactors and vitamins
K00288	01100	MTHFD; methylenetetrahydrofolate dehydrogenase (NADP+) / methenyltetrahydrofolate cyclohydrolase / formyltetrahydrofolate synthetase [EC:1.5.1.5 3.5.4.9 6.3.4.3]	Metabolic pathways	#Metabolism	##Global and overview maps
K00289	00670	E1.5.1.6, FTHFD; formyltetrahydrofolate dehydrogenase [EC:1.5.1.6]	One carbon pool by folate	#Metabolism	##Metabolism of cofactors and vitamins
K00290	00300	LYS1; saccharopine dehydrogenase (NAD+, L-lysine forming) [EC:1.5.1.7]	Lysine biosynthesis	#Metabolism	##Amino acid metabolism
K00290	00310	LYS1; saccharopine dehydrogenase (NAD+, L-lysine forming) [EC:1.5.1.7]	Lysine degradation	#Metabolism	##Amino acid metabolism
K00290	01100	LYS1; saccharopine dehydrogenase (NAD+, L-lysine forming) [EC:1.5.1.7]	Metabolic pathways	#Metabolism	##Global and overview maps
K00290	01110	LYS1; saccharopine dehydrogenase (NAD+, L-lysine forming) [EC:1.5.1.7]	Biosynthesis of secondary metabolites	#Metabolism	##Global and overview maps
K00290	01130	LYS1; saccharopine dehydrogenase (NAD+, L-lysine forming) [EC:1.5.1.7]	Biosynthesis of antibiotics	#Metabolism	##Global and overview maps
K00290	01230	LYS1; saccharopine dehydrogenase (NAD+, L-lysine forming) [EC:1.5.1.7]	Biosynthesis of amino acids	#Metabolism	##Global and overview maps
K00291	00310	E1.5.1.8; saccharopine dehydrogenase (NADP+, L-lysine forming) [EC:1.5.1.8]	Lysine degradation	#Metabolism	##Amino acid metabolism
K00291	01100	E1.5.1.8; saccharopine dehydrogenase (NADP+, L-lysine forming) [EC:1.5.1.8]	Metabolic pathways	#Metabolism	##Global and overview maps
K00291	01110	E1.5.1.8; saccharopine dehydrogenase (NADP+, L-lysine forming) [EC:1.5.1.8]	Biosynthesis of secondary metabolites	#Metabolism	##Global and overview maps
K00291	01130	E1.5.1.8; saccharopine dehydrogenase (NADP+, L-lysine forming) [EC:1.5.1.8]	Biosynthesis of antibiotics	#Metabolism	##Global and overview maps
K00292	00310	E1.5.1.9; saccharopine dehydrogenase (NAD+, L-glutamate forming) [EC:1.5.1.9]	Lysine degradation	#Metabolism	##Amino acid metabolism
K00292	01100	E1.5.1.9; saccharopine dehydrogenase (NAD+, L-glutamate forming) [EC:1.5.1.9]	Metabolic pathways	#Metabolism	##Global and overview maps
K00292	01110	E1.5.1.9; saccharopine dehydrogenase (NAD+, L-glutamate forming) [EC:1.5.1.9]	Biosynthesis of secondary metabolites	#Metabolism	##Global and overview maps
K00292	01130	E1.5.1.9; saccharopine dehydrogenase (NAD+, L-glutamate forming) [EC:1.5.1.9]	Biosynthesis of antibiotics	#Metabolism	##Global and overview maps
K00293	00300	LYS9; saccharopine dehydrogenase (NADP+, L-glutamate forming) [EC:1.5.1.10]	Lysine biosynthesis	#Metabolism	##Amino acid metabolism
K00293	00310	LYS9; saccharopine dehydrogenase (NADP+, L-glutamate forming) [EC:1.5.1.10]	Lysine degradation	#Metabolism	##Amino acid metabolism
K00293	01100	LYS9; saccharopine dehydrogenase (NADP+, L-glutamate forming) [EC:1.5.1.10]	Metabolic pathways	#Metabolism	##Global and overview maps
K00293	01110	LYS9; saccharopine dehydrogenase (NADP+, L-glutamate forming) [EC:1.5.1.10]	Biosynthesis of secondary metabolites	#Metabolism	##Global and overview maps
K00293	01130	LYS9; saccharopine dehydrogenase (NADP+, L-glutamate forming) [EC:1.5.1.10]	Biosynthesis of antibiotics	#Metabolism	##Global and overview maps
K00293	01230	LYS9; saccharopine dehydrogenase (NADP+, L-glutamate forming) [EC:1.5.1.10]	Biosynthesis of amino acids	#Metabolism	##Global and overview maps
K00294	00250	E1.2.1.88; 1-pyrroline-5-carboxylate dehydrogenase [EC:1.2.1.88]	Alanine, aspartate and glutamate metabolism	#Metabolism	##Amino acid metabolism
K00294	00330	E1.2.1.88; 1-pyrroline-5-carboxylate dehydrogenase [EC:1.2.1.88]	Arginine and proline metabolism	#Metabolism	##Amino acid metabolism
K00294	01100	E1.2.1.88; 1-pyrroline-5-carboxylate dehydrogenase [EC:1.2.1.88]	Metabolic pathways	#Metabolism	##Global and overview maps
K00295	00670	MTD1; methylenetetrahydrofolate dehydrogenase (NAD+) [EC:1.5.1.15]	One carbon pool by folate	#Metabolism	##Metabolism of cofactors and vitamins
K00295	01100	MTD1; methylenetetrahydrofolate dehydrogenase (NAD+) [EC:1.5.1.15]	Metabolic pathways	#Metabolism	##Global and overview maps
K00296	00330	E1.5.1.19; D-nopaline dehydrogenase [EC:1.5.1.19]	Arginine and proline metabolism	#Metabolism	##Amino acid metabolism
K00297	00670	metF, MTHFR; methylenetetrahydrofolate reductase (NADPH) [EC:1.5.1.20]	One carbon pool by folate	#Metabolism	##Metabolism of cofactors and vitamins
K00297	00720	metF, MTHFR; methylenetetrahydrofolate reductase (NADPH) [EC:1.5.1.20]	Carbon fixation pathways in prokaryotes	#Metabolism	##Energy metabolism
K00297	01100	metF, MTHFR; methylenetetrahydrofolate reductase (NADPH) [EC:1.5.1.20]	Metabolic pathways	#Metabolism	##Global and overview maps
K00297	01120	metF, MTHFR; methylenetetrahydrofolate reductase (NADPH) [EC:1.5.1.20]	Microbial metabolism in diverse environments	#Metabolism	##Global and overview maps
K00297	01200	metF, MTHFR; methylenetetrahydrofolate reductase (NADPH) [EC:1.5.1.20]	Carbon metabolism	#Metabolism	##Global and overview maps
K00299	00740	ssuE; FMN reductase [EC:1.5.1.38]	Riboflavin metabolism	#Metabolism	##Metabolism of cofactors and vitamins
K00299	00920	ssuE; FMN reductase [EC:1.5.1.38]	Sulfur metabolism	#Metabolism	##Energy metabolism
K00299	01100	ssuE; FMN reductase [EC:1.5.1.38]	Metabolic pathways	#Metabolism	##Global and overview maps
K00301	00260	E1.5.3.1; sarcosine oxidase [EC:1.5.3.1]	Glycine, serine and threonine metabolism	#Metabolism	##Amino acid metabolism
K00301	01100	E1.5.3.1; sarcosine oxidase [EC:1.5.3.1]	Metabolic pathways	#Metabolism	##Global and overview maps
K00302	00260	soxA; sarcosine oxidase, subunit alpha [EC:1.5.3.1]	Glycine, serine and threonine metabolism	#Metabolism	##Amino acid metabolism
K00302	01100	soxA; sarcosine oxidase, subunit alpha [EC:1.5.3.1]	Metabolic pathways	#Metabolism	##Global and overview maps
K00303	00260	soxB; sarcosine oxidase, subunit beta [EC:1.5.3.1]	Glycine, serine and threonine metabolism	#Metabolism	##Amino acid metabolism
K00303	01100	soxB; sarcosine oxidase, subunit beta [EC:1.5.3.1]	Metabolic pathways	#Metabolism	##Global and overview maps
K00304	00260	soxD; sarcosine oxidase, subunit delta [EC:1.5.3.1]	Glycine, serine and threonine metabolism	#Metabolism	##Amino acid metabolism
K00304	01100	soxD; sarcosine oxidase, subunit delta [EC:1.5.3.1]	Metabolic pathways	#Metabolism	##Global and overview maps
K00305	00260	soxG; sarcosine oxidase, subunit gamma [EC:1.5.3.1]	Glycine, serine and threonine metabolism	#Metabolism	##Amino acid metabolism
K00305	01100	soxG; sarcosine oxidase, subunit gamma [EC:1.5.3.1]	Metabolic pathways	#Metabolism	##Global and overview maps
K00306	00260	PIPOX; sarcosine oxidase / L-pipecolate oxidase [EC:1.5.3.1 1.5.3.7]	Glycine, serine and threonine metabolism	#Metabolism	##Amino acid metabolism
K00306	00310	PIPOX; sarcosine oxidase / L-pipecolate oxidase [EC:1.5.3.1 1.5.3.7]	Lysine degradation	#Metabolism	##Amino acid metabolism
K00306	01100	PIPOX; sarcosine oxidase / L-pipecolate oxidase [EC:1.5.3.1 1.5.3.7]	Metabolic pathways	#Metabolism	##Global and overview maps
K00306	04146	PIPOX; sarcosine oxidase / L-pipecolate oxidase [EC:1.5.3.1 1.5.3.7]	Peroxisome	#Cellular Processes	##Transport and catabolism
K00307	00950	BBE1; reticuline oxidase [EC:1.21.3.3]	Isoquinoline alkaloid biosynthesis	#Metabolism	##Biosynthesis of other secondary metabolites
K00307	01100	BBE1; reticuline oxidase [EC:1.21.3.3]	Metabolic pathways	#Metabolism	##Global and overview maps
K00307	01110	BBE1; reticuline oxidase [EC:1.21.3.3]	Biosynthesis of secondary metabolites	#Metabolism	##Global and overview maps
K00308	04146	PAOX; N1-acetylpolyamine oxidase [EC:1.5.3.13]	Peroxisome	#Cellular Processes	##Transport and catabolism
K00310	00480	SE; pyrimidodiazepine synthase [EC:1.5.4.1]	Glutathione metabolism	#Metabolism	##Metabolism of other amino acids
K00310	00790	SE; pyrimidodiazepine synthase [EC:1.5.4.1]	Folate biosynthesis	#Metabolism	##Metabolism of cofactors and vitamins
K00312	04310	WNT3; wingless-type MMTV integration site family, member 3	Wnt signaling pathway	#Environmental Information Processing	##Signal transduction
K00312	04340	WNT3; wingless-type MMTV integration site family, member 3	Hedgehog signaling pathway	#Environmental Information Processing	##Signal transduction
K00312	04390	WNT3; wingless-type MMTV integration site family, member 3	Hippo signaling pathway	#Environmental Information Processing	##Signal transduction
K00312	04550	WNT3; wingless-type MMTV integration site family, member 3	Signaling pathways regulating pluripotency of stem cells	#Cellular Processes	##Cellular community
K00312	04916	WNT3; wingless-type MMTV integration site family, member 3	Melanogenesis	#Organismal Systems	##Endocrine system
K00312	05166	WNT3; wingless-type MMTV integration site family, member 3	HTLV-I infection	#Human Diseases	##Infectious diseases: Viral
K00312	05200	WNT3; wingless-type MMTV integration site family, member 3	Pathways in cancer	#Human Diseases	##Cancers: Overview
K00312	05205	WNT3; wingless-type MMTV integration site family, member 3	Proteoglycans in cancer	#Human Diseases	##Cancers: Overview
K00312	05206	WNT3; wingless-type MMTV integration site family, member 3	MicroRNAs in cancer	#Human Diseases	##Cancers: Overview
K00312	05217	WNT3; wingless-type MMTV integration site family, member 3	Basal cell carcinoma	#Human Diseases	##Cancers: Specific types
K00314	00260	SARDH; sarcosine dehydrogenase [EC:1.5.8.3]	Glycine, serine and threonine metabolism	#Metabolism	##Amino acid metabolism
K00314	01100	SARDH; sarcosine dehydrogenase [EC:1.5.8.3]	Metabolic pathways	#Metabolism	##Global and overview maps
K00315	00260	DMGDH; dimethylglycine dehydrogenase [EC:1.5.8.4]	Glycine, serine and threonine metabolism	#Metabolism	##Amino acid metabolism
K00315	01100	DMGDH; dimethylglycine dehydrogenase [EC:1.5.8.4]	Metabolic pathways	#Metabolism	##Global and overview maps
K00316	00330	spdH; spermidine dehydrogenase [EC:1.5.99.6]	Arginine and proline metabolism	#Metabolism	##Amino acid metabolism
K00316	00410	spdH; spermidine dehydrogenase [EC:1.5.99.6]	beta-Alanine metabolism	#Metabolism	##Metabolism of other amino acids
K00316	01100	spdH; spermidine dehydrogenase [EC:1.5.99.6]	Metabolic pathways	#Metabolism	##Global and overview maps
K00317	00680	dmd-tmd; dimethylamine/trimethylamine dehydrogenase [EC:1.5.8.1 1.5.8.2]	Methane metabolism	#Metabolism	##Energy metabolism
K00317	01120	dmd-tmd; dimethylamine/trimethylamine dehydrogenase [EC:1.5.8.1 1.5.8.2]	Microbial metabolism in diverse environments	#Metabolism	##Global and overview maps
K00317	01200	dmd-tmd; dimethylamine/trimethylamine dehydrogenase [EC:1.5.8.1 1.5.8.2]	Carbon metabolism	#Metabolism	##Global and overview maps
K00318	00330	PRODH; proline dehydrogenase [EC:1.5.-.-]	Arginine and proline metabolism	#Metabolism	##Amino acid metabolism
K00318	01100	PRODH; proline dehydrogenase [EC:1.5.-.-]	Metabolic pathways	#Metabolism	##Global and overview maps
K00318	01110	PRODH; proline dehydrogenase [EC:1.5.-.-]	Biosynthesis of secondary metabolites	#Metabolism	##Global and overview maps
K00318	01130	PRODH; proline dehydrogenase [EC:1.5.-.-]	Biosynthesis of antibiotics	#Metabolism	##Global and overview maps
K00319	00680	mtd; methylenetetrahydromethanopterin dehydrogenase [EC:1.5.98.1]	Methane metabolism	#Metabolism	##Energy metabolism
K00319	01100	mtd; methylenetetrahydromethanopterin dehydrogenase [EC:1.5.98.1]	Metabolic pathways	#Metabolism	##Global and overview maps
K00319	01120	mtd; methylenetetrahydromethanopterin dehydrogenase [EC:1.5.98.1]	Microbial metabolism in diverse environments	#Metabolism	##Global and overview maps
K00319	01200	mtd; methylenetetrahydromethanopterin dehydrogenase [EC:1.5.98.1]	Carbon metabolism	#Metabolism	##Global and overview maps
K00320	00680	mer; 5,10-methylenetetrahydromethanopterin reductase [EC:1.5.98.2]	Methane metabolism	#Metabolism	##Energy metabolism
K00320	01100	mer; 5,10-methylenetetrahydromethanopterin reductase [EC:1.5.98.2]	Metabolic pathways	#Metabolism	##Global and overview maps
K00320	01120	mer; 5,10-methylenetetrahydromethanopterin reductase [EC:1.5.98.2]	Microbial metabolism in diverse environments	#Metabolism	##Global and overview maps
K00320	01200	mer; 5,10-methylenetetrahydromethanopterin reductase [EC:1.5.98.2]	Carbon metabolism	#Metabolism	##Global and overview maps
K00322	00760	sthA, udhA; NAD(P) transhydrogenase [EC:1.6.1.1]	Nicotinate and nicotinamide metabolism	#Metabolism	##Metabolism of cofactors and vitamins
K00322	01100	sthA, udhA; NAD(P) transhydrogenase [EC:1.6.1.1]	Metabolic pathways	#Metabolism	##Global and overview maps
K00323	00760	NNT; NAD(P) transhydrogenase [EC:1.6.1.2]	Nicotinate and nicotinamide metabolism	#Metabolism	##Metabolism of cofactors and vitamins
K00323	01100	NNT; NAD(P) transhydrogenase [EC:1.6.1.2]	Metabolic pathways	#Metabolism	##Global and overview maps
K00324	00760	pntA; NAD(P) transhydrogenase subunit alpha [EC:1.6.1.2]	Nicotinate and nicotinamide metabolism	#Metabolism	##Metabolism of cofactors and vitamins
K00324	01100	pntA; NAD(P) transhydrogenase subunit alpha [EC:1.6.1.2]	Metabolic pathways	#Metabolism	##Global and overview maps
K00325	00760	pntB; NAD(P) transhydrogenase subunit beta [EC:1.6.1.2]	Nicotinate and nicotinamide metabolism	#Metabolism	##Metabolism of cofactors and vitamins
K00325	01100	pntB; NAD(P) transhydrogenase subunit beta [EC:1.6.1.2]	Metabolic pathways	#Metabolism	##Global and overview maps
K00326	00520	E1.6.2.2; cytochrome-b5 reductase [EC:1.6.2.2]	Amino sugar and nucleotide sugar metabolism	#Metabolism	##Carbohydrate metabolism
K00329	00190	E1.6.5.3; NADH dehydrogenase [EC:1.6.5.3]	Oxidative phosphorylation	#Metabolism	##Energy metabolism
K00330	00190	nuoA; NADH-quinone oxidoreductase subunit A [EC:1.6.5.3]	Oxidative phosphorylation	#Metabolism	##Energy metabolism
K00330	01100	nuoA; NADH-quinone oxidoreductase subunit A [EC:1.6.5.3]	Metabolic pathways	#Metabolism	##Global and overview maps
K00331	00190	nuoB; NADH-quinone oxidoreductase subunit B [EC:1.6.5.3]	Oxidative phosphorylation	#Metabolism	##Energy metabolism
K00331	01100	nuoB; NADH-quinone oxidoreductase subunit B [EC:1.6.5.3]	Metabolic pathways	#Metabolism	##Global and overview maps
K00332	00190	nuoC; NADH-quinone oxidoreductase subunit C [EC:1.6.5.3]	Oxidative phosphorylation	#Metabolism	##Energy metabolism
K00332	01100	nuoC; NADH-quinone oxidoreductase subunit C [EC:1.6.5.3]	Metabolic pathways	#Metabolism	##Global and overview maps
K00333	00190	nuoD; NADH-quinone oxidoreductase subunit D [EC:1.6.5.3]	Oxidative phosphorylation	#Metabolism	##Energy metabolism
K00333	01100	nuoD; NADH-quinone oxidoreductase subunit D [EC:1.6.5.3]	Metabolic pathways	#Metabolism	##Global and overview maps
K00334	00190	nuoE; NADH-quinone oxidoreductase subunit E [EC:1.6.5.3]	Oxidative phosphorylation	#Metabolism	##Energy metabolism
K00334	01100	nuoE; NADH-quinone oxidoreductase subunit E [EC:1.6.5.3]	Metabolic pathways	#Metabolism	##Global and overview maps
K00335	00190	nuoF; NADH-quinone oxidoreductase subunit F [EC:1.6.5.3]	Oxidative phosphorylation	#Metabolism	##Energy metabolism
K00335	01100	nuoF; NADH-quinone oxidoreductase subunit F [EC:1.6.5.3]	Metabolic pathways	#Metabolism	##Global and overview maps
K00336	00190	nuoG; NADH-quinone oxidoreductase subunit G [EC:1.6.5.3]	Oxidative phosphorylation	#Metabolism	##Energy metabolism
K00336	01100	nuoG; NADH-quinone oxidoreductase subunit G [EC:1.6.5.3]	Metabolic pathways	#Metabolism	##Global and overview maps
K00337	00190	nuoH; NADH-quinone oxidoreductase subunit H [EC:1.6.5.3]	Oxidative phosphorylation	#Metabolism	##Energy metabolism
K00337	01100	nuoH; NADH-quinone oxidoreductase subunit H [EC:1.6.5.3]	Metabolic pathways	#Metabolism	##Global and overview maps
K00338	00190	nuoI; NADH-quinone oxidoreductase subunit I [EC:1.6.5.3]	Oxidative phosphorylation	#Metabolism	##Energy metabolism
K00338	01100	nuoI; NADH-quinone oxidoreductase subunit I [EC:1.6.5.3]	Metabolic pathways	#Metabolism	##Global and overview maps
K00339	00190	nuoJ; NADH-quinone oxidoreductase subunit J [EC:1.6.5.3]	Oxidative phosphorylation	#Metabolism	##Energy metabolism
K00339	01100	nuoJ; NADH-quinone oxidoreductase subunit J [EC:1.6.5.3]	Metabolic pathways	#Metabolism	##Global and overview maps
K00340	00190	nuoK; NADH-quinone oxidoreductase subunit K [EC:1.6.5.3]	Oxidative phosphorylation	#Metabolism	##Energy metabolism
K00340	01100	nuoK; NADH-quinone oxidoreductase subunit K [EC:1.6.5.3]	Metabolic pathways	#Metabolism	##Global and overview maps
K00341	00190	nuoL; NADH-quinone oxidoreductase subunit L [EC:1.6.5.3]	Oxidative phosphorylation	#Metabolism	##Energy metabolism
K00341	01100	nuoL; NADH-quinone oxidoreductase subunit L [EC:1.6.5.3]	Metabolic pathways	#Metabolism	##Global and overview maps
K00342	00190	nuoM; NADH-quinone oxidoreductase subunit M [EC:1.6.5.3]	Oxidative phosphorylation	#Metabolism	##Energy metabolism
K00342	01100	nuoM; NADH-quinone oxidoreductase subunit M [EC:1.6.5.3]	Metabolic pathways	#Metabolism	##Global and overview maps
K00343	00190	nuoN; NADH-quinone oxidoreductase subunit N [EC:1.6.5.3]	Oxidative phosphorylation	#Metabolism	##Energy metabolism
K00343	01100	nuoN; NADH-quinone oxidoreductase subunit N [EC:1.6.5.3]	Metabolic pathways	#Metabolism	##Global and overview maps
K00355	00130	NQO1; NAD(P)H dehydrogenase (quinone) [EC:1.6.5.2]	Ubiquinone and other terpenoid-quinone biosynthesis	#Metabolism	##Metabolism of cofactors and vitamins
K00355	01110	NQO1; NAD(P)H dehydrogenase (quinone) [EC:1.6.5.2]	Biosynthesis of secondary metabolites	#Metabolism	##Global and overview maps
K00356	00190	E1.6.99.3; NADH dehydrogenase [EC:1.6.99.3]	Oxidative phosphorylation	#Metabolism	##Energy metabolism
K00357	00790	QDPR; dihydropteridine reductase [EC:1.5.1.34]	Folate biosynthesis	#Metabolism	##Metabolism of cofactors and vitamins
K00357	01100	QDPR; dihydropteridine reductase [EC:1.5.1.34]	Metabolic pathways	#Metabolism	##Global and overview maps
K00360	00910	nasB; assimilatory nitrate reductase electron transfer subunit [EC:1.7.99.4]	Nitrogen metabolism	#Metabolism	##Energy metabolism
K00360	01120	nasB; assimilatory nitrate reductase electron transfer subunit [EC:1.7.99.4]	Microbial metabolism in diverse environments	#Metabolism	##Global and overview maps
K00362	00910	nirB; nitrite reductase (NADH) large subunit [EC:1.7.1.15]	Nitrogen metabolism	#Metabolism	##Energy metabolism
K00362	01120	nirB; nitrite reductase (NADH) large subunit [EC:1.7.1.15]	Microbial metabolism in diverse environments	#Metabolism	##Global and overview maps
K00363	00910	nirD; nitrite reductase (NADH) small subunit [EC:1.7.1.15]	Nitrogen metabolism	#Metabolism	##Energy metabolism
K00363	01120	nirD; nitrite reductase (NADH) small subunit [EC:1.7.1.15]	Microbial metabolism in diverse environments	#Metabolism	##Global and overview maps
K00364	00230	E1.7.1.7, guaC; GMP reductase [EC:1.7.1.7]	Purine metabolism	#Metabolism	##Nucleotide metabolism
K00365	00230	uaZ; urate oxidase [EC:1.7.3.3]	Purine metabolism	#Metabolism	##Nucleotide metabolism
K00365	00232	uaZ; urate oxidase [EC:1.7.3.3]	Caffeine metabolism	#Metabolism	##Biosynthesis of other secondary metabolites
K00365	01100	uaZ; urate oxidase [EC:1.7.3.3]	Metabolic pathways	#Metabolism	##Global and overview maps
K00365	01120	uaZ; urate oxidase [EC:1.7.3.3]	Microbial metabolism in diverse environments	#Metabolism	##Global and overview maps
K00366	00910	nirA; ferredoxin-nitrite reductase [EC:1.7.7.1]	Nitrogen metabolism	#Metabolism	##Energy metabolism
K00366	01120	nirA; ferredoxin-nitrite reductase [EC:1.7.7.1]	Microbial metabolism in diverse environments	#Metabolism	##Global and overview maps
K00367	00910	narB; ferredoxin-nitrate reductase [EC:1.7.7.2]	Nitrogen metabolism	#Metabolism	##Energy metabolism
K00367	01120	narB; ferredoxin-nitrate reductase [EC:1.7.7.2]	Microbial metabolism in diverse environments	#Metabolism	##Global and overview maps
K00368	00910	nirK; nitrite reductase (NO-forming) [EC:1.7.2.1]	Nitrogen metabolism	#Metabolism	##Energy metabolism
K00368	01120	nirK; nitrite reductase (NO-forming) [EC:1.7.2.1]	Microbial metabolism in diverse environments	#Metabolism	##Global and overview maps
K00370	00910	narG, narZ, nxrA; nitrate reductase / nitrite oxidoreductase, alpha subunit [EC:1.7.5.1 1.7.99.4]	Nitrogen metabolism	#Metabolism	##Energy metabolism
K00370	01120	narG, narZ, nxrA; nitrate reductase / nitrite oxidoreductase, alpha subunit [EC:1.7.5.1 1.7.99.4]	Microbial metabolism in diverse environments	#Metabolism	##Global and overview maps
K00370	02020	narG, narZ, nxrA; nitrate reductase / nitrite oxidoreductase, alpha subunit [EC:1.7.5.1 1.7.99.4]	Two-component system	#Environmental Information Processing	##Signal transduction
K00371	00910	narH, narY, nxrB; nitrate reductase / nitrite oxidoreductase, beta subunit [EC:1.7.5.1 1.7.99.4]	Nitrogen metabolism	#Metabolism	##Energy metabolism
K00371	01120	narH, narY, nxrB; nitrate reductase / nitrite oxidoreductase, beta subunit [EC:1.7.5.1 1.7.99.4]	Microbial metabolism in diverse environments	#Metabolism	##Global and overview maps
K00371	02020	narH, narY, nxrB; nitrate reductase / nitrite oxidoreductase, beta subunit [EC:1.7.5.1 1.7.99.4]	Two-component system	#Environmental Information Processing	##Signal transduction
K00372	00910	nasA; assimilatory nitrate reductase catalytic subunit [EC:1.7.99.4]	Nitrogen metabolism	#Metabolism	##Energy metabolism
K00372	01120	nasA; assimilatory nitrate reductase catalytic subunit [EC:1.7.99.4]	Microbial metabolism in diverse environments	#Metabolism	##Global and overview maps
K00373	00910	narJ, narW; nitrate reductase delta subunit	Nitrogen metabolism	#Metabolism	##Energy metabolism
K00373	01120	narJ, narW; nitrate reductase delta subunit	Microbial metabolism in diverse environments	#Metabolism	##Global and overview maps
K00373	02020	narJ, narW; nitrate reductase delta subunit	Two-component system	#Environmental Information Processing	##Signal transduction
K00374	00910	narI, narV; nitrate reductase gamma subunit [EC:1.7.5.1 1.7.99.4]	Nitrogen metabolism	#Metabolism	##Energy metabolism
K00374	01120	narI, narV; nitrate reductase gamma subunit [EC:1.7.5.1 1.7.99.4]	Microbial metabolism in diverse environments	#Metabolism	##Global and overview maps
K00374	02020	narI, narV; nitrate reductase gamma subunit [EC:1.7.5.1 1.7.99.4]	Two-component system	#Environmental Information Processing	##Signal transduction
K00376	00910	nosZ; nitrous-oxide reductase [EC:1.7.2.4]	Nitrogen metabolism	#Metabolism	##Energy metabolism
K00376	01120	nosZ; nitrous-oxide reductase [EC:1.7.2.4]	Microbial metabolism in diverse environments	#Metabolism	##Global and overview maps
K00380	00920	cysJ; sulfite reductase (NADPH) flavoprotein alpha-component [EC:1.8.1.2]	Sulfur metabolism	#Metabolism	##Energy metabolism
K00380	01100	cysJ; sulfite reductase (NADPH) flavoprotein alpha-component [EC:1.8.1.2]	Metabolic pathways	#Metabolism	##Global and overview maps
K00380	01120	cysJ; sulfite reductase (NADPH) flavoprotein alpha-component [EC:1.8.1.2]	Microbial metabolism in diverse environments	#Metabolism	##Global and overview maps
K00381	00920	cysI; sulfite reductase (NADPH) hemoprotein beta-component [EC:1.8.1.2]	Sulfur metabolism	#Metabolism	##Energy metabolism
K00381	01100	cysI; sulfite reductase (NADPH) hemoprotein beta-component [EC:1.8.1.2]	Metabolic pathways	#Metabolism	##Global and overview maps
K00381	01120	cysI; sulfite reductase (NADPH) hemoprotein beta-component [EC:1.8.1.2]	Microbial metabolism in diverse environments	#Metabolism	##Global and overview maps
K00382	00010	DLD, lpd, pdhD; dihydrolipoamide dehydrogenase [EC:1.8.1.4]	Glycolysis / Gluconeogenesis	#Metabolism	##Carbohydrate metabolism
K00382	00020	DLD, lpd, pdhD; dihydrolipoamide dehydrogenase [EC:1.8.1.4]	Citrate cycle (TCA cycle)	#Metabolism	##Carbohydrate metabolism
K00382	00260	DLD, lpd, pdhD; dihydrolipoamide dehydrogenase [EC:1.8.1.4]	Glycine, serine and threonine metabolism	#Metabolism	##Amino acid metabolism
K00382	00280	DLD, lpd, pdhD; dihydrolipoamide dehydrogenase [EC:1.8.1.4]	Valine, leucine and isoleucine degradation	#Metabolism	##Amino acid metabolism
K00382	00620	DLD, lpd, pdhD; dihydrolipoamide dehydrogenase [EC:1.8.1.4]	Pyruvate metabolism	#Metabolism	##Carbohydrate metabolism
K00382	00630	DLD, lpd, pdhD; dihydrolipoamide dehydrogenase [EC:1.8.1.4]	Glyoxylate and dicarboxylate metabolism	#Metabolism	##Carbohydrate metabolism
K00382	00640	DLD, lpd, pdhD; dihydrolipoamide dehydrogenase [EC:1.8.1.4]	Propanoate metabolism	#Metabolism	##Carbohydrate metabolism
K00382	01100	DLD, lpd, pdhD; dihydrolipoamide dehydrogenase [EC:1.8.1.4]	Metabolic pathways	#Metabolism	##Global and overview maps
K00382	01110	DLD, lpd, pdhD; dihydrolipoamide dehydrogenase [EC:1.8.1.4]	Biosynthesis of secondary metabolites	#Metabolism	##Global and overview maps
K00382	01120	DLD, lpd, pdhD; dihydrolipoamide dehydrogenase [EC:1.8.1.4]	Microbial metabolism in diverse environments	#Metabolism	##Global and overview maps
K00382	01130	DLD, lpd, pdhD; dihydrolipoamide dehydrogenase [EC:1.8.1.4]	Biosynthesis of antibiotics	#Metabolism	##Global and overview maps
K00382	01200	DLD, lpd, pdhD; dihydrolipoamide dehydrogenase [EC:1.8.1.4]	Carbon metabolism	#Metabolism	##Global and overview maps
K00383	00480	GSR, gor; glutathione reductase (NADPH) [EC:1.8.1.7]	Glutathione metabolism	#Metabolism	##Metabolism of other amino acids
K00383	04918	GSR, gor; glutathione reductase (NADPH) [EC:1.8.1.7]	Thyroid hormone synthesis	#Organismal Systems	##Endocrine system
K00384	00240	trxB; thioredoxin reductase (NADPH) [EC:1.8.1.9]	Pyrimidine metabolism	#Metabolism	##Nucleotide metabolism
K00384	00450	trxB; thioredoxin reductase (NADPH) [EC:1.8.1.9]	Selenocompound metabolism	#Metabolism	##Metabolism of other amino acids
K00385	00920	asrC; anaerobic sulfite reductase subunit C	Sulfur metabolism	#Metabolism	##Energy metabolism
K00385	01120	asrC; anaerobic sulfite reductase subunit C	Microbial metabolism in diverse environments	#Metabolism	##Global and overview maps
K00387	00920	SUOX; sulfite oxidase [EC:1.8.3.1]	Sulfur metabolism	#Metabolism	##Energy metabolism
K00387	01120	SUOX; sulfite oxidase [EC:1.8.3.1]	Microbial metabolism in diverse environments	#Metabolism	##Global and overview maps
K00390	00920	cysH; phosphoadenosine phosphosulfate reductase [EC:1.8.4.8 1.8.4.10]	Sulfur metabolism	#Metabolism	##Energy metabolism
K00390	01100	cysH; phosphoadenosine phosphosulfate reductase [EC:1.8.4.8 1.8.4.10]	Metabolic pathways	#Metabolism	##Global and overview maps
K00390	01120	cysH; phosphoadenosine phosphosulfate reductase [EC:1.8.4.8 1.8.4.10]	Microbial metabolism in diverse environments	#Metabolism	##Global and overview maps
K00392	00920	sir; sulfite reductase (ferredoxin) [EC:1.8.7.1]	Sulfur metabolism	#Metabolism	##Energy metabolism
K00392	01100	sir; sulfite reductase (ferredoxin) [EC:1.8.7.1]	Metabolic pathways	#Metabolism	##Global and overview maps
K00392	01120	sir; sulfite reductase (ferredoxin) [EC:1.8.7.1]	Microbial metabolism in diverse environments	#Metabolism	##Global and overview maps
K00394	00920	aprA; adenylylsulfate reductase, subunit A [EC:1.8.99.2]	Sulfur metabolism	#Metabolism	##Energy metabolism
K00394	01100	aprA; adenylylsulfate reductase, subunit A [EC:1.8.99.2]	Metabolic pathways	#Metabolism	##Global and overview maps
K00394	01120	aprA; adenylylsulfate reductase, subunit A [EC:1.8.99.2]	Microbial metabolism in diverse environments	#Metabolism	##Global and overview maps
K00395	00920	aprB; adenylylsulfate reductase, subunit B [EC:1.8.99.2]	Sulfur metabolism	#Metabolism	##Energy metabolism
K00395	01100	aprB; adenylylsulfate reductase, subunit B [EC:1.8.99.2]	Metabolic pathways	#Metabolism	##Global and overview maps
K00395	01120	aprB; adenylylsulfate reductase, subunit B [EC:1.8.99.2]	Microbial metabolism in diverse environments	#Metabolism	##Global and overview maps
K00399	00680	mcrA; methyl-coenzyme M reductase alpha subunit [EC:2.8.4.1]	Methane metabolism	#Metabolism	##Energy metabolism
K00399	01100	mcrA; methyl-coenzyme M reductase alpha subunit [EC:2.8.4.1]	Metabolic pathways	#Metabolism	##Global and overview maps
K00399	01120	mcrA; methyl-coenzyme M reductase alpha subunit [EC:2.8.4.1]	Microbial metabolism in diverse environments	#Metabolism	##Global and overview maps
K00399	01200	mcrA; methyl-coenzyme M reductase alpha subunit [EC:2.8.4.1]	Carbon metabolism	#Metabolism	##Global and overview maps
K00400	00680	K00400; methyl coenzyme M reductase system, component A2	Methane metabolism	#Metabolism	##Energy metabolism
K00400	01100	K00400; methyl coenzyme M reductase system, component A2	Metabolic pathways	#Metabolism	##Global and overview maps
K00400	01120	K00400; methyl coenzyme M reductase system, component A2	Microbial metabolism in diverse environments	#Metabolism	##Global and overview maps
K00401	00680	mcrB; methyl-coenzyme M reductase beta subunit [EC:2.8.4.1]	Methane metabolism	#Metabolism	##Energy metabolism
K00401	01100	mcrB; methyl-coenzyme M reductase beta subunit [EC:2.8.4.1]	Metabolic pathways	#Metabolism	##Global and overview maps
K00401	01120	mcrB; methyl-coenzyme M reductase beta subunit [EC:2.8.4.1]	Microbial metabolism in diverse environments	#Metabolism	##Global and overview maps
K00401	01200	mcrB; methyl-coenzyme M reductase beta subunit [EC:2.8.4.1]	Carbon metabolism	#Metabolism	##Global and overview maps
K00402	00680	mcrG; methyl-coenzyme M reductase gamma subunit [EC:2.8.4.1]	Methane metabolism	#Metabolism	##Energy metabolism
K00402	01100	mcrG; methyl-coenzyme M reductase gamma subunit [EC:2.8.4.1]	Metabolic pathways	#Metabolism	##Global and overview maps
K00402	01120	mcrG; methyl-coenzyme M reductase gamma subunit [EC:2.8.4.1]	Microbial metabolism in diverse environments	#Metabolism	##Global and overview maps
K00402	01200	mcrG; methyl-coenzyme M reductase gamma subunit [EC:2.8.4.1]	Carbon metabolism	#Metabolism	##Global and overview maps
K00404	00190	ccoN; cytochrome c oxidase cbb3-type subunit I [EC:1.9.3.1]	Oxidative phosphorylation	#Metabolism	##Energy metabolism
K00404	01100	ccoN; cytochrome c oxidase cbb3-type subunit I [EC:1.9.3.1]	Metabolic pathways	#Metabolism	##Global and overview maps
K00404	02020	ccoN; cytochrome c oxidase cbb3-type subunit I [EC:1.9.3.1]	Two-component system	#Environmental Information Processing	##Signal transduction
K00405	00190	ccoO; cytochrome c oxidase cbb3-type subunit II	Oxidative phosphorylation	#Metabolism	##Energy metabolism
K00405	01100	ccoO; cytochrome c oxidase cbb3-type subunit II	Metabolic pathways	#Metabolism	##Global and overview maps
K00405	02020	ccoO; cytochrome c oxidase cbb3-type subunit II	Two-component system	#Environmental Information Processing	##Signal transduction
K00406	00190	ccoP; cytochrome c oxidase cbb3-type subunit III	Oxidative phosphorylation	#Metabolism	##Energy metabolism
K00406	01100	ccoP; cytochrome c oxidase cbb3-type subunit III	Metabolic pathways	#Metabolism	##Global and overview maps
K00406	02020	ccoP; cytochrome c oxidase cbb3-type subunit III	Two-component system	#Environmental Information Processing	##Signal transduction
K00407	00190	ccoQ; cytochrome c oxidase cbb3-type subunit IV	Oxidative phosphorylation	#Metabolism	##Energy metabolism
K00407	01100	ccoQ; cytochrome c oxidase cbb3-type subunit IV	Metabolic pathways	#Metabolism	##Global and overview maps
K00407	02020	ccoQ; cytochrome c oxidase cbb3-type subunit IV	Two-component system	#Environmental Information Processing	##Signal transduction
K00408	04310	WNT4; wingless-type MMTV integration site family, member 4	Wnt signaling pathway	#Environmental Information Processing	##Signal transduction
K00408	04340	WNT4; wingless-type MMTV integration site family, member 4	Hedgehog signaling pathway	#Environmental Information Processing	##Signal transduction
K00408	04390	WNT4; wingless-type MMTV integration site family, member 4	Hippo signaling pathway	#Environmental Information Processing	##Signal transduction
K00408	04550	WNT4; wingless-type MMTV integration site family, member 4	Signaling pathways regulating pluripotency of stem cells	#Cellular Processes	##Cellular community
K00408	04916	WNT4; wingless-type MMTV integration site family, member 4	Melanogenesis	#Organismal Systems	##Endocrine system
K00408	04919	WNT4; wingless-type MMTV integration site family, member 4	Thyroid hormone signaling pathway	#Organismal Systems	##Endocrine system
K00408	05166	WNT4; wingless-type MMTV integration site family, member 4	HTLV-I infection	#Human Diseases	##Infectious diseases: Viral
K00408	05200	WNT4; wingless-type MMTV integration site family, member 4	Pathways in cancer	#Human Diseases	##Cancers: Overview
K00408	05205	WNT4; wingless-type MMTV integration site family, member 4	Proteoglycans in cancer	#Human Diseases	##Cancers: Overview
K00408	05217	WNT4; wingless-type MMTV integration site family, member 4	Basal cell carcinoma	#Human Diseases	##Cancers: Specific types
K00410	00190	fbcH; ubiquinol-cytochrome c reductase cytochrome b/c1 subunit	Oxidative phosphorylation	#Metabolism	##Energy metabolism
K00410	01100	fbcH; ubiquinol-cytochrome c reductase cytochrome b/c1 subunit	Metabolic pathways	#Metabolism	##Global and overview maps
K00410	02020	fbcH; ubiquinol-cytochrome c reductase cytochrome b/c1 subunit	Two-component system	#Environmental Information Processing	##Signal transduction
K00411	00190	UQCRFS1, RIP1, petA; ubiquinol-cytochrome c reductase iron-sulfur subunit [EC:1.10.2.2]	Oxidative phosphorylation	#Metabolism	##Energy metabolism
K00411	01100	UQCRFS1, RIP1, petA; ubiquinol-cytochrome c reductase iron-sulfur subunit [EC:1.10.2.2]	Metabolic pathways	#Metabolism	##Global and overview maps
K00411	02020	UQCRFS1, RIP1, petA; ubiquinol-cytochrome c reductase iron-sulfur subunit [EC:1.10.2.2]	Two-component system	#Environmental Information Processing	##Signal transduction
K00411	04260	UQCRFS1, RIP1, petA; ubiquinol-cytochrome c reductase iron-sulfur subunit [EC:1.10.2.2]	Cardiac muscle contraction	#Organismal Systems	##Circulatory system
K00411	04932	UQCRFS1, RIP1, petA; ubiquinol-cytochrome c reductase iron-sulfur subunit [EC:1.10.2.2]	Non-alcoholic fatty liver disease (NAFLD)	#Human Diseases	##Endocrine and metabolic diseases
K00411	05010	UQCRFS1, RIP1, petA; ubiquinol-cytochrome c reductase iron-sulfur subunit [EC:1.10.2.2]	Alzheimer's disease	#Human Diseases	##Neurodegenerative diseases
K00411	05012	UQCRFS1, RIP1, petA; ubiquinol-cytochrome c reductase iron-sulfur subunit [EC:1.10.2.2]	Parkinson's disease	#Human Diseases	##Neurodegenerative diseases
K00411	05016	UQCRFS1, RIP1, petA; ubiquinol-cytochrome c reductase iron-sulfur subunit [EC:1.10.2.2]	Huntington's disease	#Human Diseases	##Neurodegenerative diseases
K00412	00190	CYTB, petB; ubiquinol-cytochrome c reductase cytochrome b subunit	Oxidative phosphorylation	#Metabolism	##Energy metabolism
K00412	01100	CYTB, petB; ubiquinol-cytochrome c reductase cytochrome b subunit	Metabolic pathways	#Metabolism	##Global and overview maps
K00412	02020	CYTB, petB; ubiquinol-cytochrome c reductase cytochrome b subunit	Two-component system	#Environmental Information Processing	##Signal transduction
K00412	04260	CYTB, petB; ubiquinol-cytochrome c reductase cytochrome b subunit	Cardiac muscle contraction	#Organismal Systems	##Circulatory system
K00412	04932	CYTB, petB; ubiquinol-cytochrome c reductase cytochrome b subunit	Non-alcoholic fatty liver disease (NAFLD)	#Human Diseases	##Endocrine and metabolic diseases
K00412	05010	CYTB, petB; ubiquinol-cytochrome c reductase cytochrome b subunit	Alzheimer's disease	#Human Diseases	##Neurodegenerative diseases
K00412	05012	CYTB, petB; ubiquinol-cytochrome c reductase cytochrome b subunit	Parkinson's disease	#Human Diseases	##Neurodegenerative diseases
K00412	05016	CYTB, petB; ubiquinol-cytochrome c reductase cytochrome b subunit	Huntington's disease	#Human Diseases	##Neurodegenerative diseases
K00413	00190	CYC1, CYT1, petC; ubiquinol-cytochrome c reductase cytochrome c1 subunit	Oxidative phosphorylation	#Metabolism	##Energy metabolism
K00413	01100	CYC1, CYT1, petC; ubiquinol-cytochrome c reductase cytochrome c1 subunit	Metabolic pathways	#Metabolism	##Global and overview maps
K00413	02020	CYC1, CYT1, petC; ubiquinol-cytochrome c reductase cytochrome c1 subunit	Two-component system	#Environmental Information Processing	##Signal transduction
K00413	04260	CYC1, CYT1, petC; ubiquinol-cytochrome c reductase cytochrome c1 subunit	Cardiac muscle contraction	#Organismal Systems	##Circulatory system
K00413	04932	CYC1, CYT1, petC; ubiquinol-cytochrome c reductase cytochrome c1 subunit	Non-alcoholic fatty liver disease (NAFLD)	#Human Diseases	##Endocrine and metabolic diseases
K00413	05010	CYC1, CYT1, petC; ubiquinol-cytochrome c reductase cytochrome c1 subunit	Alzheimer's disease	#Human Diseases	##Neurodegenerative diseases
K00413	05012	CYC1, CYT1, petC; ubiquinol-cytochrome c reductase cytochrome c1 subunit	Parkinson's disease	#Human Diseases	##Neurodegenerative diseases
K00413	05016	CYC1, CYT1, petC; ubiquinol-cytochrome c reductase cytochrome c1 subunit	Huntington's disease	#Human Diseases	##Neurodegenerative diseases
K00414	00190	QCR1, UQCRC1; ubiquinol-cytochrome c reductase core subunit 1	Oxidative phosphorylation	#Metabolism	##Energy metabolism
K00414	01100	QCR1, UQCRC1; ubiquinol-cytochrome c reductase core subunit 1	Metabolic pathways	#Metabolism	##Global and overview maps
K00414	04260	QCR1, UQCRC1; ubiquinol-cytochrome c reductase core subunit 1	Cardiac muscle contraction	#Organismal Systems	##Circulatory system
K00414	04932	QCR1, UQCRC1; ubiquinol-cytochrome c reductase core subunit 1	Non-alcoholic fatty liver disease (NAFLD)	#Human Diseases	##Endocrine and metabolic diseases
K00414	05010	QCR1, UQCRC1; ubiquinol-cytochrome c reductase core subunit 1	Alzheimer's disease	#Human Diseases	##Neurodegenerative diseases
K00414	05012	QCR1, UQCRC1; ubiquinol-cytochrome c reductase core subunit 1	Parkinson's disease	#Human Diseases	##Neurodegenerative diseases
K00414	05016	QCR1, UQCRC1; ubiquinol-cytochrome c reductase core subunit 1	Huntington's disease	#Human Diseases	##Neurodegenerative diseases
K00415	00190	QCR2, UQCRC2; ubiquinol-cytochrome c reductase core subunit 2	Oxidative phosphorylation	#Metabolism	##Energy metabolism
K00415	01100	QCR2, UQCRC2; ubiquinol-cytochrome c reductase core subunit 2	Metabolic pathways	#Metabolism	##Global and overview maps
K00415	04260	QCR2, UQCRC2; ubiquinol-cytochrome c reductase core subunit 2	Cardiac muscle contraction	#Organismal Systems	##Circulatory system
K00415	04932	QCR2, UQCRC2; ubiquinol-cytochrome c reductase core subunit 2	Non-alcoholic fatty liver disease (NAFLD)	#Human Diseases	##Endocrine and metabolic diseases
K00415	05010	QCR2, UQCRC2; ubiquinol-cytochrome c reductase core subunit 2	Alzheimer's disease	#Human Diseases	##Neurodegenerative diseases
K00415	05012	QCR2, UQCRC2; ubiquinol-cytochrome c reductase core subunit 2	Parkinson's disease	#Human Diseases	##Neurodegenerative diseases
K00415	05016	QCR2, UQCRC2; ubiquinol-cytochrome c reductase core subunit 2	Huntington's disease	#Human Diseases	##Neurodegenerative diseases
K00416	00190	QCR6, UQCRH; ubiquinol-cytochrome c reductase subunit 6	Oxidative phosphorylation	#Metabolism	##Energy metabolism
K00416	01100	QCR6, UQCRH; ubiquinol-cytochrome c reductase subunit 6	Metabolic pathways	#Metabolism	##Global and overview maps
K00416	04260	QCR6, UQCRH; ubiquinol-cytochrome c reductase subunit 6	Cardiac muscle contraction	#Organismal Systems	##Circulatory system
K00416	04932	QCR6, UQCRH; ubiquinol-cytochrome c reductase subunit 6	Non-alcoholic fatty liver disease (NAFLD)	#Human Diseases	##Endocrine and metabolic diseases
K00416	05010	QCR6, UQCRH; ubiquinol-cytochrome c reductase subunit 6	Alzheimer's disease	#Human Diseases	##Neurodegenerative diseases
K00416	05012	QCR6, UQCRH; ubiquinol-cytochrome c reductase subunit 6	Parkinson's disease	#Human Diseases	##Neurodegenerative diseases
K00416	05016	QCR6, UQCRH; ubiquinol-cytochrome c reductase subunit 6	Huntington's disease	#Human Diseases	##Neurodegenerative diseases
K00417	00190	QCR7, UQCRB; ubiquinol-cytochrome c reductase subunit 7	Oxidative phosphorylation	#Metabolism	##Energy metabolism
K00417	01100	QCR7, UQCRB; ubiquinol-cytochrome c reductase subunit 7	Metabolic pathways	#Metabolism	##Global and overview maps
K00417	04260	QCR7, UQCRB; ubiquinol-cytochrome c reductase subunit 7	Cardiac muscle contraction	#Organismal Systems	##Circulatory system
K00417	04932	QCR7, UQCRB; ubiquinol-cytochrome c reductase subunit 7	Non-alcoholic fatty liver disease (NAFLD)	#Human Diseases	##Endocrine and metabolic diseases
K00417	05010	QCR7, UQCRB; ubiquinol-cytochrome c reductase subunit 7	Alzheimer's disease	#Human Diseases	##Neurodegenerative diseases
K00417	05012	QCR7, UQCRB; ubiquinol-cytochrome c reductase subunit 7	Parkinson's disease	#Human Diseases	##Neurodegenerative diseases
K00417	05016	QCR7, UQCRB; ubiquinol-cytochrome c reductase subunit 7	Huntington's disease	#Human Diseases	##Neurodegenerative diseases
K00418	00190	QCR8, UQCRQ; ubiquinol-cytochrome c reductase subunit 8	Oxidative phosphorylation	#Metabolism	##Energy metabolism
K00418	01100	QCR8, UQCRQ; ubiquinol-cytochrome c reductase subunit 8	Metabolic pathways	#Metabolism	##Global and overview maps
K00418	04260	QCR8, UQCRQ; ubiquinol-cytochrome c reductase subunit 8	Cardiac muscle contraction	#Organismal Systems	##Circulatory system
K00418	04932	QCR8, UQCRQ; ubiquinol-cytochrome c reductase subunit 8	Non-alcoholic fatty liver disease (NAFLD)	#Human Diseases	##Endocrine and metabolic diseases
K00418	05010	QCR8, UQCRQ; ubiquinol-cytochrome c reductase subunit 8	Alzheimer's disease	#Human Diseases	##Neurodegenerative diseases
K00418	05012	QCR8, UQCRQ; ubiquinol-cytochrome c reductase subunit 8	Parkinson's disease	#Human Diseases	##Neurodegenerative diseases
K00418	05016	QCR8, UQCRQ; ubiquinol-cytochrome c reductase subunit 8	Huntington's disease	#Human Diseases	##Neurodegenerative diseases
K00419	00190	QCR9, UCRC; ubiquinol-cytochrome c reductase subunit 9	Oxidative phosphorylation	#Metabolism	##Energy metabolism
K00419	01100	QCR9, UCRC; ubiquinol-cytochrome c reductase subunit 9	Metabolic pathways	#Metabolism	##Global and overview maps
K00419	04260	QCR9, UCRC; ubiquinol-cytochrome c reductase subunit 9	Cardiac muscle contraction	#Organismal Systems	##Circulatory system
K00419	04932	QCR9, UCRC; ubiquinol-cytochrome c reductase subunit 9	Non-alcoholic fatty liver disease (NAFLD)	#Human Diseases	##Endocrine and metabolic diseases
K00419	05010	QCR9, UCRC; ubiquinol-cytochrome c reductase subunit 9	Alzheimer's disease	#Human Diseases	##Neurodegenerative diseases
K00419	05012	QCR9, UCRC; ubiquinol-cytochrome c reductase subunit 9	Parkinson's disease	#Human Diseases	##Neurodegenerative diseases
K00419	05016	QCR9, UCRC; ubiquinol-cytochrome c reductase subunit 9	Huntington's disease	#Human Diseases	##Neurodegenerative diseases
K00420	00190	QCR10, UQCR; ubiquinol-cytochrome c reductase subunit 10	Oxidative phosphorylation	#Metabolism	##Energy metabolism
K00420	01100	QCR10, UQCR; ubiquinol-cytochrome c reductase subunit 10	Metabolic pathways	#Metabolism	##Global and overview maps
K00420	04260	QCR10, UQCR; ubiquinol-cytochrome c reductase subunit 10	Cardiac muscle contraction	#Organismal Systems	##Circulatory system
K00420	04932	QCR10, UQCR; ubiquinol-cytochrome c reductase subunit 10	Non-alcoholic fatty liver disease (NAFLD)	#Human Diseases	##Endocrine and metabolic diseases
K00420	05010	QCR10, UQCR; ubiquinol-cytochrome c reductase subunit 10	Alzheimer's disease	#Human Diseases	##Neurodegenerative diseases
K00420	05012	QCR10, UQCR; ubiquinol-cytochrome c reductase subunit 10	Parkinson's disease	#Human Diseases	##Neurodegenerative diseases
K00420	05016	QCR10, UQCR; ubiquinol-cytochrome c reductase subunit 10	Huntington's disease	#Human Diseases	##Neurodegenerative diseases
K00422	00350	E1.10.3.1; polyphenol oxidase [EC:1.10.3.1]	Tyrosine metabolism	#Metabolism	##Amino acid metabolism
K00422	00950	E1.10.3.1; polyphenol oxidase [EC:1.10.3.1]	Isoquinoline alkaloid biosynthesis	#Metabolism	##Biosynthesis of other secondary metabolites
K00422	01100	E1.10.3.1; polyphenol oxidase [EC:1.10.3.1]	Metabolic pathways	#Metabolism	##Global and overview maps
K00422	01110	E1.10.3.1; polyphenol oxidase [EC:1.10.3.1]	Biosynthesis of secondary metabolites	#Metabolism	##Global and overview maps
K00423	00053	E1.10.3.3; L-ascorbate oxidase [EC:1.10.3.3]	Ascorbate and aldarate metabolism	#Metabolism	##Carbohydrate metabolism
K00423	01100	E1.10.3.3; L-ascorbate oxidase [EC:1.10.3.3]	Metabolic pathways	#Metabolism	##Global and overview maps
K00425	00190	cydA; cytochrome d ubiquinol oxidase subunit I [EC:1.10.3.14]	Oxidative phosphorylation	#Metabolism	##Energy metabolism
K00425	01100	cydA; cytochrome d ubiquinol oxidase subunit I [EC:1.10.3.14]	Metabolic pathways	#Metabolism	##Global and overview maps
K00425	02020	cydA; cytochrome d ubiquinol oxidase subunit I [EC:1.10.3.14]	Two-component system	#Environmental Information Processing	##Signal transduction
K00426	00190	cydB; cytochrome d ubiquinol oxidase subunit II [EC:1.10.3.14]	Oxidative phosphorylation	#Metabolism	##Energy metabolism
K00426	01100	cydB; cytochrome d ubiquinol oxidase subunit II [EC:1.10.3.14]	Metabolic pathways	#Metabolism	##Global and overview maps
K00426	02020	cydB; cytochrome d ubiquinol oxidase subunit II [EC:1.10.3.14]	Two-component system	#Environmental Information Processing	##Signal transduction
K00429	01100	#N/A	Metabolic pathways	#Metabolism	##Global and overview maps
K00430	00940	E1.11.1.7; peroxidase [EC:1.11.1.7]	Phenylpropanoid biosynthesis	#Metabolism	##Biosynthesis of other secondary metabolites
K00430	01100	E1.11.1.7; peroxidase [EC:1.11.1.7]	Metabolic pathways	#Metabolism	##Global and overview maps
K00430	01110	E1.11.1.7; peroxidase [EC:1.11.1.7]	Biosynthesis of secondary metabolites	#Metabolism	##Global and overview maps
K00431	00350	TPO; thyroid peroxidase [EC:1.11.1.8]	Tyrosine metabolism	#Metabolism	##Amino acid metabolism
K00431	01100	TPO; thyroid peroxidase [EC:1.11.1.8]	Metabolic pathways	#Metabolism	##Global and overview maps
K00431	04918	TPO; thyroid peroxidase [EC:1.11.1.8]	Thyroid hormone synthesis	#Organismal Systems	##Endocrine system
K00431	05320	TPO; thyroid peroxidase [EC:1.11.1.8]	Autoimmune thyroid disease	#Human Diseases	##Immune diseases
K00432	00480	gpx; glutathione peroxidase [EC:1.11.1.9]	Glutathione metabolism	#Metabolism	##Metabolism of other amino acids
K00432	00590	gpx; glutathione peroxidase [EC:1.11.1.9]	Arachidonic acid metabolism	#Metabolism	##Lipid metabolism
K00432	04918	gpx; glutathione peroxidase [EC:1.11.1.9]	Thyroid hormone synthesis	#Organismal Systems	##Endocrine system
K00434	00053	E1.11.1.11; L-ascorbate peroxidase [EC:1.11.1.11]	Ascorbate and aldarate metabolism	#Metabolism	##Carbohydrate metabolism
K00434	00480	E1.11.1.11; L-ascorbate peroxidase [EC:1.11.1.11]	Glutathione metabolism	#Metabolism	##Metabolism of other amino acids
K00440	00680	frhA; coenzyme F420 hydrogenase subunit alpha [EC:1.12.98.1]	Methane metabolism	#Metabolism	##Energy metabolism
K00440	01100	frhA; coenzyme F420 hydrogenase subunit alpha [EC:1.12.98.1]	Metabolic pathways	#Metabolism	##Global and overview maps
K00440	01120	frhA; coenzyme F420 hydrogenase subunit alpha [EC:1.12.98.1]	Microbial metabolism in diverse environments	#Metabolism	##Global and overview maps
K00441	00680	frhB; coenzyme F420 hydrogenase subunit beta [EC:1.12.98.1]	Methane metabolism	#Metabolism	##Energy metabolism
K00441	01100	frhB; coenzyme F420 hydrogenase subunit beta [EC:1.12.98.1]	Metabolic pathways	#Metabolism	##Global and overview maps
K00441	01120	frhB; coenzyme F420 hydrogenase subunit beta [EC:1.12.98.1]	Microbial metabolism in diverse environments	#Metabolism	##Global and overview maps
K00442	00680	frhD; coenzyme F420 hydrogenase subunit delta	Methane metabolism	#Metabolism	##Energy metabolism
K00442	01100	frhD; coenzyme F420 hydrogenase subunit delta	Metabolic pathways	#Metabolism	##Global and overview maps
K00442	01120	frhD; coenzyme F420 hydrogenase subunit delta	Microbial metabolism in diverse environments	#Metabolism	##Global and overview maps
K00443	00680	frhG; coenzyme F420 hydrogenase subunit gamma [EC:1.12.98.1]	Methane metabolism	#Metabolism	##Energy metabolism
K00443	01100	frhG; coenzyme F420 hydrogenase subunit gamma [EC:1.12.98.1]	Metabolic pathways	#Metabolism	##Global and overview maps
K00443	01120	frhG; coenzyme F420 hydrogenase subunit gamma [EC:1.12.98.1]	Microbial metabolism in diverse environments	#Metabolism	##Global and overview maps
K00444	04310	WNT5; wingless-type MMTV integration site family, member 5	Wnt signaling pathway	#Environmental Information Processing	##Signal transduction
K00444	04340	WNT5; wingless-type MMTV integration site family, member 5	Hedgehog signaling pathway	#Environmental Information Processing	##Signal transduction
K00444	04390	WNT5; wingless-type MMTV integration site family, member 5	Hippo signaling pathway	#Environmental Information Processing	##Signal transduction
K00444	04550	WNT5; wingless-type MMTV integration site family, member 5	Signaling pathways regulating pluripotency of stem cells	#Cellular Processes	##Cellular community
K00444	04916	WNT5; wingless-type MMTV integration site family, member 5	Melanogenesis	#Organismal Systems	##Endocrine system
K00444	05166	WNT5; wingless-type MMTV integration site family, member 5	HTLV-I infection	#Human Diseases	##Infectious diseases: Viral
K00444	05200	WNT5; wingless-type MMTV integration site family, member 5	Pathways in cancer	#Human Diseases	##Cancers: Overview
K00444	05205	WNT5; wingless-type MMTV integration site family, member 5	Proteoglycans in cancer	#Human Diseases	##Cancers: Overview
K00444	05217	WNT5; wingless-type MMTV integration site family, member 5	Basal cell carcinoma	#Human Diseases	##Cancers: Specific types
K00445	04310	WNT6; wingless-type MMTV integration site family, member 6	Wnt signaling pathway	#Environmental Information Processing	##Signal transduction
K00445	04340	WNT6; wingless-type MMTV integration site family, member 6	Hedgehog signaling pathway	#Environmental Information Processing	##Signal transduction
K00445	04390	WNT6; wingless-type MMTV integration site family, member 6	Hippo signaling pathway	#Environmental Information Processing	##Signal transduction
K00445	04550	WNT6; wingless-type MMTV integration site family, member 6	Signaling pathways regulating pluripotency of stem cells	#Cellular Processes	##Cellular community
K00445	04916	WNT6; wingless-type MMTV integration site family, member 6	Melanogenesis	#Organismal Systems	##Endocrine system
K00445	05166	WNT6; wingless-type MMTV integration site family, member 6	HTLV-I infection	#Human Diseases	##Infectious diseases: Viral
K00445	05200	WNT6; wingless-type MMTV integration site family, member 6	Pathways in cancer	#Human Diseases	##Cancers: Overview
K00445	05205	WNT6; wingless-type MMTV integration site family, member 6	Proteoglycans in cancer	#Human Diseases	##Cancers: Overview
K00445	05217	WNT6; wingless-type MMTV integration site family, member 6	Basal cell carcinoma	#Human Diseases	##Cancers: Specific types
K00446	00361	dmpB, xylE; catechol 2,3-dioxygenase [EC:1.13.11.2]	Chlorocyclohexane and chlorobenzene degradation	#Metabolism	##Xenobiotics biodegradation and metabolism
K00446	00362	dmpB, xylE; catechol 2,3-dioxygenase [EC:1.13.11.2]	Benzoate degradation	#Metabolism	##Xenobiotics biodegradation and metabolism
K00446	00622	dmpB, xylE; catechol 2,3-dioxygenase [EC:1.13.11.2]	Xylene degradation	#Metabolism	##Xenobiotics biodegradation and metabolism
K00446	00643	dmpB, xylE; catechol 2,3-dioxygenase [EC:1.13.11.2]	Styrene degradation	#Metabolism	##Xenobiotics biodegradation and metabolism
K00446	01100	dmpB, xylE; catechol 2,3-dioxygenase [EC:1.13.11.2]	Metabolic pathways	#Metabolism	##Global and overview maps
K00446	01120	dmpB, xylE; catechol 2,3-dioxygenase [EC:1.13.11.2]	Microbial metabolism in diverse environments	#Metabolism	##Global and overview maps
K00446	01220	dmpB, xylE; catechol 2,3-dioxygenase [EC:1.13.11.2]	Degradation of aromatic compounds	#Metabolism	##Global and overview maps
K00448	00362	pcaG; protocatechuate 3,4-dioxygenase, alpha subunit [EC:1.13.11.3]	Benzoate degradation	#Metabolism	##Xenobiotics biodegradation and metabolism
K00448	00624	pcaG; protocatechuate 3,4-dioxygenase, alpha subunit [EC:1.13.11.3]	Polycyclic aromatic hydrocarbon degradation	#Metabolism	##Xenobiotics biodegradation and metabolism
K00448	01100	pcaG; protocatechuate 3,4-dioxygenase, alpha subunit [EC:1.13.11.3]	Metabolic pathways	#Metabolism	##Global and overview maps
K00448	01120	pcaG; protocatechuate 3,4-dioxygenase, alpha subunit [EC:1.13.11.3]	Microbial metabolism in diverse environments	#Metabolism	##Global and overview maps
K00448	01220	pcaG; protocatechuate 3,4-dioxygenase, alpha subunit [EC:1.13.11.3]	Degradation of aromatic compounds	#Metabolism	##Global and overview maps
K00449	00362	pcaH; protocatechuate 3,4-dioxygenase, beta subunit [EC:1.13.11.3]	Benzoate degradation	#Metabolism	##Xenobiotics biodegradation and metabolism
K00449	00624	pcaH; protocatechuate 3,4-dioxygenase, beta subunit [EC:1.13.11.3]	Polycyclic aromatic hydrocarbon degradation	#Metabolism	##Xenobiotics biodegradation and metabolism
K00449	01100	pcaH; protocatechuate 3,4-dioxygenase, beta subunit [EC:1.13.11.3]	Metabolic pathways	#Metabolism	##Global and overview maps
K00449	01120	pcaH; protocatechuate 3,4-dioxygenase, beta subunit [EC:1.13.11.3]	Microbial metabolism in diverse environments	#Metabolism	##Global and overview maps
K00449	01220	pcaH; protocatechuate 3,4-dioxygenase, beta subunit [EC:1.13.11.3]	Degradation of aromatic compounds	#Metabolism	##Global and overview maps
K00450	00350	E1.13.11.4; gentisate 1,2-dioxygenase [EC:1.13.11.4]	Tyrosine metabolism	#Metabolism	##Amino acid metabolism
K00450	01100	E1.13.11.4; gentisate 1,2-dioxygenase [EC:1.13.11.4]	Metabolic pathways	#Metabolism	##Global and overview maps
K00450	01120	E1.13.11.4; gentisate 1,2-dioxygenase [EC:1.13.11.4]	Microbial metabolism in diverse environments	#Metabolism	##Global and overview maps
K00451	00350	HGD, hmgA; homogentisate 1,2-dioxygenase [EC:1.13.11.5]	Tyrosine metabolism	#Metabolism	##Amino acid metabolism
K00451	00643	HGD, hmgA; homogentisate 1,2-dioxygenase [EC:1.13.11.5]	Styrene degradation	#Metabolism	##Xenobiotics biodegradation and metabolism
K00451	01100	HGD, hmgA; homogentisate 1,2-dioxygenase [EC:1.13.11.5]	Metabolic pathways	#Metabolism	##Global and overview maps
K00451	01120	HGD, hmgA; homogentisate 1,2-dioxygenase [EC:1.13.11.5]	Microbial metabolism in diverse environments	#Metabolism	##Global and overview maps
K00452	00380	HAAO; 3-hydroxyanthranilate 3,4-dioxygenase [EC:1.13.11.6]	Tryptophan metabolism	#Metabolism	##Amino acid metabolism
K00452	01100	HAAO; 3-hydroxyanthranilate 3,4-dioxygenase [EC:1.13.11.6]	Metabolic pathways	#Metabolism	##Global and overview maps
K00453	00380	E1.13.11.11, TDO2; tryptophan 2,3-dioxygenase [EC:1.13.11.11]	Tryptophan metabolism	#Metabolism	##Amino acid metabolism
K00453	01100	E1.13.11.11, TDO2; tryptophan 2,3-dioxygenase [EC:1.13.11.11]	Metabolic pathways	#Metabolism	##Global and overview maps
K00454	00591	LOX2S; lipoxygenase [EC:1.13.11.12]	Linoleic acid metabolism	#Metabolism	##Lipid metabolism
K00454	00592	LOX2S; lipoxygenase [EC:1.13.11.12]	alpha-Linolenic acid metabolism	#Metabolism	##Lipid metabolism
K00454	01100	LOX2S; lipoxygenase [EC:1.13.11.12]	Metabolic pathways	#Metabolism	##Global and overview maps
K00454	01110	LOX2S; lipoxygenase [EC:1.13.11.12]	Biosynthesis of secondary metabolites	#Metabolism	##Global and overview maps
K00455	00350	hpaD, hpcB; 3,4-dihydroxyphenylacetate 2,3-dioxygenase [EC:1.13.11.15]	Tyrosine metabolism	#Metabolism	##Amino acid metabolism
K00455	01120	hpaD, hpcB; 3,4-dihydroxyphenylacetate 2,3-dioxygenase [EC:1.13.11.15]	Microbial metabolism in diverse environments	#Metabolism	##Global and overview maps
K00455	01220	hpaD, hpcB; 3,4-dihydroxyphenylacetate 2,3-dioxygenase [EC:1.13.11.15]	Degradation of aromatic compounds	#Metabolism	##Global and overview maps
K00456	00270	CDO1; cysteine dioxygenase [EC:1.13.11.20]	Cysteine and methionine metabolism	#Metabolism	##Amino acid metabolism
K00456	00430	CDO1; cysteine dioxygenase [EC:1.13.11.20]	Taurine and hypotaurine metabolism	#Metabolism	##Metabolism of other amino acids
K00456	01100	CDO1; cysteine dioxygenase [EC:1.13.11.20]	Metabolic pathways	#Metabolism	##Global and overview maps
K00457	00130	HPD, hppD; 4-hydroxyphenylpyruvate dioxygenase [EC:1.13.11.27]	Ubiquinone and other terpenoid-quinone biosynthesis	#Metabolism	##Metabolism of cofactors and vitamins
K00457	00350	HPD, hppD; 4-hydroxyphenylpyruvate dioxygenase [EC:1.13.11.27]	Tyrosine metabolism	#Metabolism	##Amino acid metabolism
K00457	00360	HPD, hppD; 4-hydroxyphenylpyruvate dioxygenase [EC:1.13.11.27]	Phenylalanine metabolism	#Metabolism	##Amino acid metabolism
K00457	01100	HPD, hppD; 4-hydroxyphenylpyruvate dioxygenase [EC:1.13.11.27]	Metabolic pathways	#Metabolism	##Global and overview maps
K00458	00590	ALOX12; arachidonate 12-lipoxygenase [EC:1.13.11.31]	Arachidonic acid metabolism	#Metabolism	##Lipid metabolism
K00458	01100	ALOX12; arachidonate 12-lipoxygenase [EC:1.13.11.31]	Metabolic pathways	#Metabolism	##Global and overview maps
K00458	04726	ALOX12; arachidonate 12-lipoxygenase [EC:1.13.11.31]	Serotonergic synapse	#Organismal Systems	##Nervous system
K00458	04750	ALOX12; arachidonate 12-lipoxygenase [EC:1.13.11.31]	Inflammatory mediator regulation of TRP channels	#Organismal Systems	##Sensory system
K00459	00910	ncd2, npd; nitronate monooxygenase [EC:1.13.12.16]	Nitrogen metabolism	#Metabolism	##Energy metabolism
K00460	00590	ALOX15; arachidonate 15-lipoxygenase [EC:1.13.11.33]	Arachidonic acid metabolism	#Metabolism	##Lipid metabolism
K00460	00591	ALOX15; arachidonate 15-lipoxygenase [EC:1.13.11.33]	Linoleic acid metabolism	#Metabolism	##Lipid metabolism
K00460	01100	ALOX15; arachidonate 15-lipoxygenase [EC:1.13.11.33]	Metabolic pathways	#Metabolism	##Global and overview maps
K00460	04726	ALOX15; arachidonate 15-lipoxygenase [EC:1.13.11.33]	Serotonergic synapse	#Organismal Systems	##Nervous system
K00461	00590	ALOX5; arachidonate 5-lipoxygenase [EC:1.13.11.34]	Arachidonic acid metabolism	#Metabolism	##Lipid metabolism
K00461	01100	ALOX5; arachidonate 5-lipoxygenase [EC:1.13.11.34]	Metabolic pathways	#Metabolism	##Global and overview maps
K00461	04726	ALOX5; arachidonate 5-lipoxygenase [EC:1.13.11.34]	Serotonergic synapse	#Organismal Systems	##Nervous system
K00461	04913	ALOX5; arachidonate 5-lipoxygenase [EC:1.13.11.34]	Ovarian steroidogenesis	#Organismal Systems	##Endocrine system
K00461	05145	ALOX5; arachidonate 5-lipoxygenase [EC:1.13.11.34]	Toxoplasmosis	#Human Diseases	##Infectious diseases: Parasitic
K00462	00361	bphC; biphenyl-2,3-diol 1,2-dioxygenase [EC:1.13.11.39]	Chlorocyclohexane and chlorobenzene degradation	#Metabolism	##Xenobiotics biodegradation and metabolism
K00462	00621	bphC; biphenyl-2,3-diol 1,2-dioxygenase [EC:1.13.11.39]	Dioxin degradation	#Metabolism	##Xenobiotics biodegradation and metabolism
K00462	01100	bphC; biphenyl-2,3-diol 1,2-dioxygenase [EC:1.13.11.39]	Metabolic pathways	#Metabolism	##Global and overview maps
K00462	01120	bphC; biphenyl-2,3-diol 1,2-dioxygenase [EC:1.13.11.39]	Microbial metabolism in diverse environments	#Metabolism	##Global and overview maps
K00462	01220	bphC; biphenyl-2,3-diol 1,2-dioxygenase [EC:1.13.11.39]	Degradation of aromatic compounds	#Metabolism	##Global and overview maps
K00463	00380	INDO; indoleamine 2,3-dioxygenase [EC:1.13.11.52]	Tryptophan metabolism	#Metabolism	##Amino acid metabolism
K00463	01100	INDO; indoleamine 2,3-dioxygenase [EC:1.13.11.52]	Metabolic pathways	#Metabolism	##Global and overview maps
K00463	05143	INDO; indoleamine 2,3-dioxygenase [EC:1.13.11.52]	African trypanosomiasis	#Human Diseases	##Infectious diseases: Parasitic
K00466	00380	E1.13.12.3; tryptophan 2-monooxygenase [EC:1.13.12.3]	Tryptophan metabolism	#Metabolism	##Amino acid metabolism
K00467	00620	E1.13.12.4; lactate 2-monooxygenase [EC:1.13.12.4]	Pyruvate metabolism	#Metabolism	##Carbohydrate metabolism
K00469	00053	MIOX; inositol oxygenase [EC:1.13.99.1]	Ascorbate and aldarate metabolism	#Metabolism	##Carbohydrate metabolism
K00469	00562	MIOX; inositol oxygenase [EC:1.13.99.1]	Inositol phosphate metabolism	#Metabolism	##Carbohydrate metabolism
K00471	00310	E1.14.11.1; gamma-butyrobetaine dioxygenase [EC:1.14.11.1]	Lysine degradation	#Metabolism	##Amino acid metabolism
K00472	00330	E1.14.11.2; prolyl 4-hydroxylase [EC:1.14.11.2]	Arginine and proline metabolism	#Metabolism	##Amino acid metabolism
K00472	01100	E1.14.11.2; prolyl 4-hydroxylase [EC:1.14.11.2]	Metabolic pathways	#Metabolism	##Global and overview maps
K00473	00310	PLOD1; procollagen-lysine,2-oxoglutarate 5-dioxygenase 1 [EC:1.14.11.4]	Lysine degradation	#Metabolism	##Amino acid metabolism
K00474	00310	TMLHE; trimethyllysine dioxygenase [EC:1.14.11.8]	Lysine degradation	#Metabolism	##Amino acid metabolism
K00475	00941	E1.14.11.9; naringenin 3-dioxygenase [EC:1.14.11.9]	Flavonoid biosynthesis	#Metabolism	##Biosynthesis of other secondary metabolites
K00475	01100	E1.14.11.9; naringenin 3-dioxygenase [EC:1.14.11.9]	Metabolic pathways	#Metabolism	##Global and overview maps
K00475	01110	E1.14.11.9; naringenin 3-dioxygenase [EC:1.14.11.9]	Biosynthesis of secondary metabolites	#Metabolism	##Global and overview maps
K00477	04146	PHYH; phytanoyl-CoA hydroxylase [EC:1.14.11.18]	Peroxisome	#Cellular Processes	##Transport and catabolism
K00480	00621	E1.14.13.1; salicylate hydroxylase [EC:1.14.13.1]	Dioxin degradation	#Metabolism	##Xenobiotics biodegradation and metabolism
K00480	00624	E1.14.13.1; salicylate hydroxylase [EC:1.14.13.1]	Polycyclic aromatic hydrocarbon degradation	#Metabolism	##Xenobiotics biodegradation and metabolism
K00480	00626	E1.14.13.1; salicylate hydroxylase [EC:1.14.13.1]	Naphthalene degradation	#Metabolism	##Xenobiotics biodegradation and metabolism
K00480	01100	E1.14.13.1; salicylate hydroxylase [EC:1.14.13.1]	Metabolic pathways	#Metabolism	##Global and overview maps
K00480	01120	E1.14.13.1; salicylate hydroxylase [EC:1.14.13.1]	Microbial metabolism in diverse environments	#Metabolism	##Global and overview maps
K00480	01220	E1.14.13.1; salicylate hydroxylase [EC:1.14.13.1]	Degradation of aromatic compounds	#Metabolism	##Global and overview maps
K00481	00362	pobA; p-hydroxybenzoate 3-monooxygenase [EC:1.14.13.2]	Benzoate degradation	#Metabolism	##Xenobiotics biodegradation and metabolism
K00481	01100	pobA; p-hydroxybenzoate 3-monooxygenase [EC:1.14.13.2]	Metabolic pathways	#Metabolism	##Global and overview maps
K00481	01120	pobA; p-hydroxybenzoate 3-monooxygenase [EC:1.14.13.2]	Microbial metabolism in diverse environments	#Metabolism	##Global and overview maps
K00481	01220	pobA; p-hydroxybenzoate 3-monooxygenase [EC:1.14.13.2]	Degradation of aromatic compounds	#Metabolism	##Global and overview maps
K00483	00350	hpaB; 4-hydroxyphenylacetate 3-monooxygenase [EC:1.14.14.9]	Tyrosine metabolism	#Metabolism	##Amino acid metabolism
K00483	01120	hpaB; 4-hydroxyphenylacetate 3-monooxygenase [EC:1.14.14.9]	Microbial metabolism in diverse environments	#Metabolism	##Global and overview maps
K00483	01220	hpaB; 4-hydroxyphenylacetate 3-monooxygenase [EC:1.14.14.9]	Degradation of aromatic compounds	#Metabolism	##Global and overview maps
K00484	00350	hpaC; flavin reductase (NADH) [EC:1.5.1.36]	Tyrosine metabolism	#Metabolism	##Amino acid metabolism
K00484	01120	hpaC; flavin reductase (NADH) [EC:1.5.1.36]	Microbial metabolism in diverse environments	#Metabolism	##Global and overview maps
K00484	01220	hpaC; flavin reductase (NADH) [EC:1.5.1.36]	Degradation of aromatic compounds	#Metabolism	##Global and overview maps
K00485	00982	FMO; dimethylaniline monooxygenase (N-oxide forming) [EC:1.14.13.8]	Drug metabolism - cytochrome P450	#Metabolism	##Xenobiotics biodegradation and metabolism
K00485	01120	FMO; dimethylaniline monooxygenase (N-oxide forming) [EC:1.14.13.8]	Microbial metabolism in diverse environments	#Metabolism	##Global and overview maps
K00486	00380	KMO; kynurenine 3-monooxygenase [EC:1.14.13.9]	Tryptophan metabolism	#Metabolism	##Amino acid metabolism
K00486	01100	KMO; kynurenine 3-monooxygenase [EC:1.14.13.9]	Metabolic pathways	#Metabolism	##Global and overview maps
K00487	00130	CYP73A; trans-cinnamate 4-monooxygenase [EC:1.14.13.11]	Ubiquinone and other terpenoid-quinone biosynthesis	#Metabolism	##Metabolism of cofactors and vitamins
K00487	00360	CYP73A; trans-cinnamate 4-monooxygenase [EC:1.14.13.11]	Phenylalanine metabolism	#Metabolism	##Amino acid metabolism
K00487	00940	CYP73A; trans-cinnamate 4-monooxygenase [EC:1.14.13.11]	Phenylpropanoid biosynthesis	#Metabolism	##Biosynthesis of other secondary metabolites
K00487	00941	CYP73A; trans-cinnamate 4-monooxygenase [EC:1.14.13.11]	Flavonoid biosynthesis	#Metabolism	##Biosynthesis of other secondary metabolites
K00487	00945	CYP73A; trans-cinnamate 4-monooxygenase [EC:1.14.13.11]	Stilbenoid, diarylheptanoid and gingerol biosynthesis	#Metabolism	##Biosynthesis of other secondary metabolites
K00487	01100	CYP73A; trans-cinnamate 4-monooxygenase [EC:1.14.13.11]	Metabolic pathways	#Metabolism	##Global and overview maps
K00487	01110	CYP73A; trans-cinnamate 4-monooxygenase [EC:1.14.13.11]	Biosynthesis of secondary metabolites	#Metabolism	##Global and overview maps
K00487	01220	CYP73A; trans-cinnamate 4-monooxygenase [EC:1.14.13.11]	Degradation of aromatic compounds	#Metabolism	##Global and overview maps
K00488	00120	CYP27A; cholestanetriol 26-monooxygenase [EC:1.14.15.15]	Primary bile acid biosynthesis	#Metabolism	##Lipid metabolism
K00488	01100	CYP27A; cholestanetriol 26-monooxygenase [EC:1.14.15.15]	Metabolic pathways	#Metabolism	##Global and overview maps
K00488	03320	CYP27A; cholestanetriol 26-monooxygenase [EC:1.14.15.15]	PPAR signaling pathway	#Organismal Systems	##Endocrine system
K00489	00120	CYP7A1; cholesterol 7alpha-monooxygenase [EC:1.14.14.23]	Primary bile acid biosynthesis	#Metabolism	##Lipid metabolism
K00489	00140	CYP7A1; cholesterol 7alpha-monooxygenase [EC:1.14.14.23]	Steroid hormone biosynthesis	#Metabolism	##Lipid metabolism
K00489	01100	CYP7A1; cholesterol 7alpha-monooxygenase [EC:1.14.14.23]	Metabolic pathways	#Metabolism	##Global and overview maps
K00489	03320	CYP7A1; cholesterol 7alpha-monooxygenase [EC:1.14.14.23]	PPAR signaling pathway	#Organismal Systems	##Endocrine system
K00489	04976	CYP7A1; cholesterol 7alpha-monooxygenase [EC:1.14.14.23]	Bile secretion	#Organismal Systems	##Digestive system
K00491	00220	nos; nitric-oxide synthase, bacterial [EC:1.14.13.165]	Arginine biosynthesis	#Metabolism	##Amino acid metabolism
K00491	00330	nos; nitric-oxide synthase, bacterial [EC:1.14.13.165]	Arginine and proline metabolism	#Metabolism	##Amino acid metabolism
K00491	01100	nos; nitric-oxide synthase, bacterial [EC:1.14.13.165]	Metabolic pathways	#Metabolism	##Global and overview maps
K00491	01110	nos; nitric-oxide synthase, bacterial [EC:1.14.13.165]	Biosynthesis of secondary metabolites	#Metabolism	##Global and overview maps
K00491	01130	nos; nitric-oxide synthase, bacterial [EC:1.14.13.165]	Biosynthesis of antibiotics	#Metabolism	##Global and overview maps
K00493	00071	E1.14.14.1; unspecific monooxygenase [EC:1.14.14.1]	Fatty acid degradation	#Metabolism	##Lipid metabolism
K00493	00380	E1.14.14.1; unspecific monooxygenase [EC:1.14.14.1]	Tryptophan metabolism	#Metabolism	##Amino acid metabolism
K00493	00627	E1.14.14.1; unspecific monooxygenase [EC:1.14.14.1]	Aminobenzoate degradation	#Metabolism	##Xenobiotics biodegradation and metabolism
K00493	01120	E1.14.14.1; unspecific monooxygenase [EC:1.14.14.1]	Microbial metabolism in diverse environments	#Metabolism	##Global and overview maps
K00494	02020	luxA; alkanal monooxygenase alpha chain [EC:1.14.14.3]	Two-component system	#Environmental Information Processing	##Signal transduction
K00496	00071	alkB1_2; alkane 1-monooxygenase [EC:1.14.15.3]	Fatty acid degradation	#Metabolism	##Lipid metabolism
K00497	00140	CYP11B1; steroid 11beta-monooxygenase [EC:1.14.15.4]	Steroid hormone biosynthesis	#Metabolism	##Lipid metabolism
K00497	01100	CYP11B1; steroid 11beta-monooxygenase [EC:1.14.15.4]	Metabolic pathways	#Metabolism	##Global and overview maps
K00498	00140	CYP11A; cholesterol monooxygenase (side-chain-cleaving) [EC:1.14.15.6]	Steroid hormone biosynthesis	#Metabolism	##Lipid metabolism
K00498	01100	CYP11A; cholesterol monooxygenase (side-chain-cleaving) [EC:1.14.15.6]	Metabolic pathways	#Metabolism	##Global and overview maps
K00498	04913	CYP11A; cholesterol monooxygenase (side-chain-cleaving) [EC:1.14.15.6]	Ovarian steroidogenesis	#Organismal Systems	##Endocrine system
K00498	04925	CYP11A; cholesterol monooxygenase (side-chain-cleaving) [EC:1.14.15.6]	Aldosterone synthesis and secretion	#Organismal Systems	##Endocrine system
K00499	00260	CMO; choline monooxygenase [EC:1.14.15.7]	Glycine, serine and threonine metabolism	#Metabolism	##Amino acid metabolism
K00500	00360	phhA, PAH; phenylalanine-4-hydroxylase [EC:1.14.16.1]	Phenylalanine metabolism	#Metabolism	##Amino acid metabolism
K00500	00400	phhA, PAH; phenylalanine-4-hydroxylase [EC:1.14.16.1]	Phenylalanine, tyrosine and tryptophan biosynthesis	#Metabolism	##Amino acid metabolism
K00500	01100	phhA, PAH; phenylalanine-4-hydroxylase [EC:1.14.16.1]	Metabolic pathways	#Metabolism	##Global and overview maps
K00500	01230	phhA, PAH; phenylalanine-4-hydroxylase [EC:1.14.16.1]	Biosynthesis of amino acids	#Metabolism	##Global and overview maps
K00501	00350	TH; tyrosine 3-monooxygenase [EC:1.14.16.2]	Tyrosine metabolism	#Metabolism	##Amino acid metabolism
K00501	00950	TH; tyrosine 3-monooxygenase [EC:1.14.16.2]	Isoquinoline alkaloid biosynthesis	#Metabolism	##Biosynthesis of other secondary metabolites
K00501	01100	TH; tyrosine 3-monooxygenase [EC:1.14.16.2]	Metabolic pathways	#Metabolism	##Global and overview maps
K00501	04728	TH; tyrosine 3-monooxygenase [EC:1.14.16.2]	Dopaminergic synapse	#Organismal Systems	##Nervous system
K00501	04917	TH; tyrosine 3-monooxygenase [EC:1.14.16.2]	Prolactin signaling pathway	#Organismal Systems	##Endocrine system
K00501	05012	TH; tyrosine 3-monooxygenase [EC:1.14.16.2]	Parkinson's disease	#Human Diseases	##Neurodegenerative diseases
K00501	05030	TH; tyrosine 3-monooxygenase [EC:1.14.16.2]	Cocaine addiction	#Human Diseases	##Substance dependence
K00501	05031	TH; tyrosine 3-monooxygenase [EC:1.14.16.2]	Amphetamine addiction	#Human Diseases	##Substance dependence
K00501	05034	TH; tyrosine 3-monooxygenase [EC:1.14.16.2]	Alcoholism	#Human Diseases	##Substance dependence
K00502	00380	TPH1_2; tryptophan 5-monooxygenase [EC:1.14.16.4]	Tryptophan metabolism	#Metabolism	##Amino acid metabolism
K00502	01100	TPH1_2; tryptophan 5-monooxygenase [EC:1.14.16.4]	Metabolic pathways	#Metabolism	##Global and overview maps
K00502	04726	TPH1_2; tryptophan 5-monooxygenase [EC:1.14.16.4]	Serotonergic synapse	#Organismal Systems	##Nervous system
K00503	00350	DBH; dopamine beta-monooxygenase [EC:1.14.17.1]	Tyrosine metabolism	#Metabolism	##Amino acid metabolism
K00503	01100	DBH; dopamine beta-monooxygenase [EC:1.14.17.1]	Metabolic pathways	#Metabolism	##Global and overview maps
K00505	00350	TYR; tyrosinase [EC:1.14.18.1]	Tyrosine metabolism	#Metabolism	##Amino acid metabolism
K00505	00740	TYR; tyrosinase [EC:1.14.18.1]	Riboflavin metabolism	#Metabolism	##Metabolism of cofactors and vitamins
K00505	00950	TYR; tyrosinase [EC:1.14.18.1]	Isoquinoline alkaloid biosynthesis	#Metabolism	##Biosynthesis of other secondary metabolites
K00505	00965	TYR; tyrosinase [EC:1.14.18.1]	Betalain biosynthesis	#Metabolism	##Biosynthesis of other secondary metabolites
K00505	01100	TYR; tyrosinase [EC:1.14.18.1]	Metabolic pathways	#Metabolism	##Global and overview maps
K00505	01110	TYR; tyrosinase [EC:1.14.18.1]	Biosynthesis of secondary metabolites	#Metabolism	##Global and overview maps
K00505	04916	TYR; tyrosinase [EC:1.14.18.1]	Melanogenesis	#Organismal Systems	##Endocrine system
K00506	00350	TYRP1; tyrosinase-related protein 1 [EC:1.14.18.-]	Tyrosine metabolism	#Metabolism	##Amino acid metabolism
K00506	01100	TYRP1; tyrosinase-related protein 1 [EC:1.14.18.-]	Metabolic pathways	#Metabolism	##Global and overview maps
K00506	04916	TYRP1; tyrosinase-related protein 1 [EC:1.14.18.-]	Melanogenesis	#Organismal Systems	##Endocrine system
K00507	01040	SCD, desC; stearoyl-CoA desaturase (Delta-9 desaturase) [EC:1.14.19.1]	Biosynthesis of unsaturated fatty acids	#Metabolism	##Lipid metabolism
K00507	01212	SCD, desC; stearoyl-CoA desaturase (Delta-9 desaturase) [EC:1.14.19.1]	Fatty acid metabolism	#Metabolism	##Global and overview maps
K00507	03320	SCD, desC; stearoyl-CoA desaturase (Delta-9 desaturase) [EC:1.14.19.1]	PPAR signaling pathway	#Organismal Systems	##Endocrine system
K00507	04152	SCD, desC; stearoyl-CoA desaturase (Delta-9 desaturase) [EC:1.14.19.1]	AMPK signaling pathway	#Environmental Information Processing	##Signal transduction
K00507	04212	SCD, desC; stearoyl-CoA desaturase (Delta-9 desaturase) [EC:1.14.19.1]	Longevity regulating pathway - worm	#Organismal Systems	##Aging
K00508	00591	E1.14.19.3; linoleoyl-CoA desaturase [EC:1.14.19.3]	Linoleic acid metabolism	#Metabolism	##Lipid metabolism
K00508	01100	E1.14.19.3; linoleoyl-CoA desaturase [EC:1.14.19.3]	Metabolic pathways	#Metabolism	##Global and overview maps
K00509	00590	PTGS1, COX1; prostaglandin-endoperoxide synthase 1 [EC:1.14.99.1]	Arachidonic acid metabolism	#Metabolism	##Lipid metabolism
K00509	01100	PTGS1, COX1; prostaglandin-endoperoxide synthase 1 [EC:1.14.99.1]	Metabolic pathways	#Metabolism	##Global and overview maps
K00509	04611	PTGS1, COX1; prostaglandin-endoperoxide synthase 1 [EC:1.14.99.1]	Platelet activation	#Organismal Systems	##Immune system
K00509	04726	PTGS1, COX1; prostaglandin-endoperoxide synthase 1 [EC:1.14.99.1]	Serotonergic synapse	#Organismal Systems	##Nervous system
K00509	04923	PTGS1, COX1; prostaglandin-endoperoxide synthase 1 [EC:1.14.99.1]	Regulation of lipolysis in adipocytes	#Organismal Systems	##Endocrine system
K00510	00860	HMOX, hmuO, ho; heme oxygenase (biliverdin-producing) [EC:1.14.14.18]	Porphyrin and chlorophyll metabolism	#Metabolism	##Metabolism of cofactors and vitamins
K00510	04978	HMOX, hmuO, ho; heme oxygenase (biliverdin-producing) [EC:1.14.14.18]	Mineral absorption	#Organismal Systems	##Digestive system
K00511	00100	SQLE, ERG1; squalene monooxygenase [EC:1.14.14.17]	Steroid biosynthesis	#Metabolism	##Lipid metabolism
K00511	00909	SQLE, ERG1; squalene monooxygenase [EC:1.14.14.17]	Sesquiterpenoid and triterpenoid biosynthesis	#Metabolism	##Metabolism of terpenoids and polyketides
K00511	01100	SQLE, ERG1; squalene monooxygenase [EC:1.14.14.17]	Metabolic pathways	#Metabolism	##Global and overview maps
K00511	01110	SQLE, ERG1; squalene monooxygenase [EC:1.14.14.17]	Biosynthesis of secondary metabolites	#Metabolism	##Global and overview maps
K00511	01130	SQLE, ERG1; squalene monooxygenase [EC:1.14.14.17]	Biosynthesis of antibiotics	#Metabolism	##Global and overview maps
K00512	00140	CYP17A; steroid 17alpha-monooxygenase / 17alpha-hydroxyprogesterone aldolase [EC:1.14.14.19 4.1.2.30]	Steroid hormone biosynthesis	#Metabolism	##Lipid metabolism
K00512	01100	CYP17A; steroid 17alpha-monooxygenase / 17alpha-hydroxyprogesterone aldolase [EC:1.14.14.19 4.1.2.30]	Metabolic pathways	#Metabolism	##Global and overview maps
K00512	04913	CYP17A; steroid 17alpha-monooxygenase / 17alpha-hydroxyprogesterone aldolase [EC:1.14.14.19 4.1.2.30]	Ovarian steroidogenesis	#Organismal Systems	##Endocrine system
K00512	04917	CYP17A; steroid 17alpha-monooxygenase / 17alpha-hydroxyprogesterone aldolase [EC:1.14.14.19 4.1.2.30]	Prolactin signaling pathway	#Organismal Systems	##Endocrine system
K00513	00140	CYP21A; steroid 21-monooxygenase [EC:1.14.14.16]	Steroid hormone biosynthesis	#Metabolism	##Lipid metabolism
K00513	01100	CYP21A; steroid 21-monooxygenase [EC:1.14.14.16]	Metabolic pathways	#Metabolism	##Global and overview maps
K00513	04925	CYP21A; steroid 21-monooxygenase [EC:1.14.14.16]	Aldosterone synthesis and secretion	#Organismal Systems	##Endocrine system
K00514	00906	ZDS, crtQ; zeta-carotene desaturase [EC:1.3.5.6]	Carotenoid biosynthesis	#Metabolism	##Metabolism of terpenoids and polyketides
K00514	01100	ZDS, crtQ; zeta-carotene desaturase [EC:1.3.5.6]	Metabolic pathways	#Metabolism	##Global and overview maps
K00514	01110	ZDS, crtQ; zeta-carotene desaturase [EC:1.3.5.6]	Biosynthesis of secondary metabolites	#Metabolism	##Global and overview maps
K00515	00830	BCMO1, BCDO1; beta-carotene 15,15'-dioxygenase [EC:1.13.11.63]	Retinol metabolism	#Metabolism	##Metabolism of cofactors and vitamins
K00515	01100	BCMO1, BCDO1; beta-carotene 15,15'-dioxygenase [EC:1.13.11.63]	Metabolic pathways	#Metabolism	##Global and overview maps
K00517	00363	E1.14.-.-	Bisphenol degradation	#Metabolism	##Xenobiotics biodegradation and metabolism
K00517	00624	E1.14.-.-	Polycyclic aromatic hydrocarbon degradation	#Metabolism	##Xenobiotics biodegradation and metabolism
K00517	00627	E1.14.-.-	Aminobenzoate degradation	#Metabolism	##Xenobiotics biodegradation and metabolism
K00517	00903	E1.14.-.-	Limonene and pinene degradation	#Metabolism	##Metabolism of terpenoids and polyketides
K00517	00945	E1.14.-.-	Stilbenoid, diarylheptanoid and gingerol biosynthesis	#Metabolism	##Biosynthesis of other secondary metabolites
K00517	01100	E1.14.-.-	Metabolic pathways	#Metabolism	##Global and overview maps
K00517	01110	E1.14.-.-	Biosynthesis of secondary metabolites	#Metabolism	##Global and overview maps
K00517	01120	E1.14.-.-	Microbial metabolism in diverse environments	#Metabolism	##Global and overview maps
K00522	04978	FTH1; ferritin heavy chain [EC:1.16.3.2]	Mineral absorption	#Organismal Systems	##Digestive system
K00523	00520	ascD, ddhD, rfbI; CDP-4-dehydro-6-deoxyglucose reductase, E3 [EC:1.17.1.1]	Amino sugar and nucleotide sugar metabolism	#Metabolism	##Carbohydrate metabolism
K00524	00230	nrdJ; ribonucleotide reductase, class II [EC:1.17.4.1]	Purine metabolism	#Metabolism	##Nucleotide metabolism
K00524	00240	nrdJ; ribonucleotide reductase, class II [EC:1.17.4.1]	Pyrimidine metabolism	#Metabolism	##Nucleotide metabolism
K00524	01100	nrdJ; ribonucleotide reductase, class II [EC:1.17.4.1]	Metabolic pathways	#Metabolism	##Global and overview maps
K00525	00230	E1.17.4.1A, nrdA, nrdE; ribonucleoside-diphosphate reductase alpha chain [EC:1.17.4.1]	Purine metabolism	#Metabolism	##Nucleotide metabolism
K00525	00240	E1.17.4.1A, nrdA, nrdE; ribonucleoside-diphosphate reductase alpha chain [EC:1.17.4.1]	Pyrimidine metabolism	#Metabolism	##Nucleotide metabolism
K00525	01100	E1.17.4.1A, nrdA, nrdE; ribonucleoside-diphosphate reductase alpha chain [EC:1.17.4.1]	Metabolic pathways	#Metabolism	##Global and overview maps
K00526	00230	E1.17.4.1B, nrdB, nrdF; ribonucleoside-diphosphate reductase beta chain [EC:1.17.4.1]	Purine metabolism	#Metabolism	##Nucleotide metabolism
K00526	00240	E1.17.4.1B, nrdB, nrdF; ribonucleoside-diphosphate reductase beta chain [EC:1.17.4.1]	Pyrimidine metabolism	#Metabolism	##Nucleotide metabolism
K00526	01100	E1.17.4.1B, nrdB, nrdF; ribonucleoside-diphosphate reductase beta chain [EC:1.17.4.1]	Metabolic pathways	#Metabolism	##Global and overview maps
K00527	00230	nrdD; ribonucleoside-triphosphate reductase [EC:1.17.4.2]	Purine metabolism	#Metabolism	##Nucleotide metabolism
K00527	00240	nrdD; ribonucleoside-triphosphate reductase [EC:1.17.4.2]	Pyrimidine metabolism	#Metabolism	##Nucleotide metabolism
K00527	01100	nrdD; ribonucleoside-triphosphate reductase [EC:1.17.4.2]	Metabolic pathways	#Metabolism	##Global and overview maps
K00529	00071	hcaD; 3-phenylpropionate/trans-cinnamate dioxygenase ferredoxin reductase component [EC:1.18.1.3]	Fatty acid degradation	#Metabolism	##Lipid metabolism
K00529	00360	hcaD; 3-phenylpropionate/trans-cinnamate dioxygenase ferredoxin reductase component [EC:1.18.1.3]	Phenylalanine metabolism	#Metabolism	##Amino acid metabolism
K00529	01120	hcaD; 3-phenylpropionate/trans-cinnamate dioxygenase ferredoxin reductase component [EC:1.18.1.3]	Microbial metabolism in diverse environments	#Metabolism	##Global and overview maps
K00529	01220	hcaD; 3-phenylpropionate/trans-cinnamate dioxygenase ferredoxin reductase component [EC:1.18.1.3]	Degradation of aromatic compounds	#Metabolism	##Global and overview maps
K00531	00625	anfG; nitrogenase delta subunit [EC:1.18.6.1]	Chloroalkane and chloroalkene degradation	#Metabolism	##Xenobiotics biodegradation and metabolism
K00531	00910	anfG; nitrogenase delta subunit [EC:1.18.6.1]	Nitrogen metabolism	#Metabolism	##Energy metabolism
K00531	01100	anfG; nitrogenase delta subunit [EC:1.18.6.1]	Metabolic pathways	#Metabolism	##Global and overview maps
K00531	01120	anfG; nitrogenase delta subunit [EC:1.18.6.1]	Microbial metabolism in diverse environments	#Metabolism	##Global and overview maps
K00536	01100	#N/A	Metabolic pathways	#Metabolism	##Global and overview maps
K00541	00760	NNMT; nicotinamide N-methyltransferase [EC:2.1.1.1]	Nicotinate and nicotinamide metabolism	#Metabolism	##Metabolism of cofactors and vitamins
K00541	01100	NNMT; nicotinamide N-methyltransferase [EC:2.1.1.1]	Metabolic pathways	#Metabolism	##Global and overview maps
K00542	00260	GAMT; guanidinoacetate N-methyltransferase [EC:2.1.1.2]	Glycine, serine and threonine metabolism	#Metabolism	##Amino acid metabolism
K00542	00330	GAMT; guanidinoacetate N-methyltransferase [EC:2.1.1.2]	Arginine and proline metabolism	#Metabolism	##Amino acid metabolism
K00542	01100	GAMT; guanidinoacetate N-methyltransferase [EC:2.1.1.2]	Metabolic pathways	#Metabolism	##Global and overview maps
K00543	00380	ASMT; acetylserotonin N-methyltransferase [EC:2.1.1.4]	Tryptophan metabolism	#Metabolism	##Amino acid metabolism
K00543	01100	ASMT; acetylserotonin N-methyltransferase [EC:2.1.1.4]	Metabolic pathways	#Metabolism	##Global and overview maps
K00544	00260	BHMT; betaine-homocysteine S-methyltransferase [EC:2.1.1.5]	Glycine, serine and threonine metabolism	#Metabolism	##Amino acid metabolism
K00544	00270	BHMT; betaine-homocysteine S-methyltransferase [EC:2.1.1.5]	Cysteine and methionine metabolism	#Metabolism	##Amino acid metabolism
K00544	01100	BHMT; betaine-homocysteine S-methyltransferase [EC:2.1.1.5]	Metabolic pathways	#Metabolism	##Global and overview maps
K00545	00140	COMT; catechol O-methyltransferase [EC:2.1.1.6]	Steroid hormone biosynthesis	#Metabolism	##Lipid metabolism
K00545	00350	COMT; catechol O-methyltransferase [EC:2.1.1.6]	Tyrosine metabolism	#Metabolism	##Amino acid metabolism
K00545	00965	COMT; catechol O-methyltransferase [EC:2.1.1.6]	Betalain biosynthesis	#Metabolism	##Biosynthesis of other secondary metabolites
K00545	01100	COMT; catechol O-methyltransferase [EC:2.1.1.6]	Metabolic pathways	#Metabolism	##Global and overview maps
K00545	04728	COMT; catechol O-methyltransferase [EC:2.1.1.6]	Dopaminergic synapse	#Organismal Systems	##Nervous system
K00546	00340	HNMT; histamine N-methyltransferase [EC:2.1.1.8]	Histidine metabolism	#Metabolism	##Amino acid metabolism
K00547	00270	mmuM, BHMT2; homocysteine S-methyltransferase [EC:2.1.1.10]	Cysteine and methionine metabolism	#Metabolism	##Amino acid metabolism
K00547	01100	mmuM, BHMT2; homocysteine S-methyltransferase [EC:2.1.1.10]	Metabolic pathways	#Metabolism	##Global and overview maps
K00547	01110	mmuM, BHMT2; homocysteine S-methyltransferase [EC:2.1.1.10]	Biosynthesis of secondary metabolites	#Metabolism	##Global and overview maps
K00548	00270	metH, MTR; 5-methyltetrahydrofolate--homocysteine methyltransferase [EC:2.1.1.13]	Cysteine and methionine metabolism	#Metabolism	##Amino acid metabolism
K00548	00450	metH, MTR; 5-methyltetrahydrofolate--homocysteine methyltransferase [EC:2.1.1.13]	Selenocompound metabolism	#Metabolism	##Metabolism of other amino acids
K00548	00670	metH, MTR; 5-methyltetrahydrofolate--homocysteine methyltransferase [EC:2.1.1.13]	One carbon pool by folate	#Metabolism	##Metabolism of cofactors and vitamins
K00548	01100	metH, MTR; 5-methyltetrahydrofolate--homocysteine methyltransferase [EC:2.1.1.13]	Metabolic pathways	#Metabolism	##Global and overview maps
K00548	01110	metH, MTR; 5-methyltetrahydrofolate--homocysteine methyltransferase [EC:2.1.1.13]	Biosynthesis of secondary metabolites	#Metabolism	##Global and overview maps
K00548	01230	metH, MTR; 5-methyltetrahydrofolate--homocysteine methyltransferase [EC:2.1.1.13]	Biosynthesis of amino acids	#Metabolism	##Global and overview maps
K00549	00270	metE; 5-methyltetrahydropteroyltriglutamate--homocysteine methyltransferase [EC:2.1.1.14]	Cysteine and methionine metabolism	#Metabolism	##Amino acid metabolism
K00549	00450	metE; 5-methyltetrahydropteroyltriglutamate--homocysteine methyltransferase [EC:2.1.1.14]	Selenocompound metabolism	#Metabolism	##Metabolism of other amino acids
K00549	01100	metE; 5-methyltetrahydropteroyltriglutamate--homocysteine methyltransferase [EC:2.1.1.14]	Metabolic pathways	#Metabolism	##Global and overview maps
K00549	01110	metE; 5-methyltetrahydropteroyltriglutamate--homocysteine methyltransferase [EC:2.1.1.14]	Biosynthesis of secondary metabolites	#Metabolism	##Global and overview maps
K00549	01230	metE; 5-methyltetrahydropteroyltriglutamate--homocysteine methyltransferase [EC:2.1.1.14]	Biosynthesis of amino acids	#Metabolism	##Global and overview maps
K00550	00564	OPI3; methylene-fatty-acyl-phospholipid synthase [EC:2.1.1.16]	Glycerophospholipid metabolism	#Metabolism	##Lipid metabolism
K00550	01100	OPI3; methylene-fatty-acyl-phospholipid synthase [EC:2.1.1.16]	Metabolic pathways	#Metabolism	##Global and overview maps
K00550	01110	OPI3; methylene-fatty-acyl-phospholipid synthase [EC:2.1.1.16]	Biosynthesis of secondary metabolites	#Metabolism	##Global and overview maps
K00551	00564	PEMT; phosphatidylethanolamine N-methyltransferase [EC:2.1.1.17]	Glycerophospholipid metabolism	#Metabolism	##Lipid metabolism
K00551	01100	PEMT; phosphatidylethanolamine N-methyltransferase [EC:2.1.1.17]	Metabolic pathways	#Metabolism	##Global and overview maps
K00551	01110	PEMT; phosphatidylethanolamine N-methyltransferase [EC:2.1.1.17]	Biosynthesis of secondary metabolites	#Metabolism	##Global and overview maps
K00552	00260	GNMT; glycine N-methyltransferase [EC:2.1.1.20]	Glycine, serine and threonine metabolism	#Metabolism	##Amino acid metabolism
K00553	00350	PNMT; phenylethanolamine N-methyltransferase [EC:2.1.1.28]	Tyrosine metabolism	#Metabolism	##Amino acid metabolism
K00553	01100	PNMT; phenylethanolamine N-methyltransferase [EC:2.1.1.28]	Metabolic pathways	#Metabolism	##Global and overview maps
K00558	00270	DNMT1, dcm; DNA (cytosine-5)-methyltransferase 1 [EC:2.1.1.37]	Cysteine and methionine metabolism	#Metabolism	##Amino acid metabolism
K00558	01100	DNMT1, dcm; DNA (cytosine-5)-methyltransferase 1 [EC:2.1.1.37]	Metabolic pathways	#Metabolism	##Global and overview maps
K00558	05206	DNMT1, dcm; DNA (cytosine-5)-methyltransferase 1 [EC:2.1.1.37]	MicroRNAs in cancer	#Human Diseases	##Cancers: Overview
K00559	00100	E2.1.1.41, SMT1, ERG6; sterol 24-C-methyltransferase [EC:2.1.1.41]	Steroid biosynthesis	#Metabolism	##Lipid metabolism
K00559	01100	E2.1.1.41, SMT1, ERG6; sterol 24-C-methyltransferase [EC:2.1.1.41]	Metabolic pathways	#Metabolism	##Global and overview maps
K00559	01110	E2.1.1.41, SMT1, ERG6; sterol 24-C-methyltransferase [EC:2.1.1.41]	Biosynthesis of secondary metabolites	#Metabolism	##Global and overview maps
K00559	01130	E2.1.1.41, SMT1, ERG6; sterol 24-C-methyltransferase [EC:2.1.1.41]	Biosynthesis of antibiotics	#Metabolism	##Global and overview maps
K00560	00240	thyA, TYMS; thymidylate synthase [EC:2.1.1.45]	Pyrimidine metabolism	#Metabolism	##Nucleotide metabolism
K00560	00670	thyA, TYMS; thymidylate synthase [EC:2.1.1.45]	One carbon pool by folate	#Metabolism	##Metabolism of cofactors and vitamins
K00560	01100	thyA, TYMS; thymidylate synthase [EC:2.1.1.45]	Metabolic pathways	#Metabolism	##Global and overview maps
K00562	00380	INMT, TEMT; methyltransferase [EC:2.1.1.49 2.1.1.96]	Tryptophan metabolism	#Metabolism	##Amino acid metabolism
K00562	00450	INMT, TEMT; methyltransferase [EC:2.1.1.49 2.1.1.96]	Selenocompound metabolism	#Metabolism	##Metabolism of other amino acids
K00565	03015	RNMT; mRNA (guanine-N7-)-methyltransferase [EC:2.1.1.56]	mRNA surveillance pathway	#Genetic Information Processing	##Translation
K00566	04122	mnmA, trmU, TRMU; tRNA-specific 2-thiouridylase [EC:2.8.1.-]	Sulfur relay system	#Genetic Information Processing	##Folding, sorting and degradation
K00568	00130	ubiG; 2-polyprenyl-6-hydroxyphenyl methylase / 3-demethylubiquinone-9 3-methyltransferase [EC:2.1.1.222 2.1.1.64]	Ubiquinone and other terpenoid-quinone biosynthesis	#Metabolism	##Metabolism of cofactors and vitamins
K00568	01100	ubiG; 2-polyprenyl-6-hydroxyphenyl methylase / 3-demethylubiquinone-9 3-methyltransferase [EC:2.1.1.222 2.1.1.64]	Metabolic pathways	#Metabolism	##Global and overview maps
K00568	01110	ubiG; 2-polyprenyl-6-hydroxyphenyl methylase / 3-demethylubiquinone-9 3-methyltransferase [EC:2.1.1.222 2.1.1.64]	Biosynthesis of secondary metabolites	#Metabolism	##Global and overview maps
K00569	00983	TPMT, tpmT; thiopurine S-methyltransferase [EC:2.1.1.67]	Drug metabolism - other enzymes	#Metabolism	##Xenobiotics biodegradation and metabolism
K00570	00564	pmtA; phosphatidylethanolamine/phosphatidyl-N-methylethanolamine N-methyltransferase [EC:2.1.1.17 2.1.1.71]	Glycerophospholipid metabolism	#Metabolism	##Lipid metabolism
K00570	01100	pmtA; phosphatidylethanolamine/phosphatidyl-N-methylethanolamine N-methyltransferase [EC:2.1.1.17 2.1.1.71]	Metabolic pathways	#Metabolism	##Global and overview maps
K00570	01110	pmtA; phosphatidylethanolamine/phosphatidyl-N-methylethanolamine N-methyltransferase [EC:2.1.1.17 2.1.1.71]	Biosynthesis of secondary metabolites	#Metabolism	##Global and overview maps
K00572	04310	WNT7; wingless-type MMTV integration site family, member 7	Wnt signaling pathway	#Environmental Information Processing	##Signal transduction
K00572	04340	WNT7; wingless-type MMTV integration site family, member 7	Hedgehog signaling pathway	#Environmental Information Processing	##Signal transduction
K00572	04390	WNT7; wingless-type MMTV integration site family, member 7	Hippo signaling pathway	#Environmental Information Processing	##Signal transduction
K00572	04550	WNT7; wingless-type MMTV integration site family, member 7	Signaling pathways regulating pluripotency of stem cells	#Cellular Processes	##Cellular community
K00572	04916	WNT7; wingless-type MMTV integration site family, member 7	Melanogenesis	#Organismal Systems	##Endocrine system
K00572	05166	WNT7; wingless-type MMTV integration site family, member 7	HTLV-I infection	#Human Diseases	##Infectious diseases: Viral
K00572	05200	WNT7; wingless-type MMTV integration site family, member 7	Pathways in cancer	#Human Diseases	##Cancers: Overview
K00572	05205	WNT7; wingless-type MMTV integration site family, member 7	Proteoglycans in cancer	#Human Diseases	##Cancers: Overview
K00572	05217	WNT7; wingless-type MMTV integration site family, member 7	Basal cell carcinoma	#Human Diseases	##Cancers: Specific types
K00575	02020	cheR; chemotaxis protein methyltransferase CheR [EC:2.1.1.80]	Two-component system	#Environmental Information Processing	##Signal transduction
K00575	02030	cheR; chemotaxis protein methyltransferase CheR [EC:2.1.1.80]	Bacterial chemotaxis	#Cellular Processes	##Cell motility
K00577	00680	mtrA; tetrahydromethanopterin S-methyltransferase subunit A [EC:2.1.1.86]	Methane metabolism	#Metabolism	##Energy metabolism
K00577	01100	mtrA; tetrahydromethanopterin S-methyltransferase subunit A [EC:2.1.1.86]	Metabolic pathways	#Metabolism	##Global and overview maps
K00577	01120	mtrA; tetrahydromethanopterin S-methyltransferase subunit A [EC:2.1.1.86]	Microbial metabolism in diverse environments	#Metabolism	##Global and overview maps
K00577	01200	mtrA; tetrahydromethanopterin S-methyltransferase subunit A [EC:2.1.1.86]	Carbon metabolism	#Metabolism	##Global and overview maps
K00578	00680	mtrB; tetrahydromethanopterin S-methyltransferase subunit B [EC:2.1.1.86]	Methane metabolism	#Metabolism	##Energy metabolism
K00578	01100	mtrB; tetrahydromethanopterin S-methyltransferase subunit B [EC:2.1.1.86]	Metabolic pathways	#Metabolism	##Global and overview maps
K00578	01120	mtrB; tetrahydromethanopterin S-methyltransferase subunit B [EC:2.1.1.86]	Microbial metabolism in diverse environments	#Metabolism	##Global and overview maps
K00578	01200	mtrB; tetrahydromethanopterin S-methyltransferase subunit B [EC:2.1.1.86]	Carbon metabolism	#Metabolism	##Global and overview maps
K00579	00680	mtrC; tetrahydromethanopterin S-methyltransferase subunit C [EC:2.1.1.86]	Methane metabolism	#Metabolism	##Energy metabolism
K00579	01100	mtrC; tetrahydromethanopterin S-methyltransferase subunit C [EC:2.1.1.86]	Metabolic pathways	#Metabolism	##Global and overview maps
K00579	01120	mtrC; tetrahydromethanopterin S-methyltransferase subunit C [EC:2.1.1.86]	Microbial metabolism in diverse environments	#Metabolism	##Global and overview maps
K00579	01200	mtrC; tetrahydromethanopterin S-methyltransferase subunit C [EC:2.1.1.86]	Carbon metabolism	#Metabolism	##Global and overview maps
K00580	00680	mtrD; tetrahydromethanopterin S-methyltransferase subunit D [EC:2.1.1.86]	Methane metabolism	#Metabolism	##Energy metabolism
K00580	01100	mtrD; tetrahydromethanopterin S-methyltransferase subunit D [EC:2.1.1.86]	Metabolic pathways	#Metabolism	##Global and overview maps
K00580	01120	mtrD; tetrahydromethanopterin S-methyltransferase subunit D [EC:2.1.1.86]	Microbial metabolism in diverse environments	#Metabolism	##Global and overview maps
K00580	01200	mtrD; tetrahydromethanopterin S-methyltransferase subunit D [EC:2.1.1.86]	Carbon metabolism	#Metabolism	##Global and overview maps
K00581	00680	mtrE; tetrahydromethanopterin S-methyltransferase subunit E [EC:2.1.1.86]	Methane metabolism	#Metabolism	##Energy metabolism
K00581	01100	mtrE; tetrahydromethanopterin S-methyltransferase subunit E [EC:2.1.1.86]	Metabolic pathways	#Metabolism	##Global and overview maps
K00581	01120	mtrE; tetrahydromethanopterin S-methyltransferase subunit E [EC:2.1.1.86]	Microbial metabolism in diverse environments	#Metabolism	##Global and overview maps
K00581	01200	mtrE; tetrahydromethanopterin S-methyltransferase subunit E [EC:2.1.1.86]	Carbon metabolism	#Metabolism	##Global and overview maps
K00582	00680	mtrF; tetrahydromethanopterin S-methyltransferase subunit F [EC:2.1.1.86]	Methane metabolism	#Metabolism	##Energy metabolism
K00582	01100	mtrF; tetrahydromethanopterin S-methyltransferase subunit F [EC:2.1.1.86]	Metabolic pathways	#Metabolism	##Global and overview maps
K00582	01120	mtrF; tetrahydromethanopterin S-methyltransferase subunit F [EC:2.1.1.86]	Microbial metabolism in diverse environments	#Metabolism	##Global and overview maps
K00582	01200	mtrF; tetrahydromethanopterin S-methyltransferase subunit F [EC:2.1.1.86]	Carbon metabolism	#Metabolism	##Global and overview maps
K00583	00680	mtrG; tetrahydromethanopterin S-methyltransferase subunit G [EC:2.1.1.86]	Methane metabolism	#Metabolism	##Energy metabolism
K00583	01100	mtrG; tetrahydromethanopterin S-methyltransferase subunit G [EC:2.1.1.86]	Metabolic pathways	#Metabolism	##Global and overview maps
K00583	01120	mtrG; tetrahydromethanopterin S-methyltransferase subunit G [EC:2.1.1.86]	Microbial metabolism in diverse environments	#Metabolism	##Global and overview maps
K00583	01200	mtrG; tetrahydromethanopterin S-methyltransferase subunit G [EC:2.1.1.86]	Carbon metabolism	#Metabolism	##Global and overview maps
K00584	00680	mtrH; tetrahydromethanopterin S-methyltransferase subunit H [EC:2.1.1.86]	Methane metabolism	#Metabolism	##Energy metabolism
K00584	01100	mtrH; tetrahydromethanopterin S-methyltransferase subunit H [EC:2.1.1.86]	Metabolic pathways	#Metabolism	##Global and overview maps
K00584	01120	mtrH; tetrahydromethanopterin S-methyltransferase subunit H [EC:2.1.1.86]	Microbial metabolism in diverse environments	#Metabolism	##Global and overview maps
K00584	01200	mtrH; tetrahydromethanopterin S-methyltransferase subunit H [EC:2.1.1.86]	Carbon metabolism	#Metabolism	##Global and overview maps
K00587	00900	ICMT, STE14; protein-S-isoprenylcysteine O-methyltransferase [EC:2.1.1.100]	Terpenoid backbone biosynthesis	#Metabolism	##Metabolism of terpenoids and polyketides
K00587	01130	ICMT, STE14; protein-S-isoprenylcysteine O-methyltransferase [EC:2.1.1.100]	Biosynthesis of antibiotics	#Metabolism	##Global and overview maps
K00588	00360	E2.1.1.104; caffeoyl-CoA O-methyltransferase [EC:2.1.1.104]	Phenylalanine metabolism	#Metabolism	##Amino acid metabolism
K00588	00940	E2.1.1.104; caffeoyl-CoA O-methyltransferase [EC:2.1.1.104]	Phenylpropanoid biosynthesis	#Metabolism	##Biosynthesis of other secondary metabolites
K00588	00941	E2.1.1.104; caffeoyl-CoA O-methyltransferase [EC:2.1.1.104]	Flavonoid biosynthesis	#Metabolism	##Biosynthesis of other secondary metabolites
K00588	00945	E2.1.1.104; caffeoyl-CoA O-methyltransferase [EC:2.1.1.104]	Stilbenoid, diarylheptanoid and gingerol biosynthesis	#Metabolism	##Biosynthesis of other secondary metabolites
K00588	01100	E2.1.1.104; caffeoyl-CoA O-methyltransferase [EC:2.1.1.104]	Metabolic pathways	#Metabolism	##Global and overview maps
K00588	01110	E2.1.1.104; caffeoyl-CoA O-methyltransferase [EC:2.1.1.104]	Biosynthesis of secondary metabolites	#Metabolism	##Global and overview maps
K00589	00860	MET1; uroporphyrin-III C-methyltransferase [EC:2.1.1.107]	Porphyrin and chlorophyll metabolism	#Metabolism	##Metabolism of cofactors and vitamins
K00589	01100	MET1; uroporphyrin-III C-methyltransferase [EC:2.1.1.107]	Metabolic pathways	#Metabolism	##Global and overview maps
K00589	01110	MET1; uroporphyrin-III C-methyltransferase [EC:2.1.1.107]	Biosynthesis of secondary metabolites	#Metabolism	##Global and overview maps
K00591	00130	COQ3; polyprenyldihydroxybenzoate methyltransferase / 3-demethylubiquinol 3-O-methyltransferase [EC:2.1.1.114 2.1.1.64]	Ubiquinone and other terpenoid-quinone biosynthesis	#Metabolism	##Metabolism of cofactors and vitamins
K00591	01100	COQ3; polyprenyldihydroxybenzoate methyltransferase / 3-demethylubiquinol 3-O-methyltransferase [EC:2.1.1.114 2.1.1.64]	Metabolic pathways	#Metabolism	##Global and overview maps
K00591	01110	COQ3; polyprenyldihydroxybenzoate methyltransferase / 3-demethylubiquinol 3-O-methyltransferase [EC:2.1.1.114 2.1.1.64]	Biosynthesis of secondary metabolites	#Metabolism	##Global and overview maps
K00595	00860	cobL; precorrin-6Y C5,15-methyltransferase (decarboxylating) [EC:2.1.1.132]	Porphyrin and chlorophyll metabolism	#Metabolism	##Metabolism of cofactors and vitamins
K00595	01100	cobL; precorrin-6Y C5,15-methyltransferase (decarboxylating) [EC:2.1.1.132]	Metabolic pathways	#Metabolism	##Global and overview maps
K00600	00260	glyA, SHMT; glycine hydroxymethyltransferase [EC:2.1.2.1]	Glycine, serine and threonine metabolism	#Metabolism	##Amino acid metabolism
K00600	00460	glyA, SHMT; glycine hydroxymethyltransferase [EC:2.1.2.1]	Cyanoamino acid metabolism	#Metabolism	##Metabolism of other amino acids
K00600	00630	glyA, SHMT; glycine hydroxymethyltransferase [EC:2.1.2.1]	Glyoxylate and dicarboxylate metabolism	#Metabolism	##Carbohydrate metabolism
K00600	00670	glyA, SHMT; glycine hydroxymethyltransferase [EC:2.1.2.1]	One carbon pool by folate	#Metabolism	##Metabolism of cofactors and vitamins
K00600	00680	glyA, SHMT; glycine hydroxymethyltransferase [EC:2.1.2.1]	Methane metabolism	#Metabolism	##Energy metabolism
K00600	01100	glyA, SHMT; glycine hydroxymethyltransferase [EC:2.1.2.1]	Metabolic pathways	#Metabolism	##Global and overview maps
K00600	01110	glyA, SHMT; glycine hydroxymethyltransferase [EC:2.1.2.1]	Biosynthesis of secondary metabolites	#Metabolism	##Global and overview maps
K00600	01120	glyA, SHMT; glycine hydroxymethyltransferase [EC:2.1.2.1]	Microbial metabolism in diverse environments	#Metabolism	##Global and overview maps
K00600	01130	glyA, SHMT; glycine hydroxymethyltransferase [EC:2.1.2.1]	Biosynthesis of antibiotics	#Metabolism	##Global and overview maps
K00600	01200	glyA, SHMT; glycine hydroxymethyltransferase [EC:2.1.2.1]	Carbon metabolism	#Metabolism	##Global and overview maps
K00600	01230	glyA, SHMT; glycine hydroxymethyltransferase [EC:2.1.2.1]	Biosynthesis of amino acids	#Metabolism	##Global and overview maps
K00601	00230	E2.1.2.2; phosphoribosylglycinamide formyltransferase [EC:2.1.2.2]	Purine metabolism	#Metabolism	##Nucleotide metabolism
K00601	00670	E2.1.2.2; phosphoribosylglycinamide formyltransferase [EC:2.1.2.2]	One carbon pool by folate	#Metabolism	##Metabolism of cofactors and vitamins
K00601	01100	E2.1.2.2; phosphoribosylglycinamide formyltransferase [EC:2.1.2.2]	Metabolic pathways	#Metabolism	##Global and overview maps
K00601	01110	E2.1.2.2; phosphoribosylglycinamide formyltransferase [EC:2.1.2.2]	Biosynthesis of secondary metabolites	#Metabolism	##Global and overview maps
K00601	01130	E2.1.2.2; phosphoribosylglycinamide formyltransferase [EC:2.1.2.2]	Biosynthesis of antibiotics	#Metabolism	##Global and overview maps
K00602	00230	purH; phosphoribosylaminoimidazolecarboxamide formyltransferase / IMP cyclohydrolase [EC:2.1.2.3 3.5.4.10]	Purine metabolism	#Metabolism	##Nucleotide metabolism
K00602	00670	purH; phosphoribosylaminoimidazolecarboxamide formyltransferase / IMP cyclohydrolase [EC:2.1.2.3 3.5.4.10]	One carbon pool by folate	#Metabolism	##Metabolism of cofactors and vitamins
K00602	01100	purH; phosphoribosylaminoimidazolecarboxamide formyltransferase / IMP cyclohydrolase [EC:2.1.2.3 3.5.4.10]	Metabolic pathways	#Metabolism	##Global and overview maps
K00602	01110	purH; phosphoribosylaminoimidazolecarboxamide formyltransferase / IMP cyclohydrolase [EC:2.1.2.3 3.5.4.10]	Biosynthesis of secondary metabolites	#Metabolism	##Global and overview maps
K00602	01130	purH; phosphoribosylaminoimidazolecarboxamide formyltransferase / IMP cyclohydrolase [EC:2.1.2.3 3.5.4.10]	Biosynthesis of antibiotics	#Metabolism	##Global and overview maps
K00603	00340	fctD; glutamate formiminotransferase [EC:2.1.2.5]	Histidine metabolism	#Metabolism	##Amino acid metabolism
K00603	00670	fctD; glutamate formiminotransferase [EC:2.1.2.5]	One carbon pool by folate	#Metabolism	##Metabolism of cofactors and vitamins
K00603	01100	fctD; glutamate formiminotransferase [EC:2.1.2.5]	Metabolic pathways	#Metabolism	##Global and overview maps
K00604	00670	MTFMT, fmt; methionyl-tRNA formyltransferase [EC:2.1.2.9]	One carbon pool by folate	#Metabolism	##Metabolism of cofactors and vitamins
K00604	00970	MTFMT, fmt; methionyl-tRNA formyltransferase [EC:2.1.2.9]	Aminoacyl-tRNA biosynthesis	#Genetic Information Processing	##Translation
K00605	00260	gcvT, AMT; aminomethyltransferase [EC:2.1.2.10]	Glycine, serine and threonine metabolism	#Metabolism	##Amino acid metabolism
K00605	00630	gcvT, AMT; aminomethyltransferase [EC:2.1.2.10]	Glyoxylate and dicarboxylate metabolism	#Metabolism	##Carbohydrate metabolism
K00605	00670	gcvT, AMT; aminomethyltransferase [EC:2.1.2.10]	One carbon pool by folate	#Metabolism	##Metabolism of cofactors and vitamins
K00605	01100	gcvT, AMT; aminomethyltransferase [EC:2.1.2.10]	Metabolic pathways	#Metabolism	##Global and overview maps
K00605	01110	gcvT, AMT; aminomethyltransferase [EC:2.1.2.10]	Biosynthesis of secondary metabolites	#Metabolism	##Global and overview maps
K00605	01130	gcvT, AMT; aminomethyltransferase [EC:2.1.2.10]	Biosynthesis of antibiotics	#Metabolism	##Global and overview maps
K00605	01200	gcvT, AMT; aminomethyltransferase [EC:2.1.2.10]	Carbon metabolism	#Metabolism	##Global and overview maps
K00606	00770	panB; 3-methyl-2-oxobutanoate hydroxymethyltransferase [EC:2.1.2.11]	Pantothenate and CoA biosynthesis	#Metabolism	##Metabolism of cofactors and vitamins
K00606	01100	panB; 3-methyl-2-oxobutanoate hydroxymethyltransferase [EC:2.1.2.11]	Metabolic pathways	#Metabolism	##Global and overview maps
K00606	01110	panB; 3-methyl-2-oxobutanoate hydroxymethyltransferase [EC:2.1.2.11]	Biosynthesis of secondary metabolites	#Metabolism	##Global and overview maps
K00608	00240	pyrBI; aspartate carbamoyltransferase [EC:2.1.3.2]	Pyrimidine metabolism	#Metabolism	##Nucleotide metabolism
K00608	00250	pyrBI; aspartate carbamoyltransferase [EC:2.1.3.2]	Alanine, aspartate and glutamate metabolism	#Metabolism	##Amino acid metabolism
K00608	01100	pyrBI; aspartate carbamoyltransferase [EC:2.1.3.2]	Metabolic pathways	#Metabolism	##Global and overview maps
K00609	00240	pyrB, PYR2; aspartate carbamoyltransferase catalytic subunit [EC:2.1.3.2]	Pyrimidine metabolism	#Metabolism	##Nucleotide metabolism
K00609	00250	pyrB, PYR2; aspartate carbamoyltransferase catalytic subunit [EC:2.1.3.2]	Alanine, aspartate and glutamate metabolism	#Metabolism	##Amino acid metabolism
K00609	01100	pyrB, PYR2; aspartate carbamoyltransferase catalytic subunit [EC:2.1.3.2]	Metabolic pathways	#Metabolism	##Global and overview maps
K00610	00240	pyrI; aspartate carbamoyltransferase regulatory subunit	Pyrimidine metabolism	#Metabolism	##Nucleotide metabolism
K00610	00250	pyrI; aspartate carbamoyltransferase regulatory subunit	Alanine, aspartate and glutamate metabolism	#Metabolism	##Amino acid metabolism
K00610	01100	pyrI; aspartate carbamoyltransferase regulatory subunit	Metabolic pathways	#Metabolism	##Global and overview maps
K00611	00220	OTC, argF, argI; ornithine carbamoyltransferase [EC:2.1.3.3]	Arginine biosynthesis	#Metabolism	##Amino acid metabolism
K00611	01100	OTC, argF, argI; ornithine carbamoyltransferase [EC:2.1.3.3]	Metabolic pathways	#Metabolism	##Global and overview maps
K00611	01110	OTC, argF, argI; ornithine carbamoyltransferase [EC:2.1.3.3]	Biosynthesis of secondary metabolites	#Metabolism	##Global and overview maps
K00611	01130	OTC, argF, argI; ornithine carbamoyltransferase [EC:2.1.3.3]	Biosynthesis of antibiotics	#Metabolism	##Global and overview maps
K00611	01230	OTC, argF, argI; ornithine carbamoyltransferase [EC:2.1.3.3]	Biosynthesis of amino acids	#Metabolism	##Global and overview maps
K00613	00260	GATM; glycine amidinotransferase [EC:2.1.4.1]	Glycine, serine and threonine metabolism	#Metabolism	##Amino acid metabolism
K00613	00330	GATM; glycine amidinotransferase [EC:2.1.4.1]	Arginine and proline metabolism	#Metabolism	##Amino acid metabolism
K00613	01100	GATM; glycine amidinotransferase [EC:2.1.4.1]	Metabolic pathways	#Metabolism	##Global and overview maps
K00615	00030	E2.2.1.1, tktA, tktB; transketolase [EC:2.2.1.1]	Pentose phosphate pathway	#Metabolism	##Carbohydrate metabolism
K00615	00710	E2.2.1.1, tktA, tktB; transketolase [EC:2.2.1.1]	Carbon fixation in photosynthetic organisms	#Metabolism	##Energy metabolism
K00615	01051	E2.2.1.1, tktA, tktB; transketolase [EC:2.2.1.1]	Biosynthesis of ansamycins	#Metabolism	##Metabolism of terpenoids and polyketides
K00615	01100	E2.2.1.1, tktA, tktB; transketolase [EC:2.2.1.1]	Metabolic pathways	#Metabolism	##Global and overview maps
K00615	01110	E2.2.1.1, tktA, tktB; transketolase [EC:2.2.1.1]	Biosynthesis of secondary metabolites	#Metabolism	##Global and overview maps
K00615	01120	E2.2.1.1, tktA, tktB; transketolase [EC:2.2.1.1]	Microbial metabolism in diverse environments	#Metabolism	##Global and overview maps
K00615	01130	E2.2.1.1, tktA, tktB; transketolase [EC:2.2.1.1]	Biosynthesis of antibiotics	#Metabolism	##Global and overview maps
K00615	01200	E2.2.1.1, tktA, tktB; transketolase [EC:2.2.1.1]	Carbon metabolism	#Metabolism	##Global and overview maps
K00615	01230	E2.2.1.1, tktA, tktB; transketolase [EC:2.2.1.1]	Biosynthesis of amino acids	#Metabolism	##Global and overview maps
K00616	00030	E2.2.1.2, talA, talB; transaldolase [EC:2.2.1.2]	Pentose phosphate pathway	#Metabolism	##Carbohydrate metabolism
K00616	01100	E2.2.1.2, talA, talB; transaldolase [EC:2.2.1.2]	Metabolic pathways	#Metabolism	##Global and overview maps
K00616	01110	E2.2.1.2, talA, talB; transaldolase [EC:2.2.1.2]	Biosynthesis of secondary metabolites	#Metabolism	##Global and overview maps
K00616	01120	E2.2.1.2, talA, talB; transaldolase [EC:2.2.1.2]	Microbial metabolism in diverse environments	#Metabolism	##Global and overview maps
K00616	01130	E2.2.1.2, talA, talB; transaldolase [EC:2.2.1.2]	Biosynthesis of antibiotics	#Metabolism	##Global and overview maps
K00616	01200	E2.2.1.2, talA, talB; transaldolase [EC:2.2.1.2]	Carbon metabolism	#Metabolism	##Global and overview maps
K00616	01230	E2.2.1.2, talA, talB; transaldolase [EC:2.2.1.2]	Biosynthesis of amino acids	#Metabolism	##Global and overview maps
K00618	00220	E2.3.1.1; amino-acid N-acetyltransferase [EC:2.3.1.1]	Arginine biosynthesis	#Metabolism	##Amino acid metabolism
K00618	01100	E2.3.1.1; amino-acid N-acetyltransferase [EC:2.3.1.1]	Metabolic pathways	#Metabolism	##Global and overview maps
K00618	01110	E2.3.1.1; amino-acid N-acetyltransferase [EC:2.3.1.1]	Biosynthesis of secondary metabolites	#Metabolism	##Global and overview maps
K00618	01130	E2.3.1.1; amino-acid N-acetyltransferase [EC:2.3.1.1]	Biosynthesis of antibiotics	#Metabolism	##Global and overview maps
K00618	01210	E2.3.1.1; amino-acid N-acetyltransferase [EC:2.3.1.1]	2-Oxocarboxylic acid metabolism	#Metabolism	##Global and overview maps
K00618	01230	E2.3.1.1; amino-acid N-acetyltransferase [EC:2.3.1.1]	Biosynthesis of amino acids	#Metabolism	##Global and overview maps
K00619	00220	argA; amino-acid N-acetyltransferase [EC:2.3.1.1]	Arginine biosynthesis	#Metabolism	##Amino acid metabolism
K00619	01100	argA; amino-acid N-acetyltransferase [EC:2.3.1.1]	Metabolic pathways	#Metabolism	##Global and overview maps
K00619	01110	argA; amino-acid N-acetyltransferase [EC:2.3.1.1]	Biosynthesis of secondary metabolites	#Metabolism	##Global and overview maps
K00619	01130	argA; amino-acid N-acetyltransferase [EC:2.3.1.1]	Biosynthesis of antibiotics	#Metabolism	##Global and overview maps
K00619	01210	argA; amino-acid N-acetyltransferase [EC:2.3.1.1]	2-Oxocarboxylic acid metabolism	#Metabolism	##Global and overview maps
K00619	01230	argA; amino-acid N-acetyltransferase [EC:2.3.1.1]	Biosynthesis of amino acids	#Metabolism	##Global and overview maps
K00620	00220	argJ; glutamate N-acetyltransferase / amino-acid N-acetyltransferase [EC:2.3.1.35 2.3.1.1]	Arginine biosynthesis	#Metabolism	##Amino acid metabolism
K00620	01100	argJ; glutamate N-acetyltransferase / amino-acid N-acetyltransferase [EC:2.3.1.35 2.3.1.1]	Metabolic pathways	#Metabolism	##Global and overview maps
K00620	01110	argJ; glutamate N-acetyltransferase / amino-acid N-acetyltransferase [EC:2.3.1.35 2.3.1.1]	Biosynthesis of secondary metabolites	#Metabolism	##Global and overview maps
K00620	01130	argJ; glutamate N-acetyltransferase / amino-acid N-acetyltransferase [EC:2.3.1.35 2.3.1.1]	Biosynthesis of antibiotics	#Metabolism	##Global and overview maps
K00620	01210	argJ; glutamate N-acetyltransferase / amino-acid N-acetyltransferase [EC:2.3.1.35 2.3.1.1]	2-Oxocarboxylic acid metabolism	#Metabolism	##Global and overview maps
K00620	01230	argJ; glutamate N-acetyltransferase / amino-acid N-acetyltransferase [EC:2.3.1.35 2.3.1.1]	Biosynthesis of amino acids	#Metabolism	##Global and overview maps
K00621	00520	GNPNAT1, GNA1; glucosamine-phosphate N-acetyltransferase [EC:2.3.1.4]	Amino sugar and nucleotide sugar metabolism	#Metabolism	##Carbohydrate metabolism
K00622	00232	nat; arylamine N-acetyltransferase [EC:2.3.1.5]	Caffeine metabolism	#Metabolism	##Biosynthesis of other secondary metabolites
K00622	00633	nat; arylamine N-acetyltransferase [EC:2.3.1.5]	Nitrotoluene degradation	#Metabolism	##Xenobiotics biodegradation and metabolism
K00622	00983	nat; arylamine N-acetyltransferase [EC:2.3.1.5]	Drug metabolism - other enzymes	#Metabolism	##Xenobiotics biodegradation and metabolism
K00622	01100	nat; arylamine N-acetyltransferase [EC:2.3.1.5]	Metabolic pathways	#Metabolism	##Global and overview maps
K00622	01110	nat; arylamine N-acetyltransferase [EC:2.3.1.5]	Biosynthesis of secondary metabolites	#Metabolism	##Global and overview maps
K00622	01120	nat; arylamine N-acetyltransferase [EC:2.3.1.5]	Microbial metabolism in diverse environments	#Metabolism	##Global and overview maps
K00622	05204	nat; arylamine N-acetyltransferase [EC:2.3.1.5]	Chemical carcinogenesis	#Human Diseases	##Cancers: Overview
[truncated: 28,560 more rows]

## Sheet: KO counts
Metagenome counts (GPMK) from each sample belonging to each KO, along with the percent of Trichodesmium colony sample reads taxonomically assigned to Cyanobacteria.
KO	Non-radial puffs (23 Mar 2014) (GPMK)	Radial puffs (23 Mar 2014) (GPMK)	Seawater (15 July 2015) (GPMK)	% Cyanobacteria in non-radial puffs (23 Mar 2014)	% Cyanobacteria in radial puffs (23 Mar 2014)
K02013	269.469	287.838	549.964	0.00968341	0.0212205
K02015	272.973	325.115	55.4809	0	0.0467539
K02016	369.954	491.132	151.983	0.0528401	0.110231
K13060	48.6473	67.4917	0	0	0
K13061	2.00947	1.99818	0	0	0
K13062	0	0	0
K20248	0	0	0
K20249	0	0	0
K20250	0	0	0
K00531	0	0	0
K00394	2.9374	0	611.262	0
K00926	3.66304	17.4396	10.2646	0	0
K18096	0	0	0
K01672	0	0	0
K18245	0	0	0
K18246	0	0	0
K01674	4.08074	21.8378	0	0.304824	0.426658
K01452	325.761	313.7	4.92896	0.883632	0.917643
K01183	761.928	1229.88	26.8188	0.246516	0.304243
K16089	160.155	266.212	58.2358	0.00497347	0
K01948	1.9935	0	0.836188	0
K01725	10.5285	11.766	34.8276	0	0
K01673	60.393	220.526	182.96	0.00895299	0.0646915
K15877	0	0	0
K00284	3208.49	2443.29	1986.4	0.970838	0.892282
K01077	131.347	225.249	387.826	0.109396	0.327637
K01455	27.3096	44.7196	30.378	0.00859307	0.0615854
K01501	73.2464	100.415	355.841	0.147248	0
K04758	56.8174	101.229	5.23644	0.668032	0.929004
K04759	678.72	1153.55	38.7441	0.873056	0.822914
K07490	0	0	0
K10123	0	0	0
K19792	0	0	0
K07243	6.07878	23.3331	33.8959	0	0.261113
K15371	208.718	391.912	4.41617	0	0
K00262	1020.93	1012.54	135.768	0.922356	0.835701
K01915	2607.09	2734	3315.92	0.710492	0.586232
K04751	607.098	417.619	361.546	0.692261	0.646816
K00990	246.244	321.593	517.111	0	0
K07708	91.6875	98.0062	129.092	0	0
K00264	6.03785	50.7441	35.1835	0	0
K00265	474.24	799.193	3210.84	0	0
K00266	212.187	341.296	1296.42	0.0124351	0.042927
K00261	202.348	241.331	224.43	0	0.101016
K00260	6.69304	2.85511	2.08949	0	0
K10535	0	0	0
K00884	523.638	470.866	0	0.98971	0.994474
K02567	6.87917	23.6956	0	0	0
K02568	4.96635	10.5386	0	0	0
K00367	1576.7	1486.17	346.821	0.98267	0.933008
K00370	3.2301	26.724	0	0	0
K00371	1.38539	7.09971	0	0	0
K00374	0	5.99358	0		0
K00373	0	14.4513	0		0
K00372	126.643	184.271	0	0	0
K00459	224.8	357.54	354.019	0	0.00901079
K02586	1262.96	938.852	0	0.731136	0.868873
K02588	1144.25	792.171	0	0.574819	0.788669
K02591	1856.36	1137.4	1.57872	0.993133	0.977242
K00366	1769.61	997.649	286.943	0.988969	0.954746
K00362	161.7	232.807	0	0	0.0143227
K00363	61.8065	71.1052	0	0	0
K00368	3.61115	19.6462	0	0	0
K14988	0	0	0
K15864	12.1749	16.7294	0	0	0
K17877	0	0	0
K04561	1.34258	10.6625	0	0	0
K02305	0	16.3487	0		0
K00376	2.20269	47.7161	0	0	0
K10534	1.93134	0	0	0
K12347	0.958433	0	0	0
K00527	7.4196	10.233	0	0	0
K04068	962.244	1008.61	1.42812	0.986495	0.993078
K03385	10.4702	8.66613	0	0	0
K15876	3.42836	6.5606	0	0	0
K02575	1244.08	1081.04	234.864	0.988143	0.960089
K15576	147.144	234.956	110.249	0	0.0235453
K15577	86.639	127.486	104.278	0	0
K15578	140.882	208.024	70.9418	0	0.0387514
K15579	21.4789	37.817	0.555888	0	0
K02041	1213.71	1207.36	497.436	0.889673	0.748628
K02044	1735.7	1525.48	542.423	0.823341	0.838325
K02042	2340.18	1906	666.756	0.906293	0.892698
K02043	77.0084	66.6085	1.63091	0	0.155874
K07657	569.027	678.127	458.535	0.687565	0.669791
K01113	1888.45	2313.01	262.471	0.87845	0.775093
K07658	106.137	315.531	116.557	0.0473168	0.0433547
K07636	308.513	630.66	906.178	0.0498083	0.0142474
K10944	0	0	0
K10945	0	0	0
K10946	0	0	0
K02040	3157.5	2380.45	960.187	0.914961	0.839895
K02038	624.282	624.175	716.685	0.717283	0.588036
K02036	611.855	689.717	645.932	0.65358	0.592822
K02037	695.728	797.199	775.296	0.745207	0.663151
K07776	2.46271	16.7029	7.05105	0	0
K03043	2825.19	3107.32	3975.25	0.774244	0.635723
K04757	693.91	654.023	133.392	0.87738	0.748056
K07768	111.886	14.6006	2.254	0	0
K08884	16319.7	15795.5	104.575	0.842517	0.83519
K02014	1314.29	2340.5	2230.47	0.0156839	0.0544019
K14709	0.232192	0.937209	0	0	0
K00001	260.705	375.896	1037.91	0.0422875	0
K00002	26.3677	33.344	6.07162	0.104929	0.333186
K00003	884.563	1070.39	1600.17	0.809162	0.777102
K00004	0.628523	6.10516	3.89027	0	0
K00005	821.4	763.63	436.779	0.999079	0.978902
K00006	0.720777	0	0	0
K00007	16.5695	0	21.2555	0
K00008	46.0406	159.98	215.912	0	0.0532784
K00009	0.748603	1.90067	22.4759	0	0
K00010	526.99	247.281	492.221	0.940664	0.741462
K00011	1.45757	0	0	0
K00012	1462.26	1489.45	2859.8	0.791741	0.710471
K00013	1204.77	1146.36	1221.85	0.826395	0.783748
K00014	612.391	781.896	1139.8	0.660314	0.683659
K00015	100.73	140.611	699.79	0	0
K00016	201.022	329.525	35.7393	0.714159	0.956808
K00017	0	0	0
K00018	29.3179	95.3579	27.0366	0	0
K00019	130.17	130.522	106.555	0.0758039	0
K00020	475.387	620.783	1675.93	0.298419	0.123245
K00021	56.4026	48.4454	10.0863	0	0
K00022	3.10573	0	0	0
K00023	125.947	240.704	59.2512	0.169477	0
K00024	212.469	391.005	949.861	0.0107068	0.0467446
K00025	0	0	2.81915
K00026	0	0	0
K00027	1013.44	856.225	7.59754	0.977961	0.934034
K00028	0.901415	0	0	0
K00029	338.002	615.984	1240.59	0	0.000501194
K00030	27.4419	53.2792	6.50159	0	0
K00031	1544.84	1638.3	2836.12	0.706375	0.576173
K00032	0	0	0
K00033	1242.75	1204.3	682.993	0.866444	0.733601
K00034	37.6447	108.947	45.2265	0.0886546	0.687251
K00035	11.2182	12.2829	0	0	0
K00036	1507.24	1100.64	763.328	0.875202	0.74956
K00037	0	0	0
K00038	9.69848	16.0462	21.1131	0.0487689	0
K00039	1.81964	0.155923	3.82599	0	0
K00040	29.3225	48.0572	21.2591	0	0
K00041	12.0449	8.1499	1.90975	0.104933	0
K00042	543.962	627.992	448.437	0.810956	0.680183
K00043	34.24	48.9691	25.3127	0	0
K00044	0	0	0
K00045	38.2888	46.8334	28.788	0	0
K00046	78.5049	138.195	104.653	0	0.0118124
K00047	0	0	0
K00048	0	5.14284	3.75665		0
K00049	0	0	0
K00050	123.143	136.04	106.017	0	0
K00051	0	0	0
K00052	893.451	1057.27	1674.51	0.679763	0.636611
K00053	868.823	846.258	1406.81	0.748564	0.618406
K00054	38.9802	99.3035	97.1443	0.118783	0
K00055	3.06111	9.30489	0	0	0
K00056	0	0	0
K00057	709.482	594.246	928.629	0.758077	0.585294
K00058	2183.56	2096.12	2890.92	0.792218	0.605721
K00059	1468.28	2339	2131.31	0.423583	0.323069
K00060	60.6241	82.4531	31.3535	0	0
K00061	0	0	0
K00062	0	0	0
K00063	0	0	0
K00064	61.9426	84.3473	122.376	0	0.0222793
K00065	65.1746	168.854	243.184	0	0.00966766
K00066	46.807	79.4015	2.56542	0.015594	0.188663
K00067	784.762	756.47	200.817	0.664669	0.771962
K00068	2.42344	0	16.2429	0.088875
K00069	0	0	0
K00070	0	0	0
K00071	0	0	0
K00072	0	0	0
K00073	3.2438	0	10.8973	0
K00074	273.553	475.576	87.0323	0	0
K00075	847.409	1197.74	1175.16	0.793821	0.768114
K00076	43.2456	31.7538	29.8739	0	0
K00077	215.891	584.823	448.109	0.524391	0.729982
K00078	0	0	0
K00079	1.34943	0	0	0
K00080	0	0	0
K00081	0	0	0
K00082	3.1181	16.3099	353.783	0.375677	0.137353
K00083	0	0	0
K00084	0	0	0
K00085	0	0	0
K00086	0.69221	1.6539	2.91911	0	0
K00087	1.1049	8.51236	6.4902	0.622137	0
K00088	1290.26	1364.1	1620.5	0.757725	0.661179
K00089	0	0	0
K00090	11.2063	0	10.9464	0
K00091	739.832	787.074	391.147	0.777754	0.756367
K00092	0	0	0
K00093	0	0	0
K00094	0	0	0
K00095	0	0	0
K00096	28.8913	6.28905	29.4757	0	0
K00097	1068.25	859.848	1042.67	0.838919	0.639217
K00098	15.2707	61.8804	22.948	0	0
K00099	855.68	833.056	1193.93	0.848688	0.724167
K00100	320.954	576.807	911.044	0.0204728	0.0324776
K00101	1285.66	1034.43	1437.92	0.693789	0.611643
K00102	144.461	311.558	661.737	0	0
K00103	681.936	519.335	4.465	0.977643	0.846069
K00104	1147.6	889.038	281.317	0.937133	0.813442
K00105	8.34398	0	4.16613	0
K00106	3.07676	55.2784	0	0.829121	0.0166025
K00107	2.9391	0	0	0
K00108	420.242	664.622	1671.48	0	0.0202004
K00109	0	0	3.94681
K00110	0	0	0
K00111	256.922	315.789	321.478	0.000541668	0
K00112	0	0	0
K00113	12.9797	24.2155	193.865	0	0
K00114	48.9532	49.9467	28.1748	0	0
K00115	0	0.790721	0		0
K00116	20.8871	28.1808	777.575	0	0
K00117	44.2142	55.6327	688.029	0	0
K00118	47.3535	39.6307	9.04749	0	0
K00119	0	0	0
K00120	0	0	0
K00121	739.348	930.774	121.557	0.633392	0.423138
K00122	94.1904	160.057	735.34	0	0
K00123	242.953	380.675	537.517	0	0.00151028
K00124	37.283	34.0154	30.8689	0	0
K00125	0	0	0
K00126	147.045	0	10.1912	0
K00127	45.4441	69.6222	30.7873	0	0
K00128	1832.5	2914.17	2848.3	0.649411	0.665272
K00129	230.51	264.04	10.6857	0.83935	0.958337
K00130	81.9983	178.362	284.372	0	0
K00131	4.07242	11.2097	74.4469	0	0
K00132	16.5445	35.7593	0	0	0
K00133	900.165	803.568	1457.61	0.722543	0.578548
K00134	2427.42	1925.64	1296.64	0.843342	0.652143
K00135	1206.8	1168.86	884.448	0.820005	0.657802
K00136	0	0	0
K00137	27.7093	13.9493	0	0	0
K00138	118.651	179.473	506.128	0	0
K00139	0	0	0
K00140	178.121	209.636	912.929	0	0
K00141	0.178918	8.95049	0	0	0
K00142	0	0	0
K00143	0.182827	4.24786	0	0	0
K00144	0	0	0
K00145	1428.08	1179.3	1185.5	0.838734	0.804031
K00146	20.4204	17.8082	30.1725	0.0545412	0
K00147	1773.4	1424.27	1504.86	0.899453	0.834947
K00148	0	13.7599	0		0
K00149	0	0	0
K00150	899.624	738.849	414.764	0.997135	0.97092
K00151	57.9228	43.2043	18.8229	0	0
K00152	0	0	0
K00153	1.79284	0	3.03601	0
K00154	95.0839	58.3401	216.275	0	0
K00155	0	0	0
K00156	0	1.23681	0		0
K00157	0	0	0
K00158	0.31782	11.5134	0	0	0
K00159	0	0	0
K00160	0	0	0
K00161	758.933	987.464	729.517	0.65017	0.654204
K00162	1347.36	1091.69	891.73	0.78903	0.640051
K00163	160.085	301.992	1713.01	0	0
K00164	442.195	683.878	2126.5	0.00571434	0.0162101
K00165	0	0	0
K00166	32.1078	43.7613	9.07501	0	0
K00167	20.6735	51.7065	11.1709	0	0
K00168	0	0	0
K00169	2.84175	6.41357	0	0	0
K00170	3.57416	4.37861	0	0	0
K00171	0	0	0
K00172	0.434782	9.41034	0	0	0
K00173	0	0	0
K00174	60.9066	174.27	139.769	0	0
K00175	42.1835	187.856	93.9884	0	0
K00176	0	0	0
K00177	0	2.07309	0		0
K00178	0	0	0
K00179	14.0502	33.354	5.5517	0	0
K00180	10.2683	14.6812	5.80578	0	0
K00181	0	0	0
K00182	0	0	0
K00183	0	0	0
K00184	169.236	395.431	245.45	0.0184733	0.00282941
K00185	114.506	291.329	169.114	0.00242602	0
K00186	0	1.9617	0		0
K00187	0	0	0
K00188	0	0	0
K00189	0	0	0
K00190	0	0	0
K00191	0	0	0
K00192	0	0	0
K00193	0	0	0
K00194	0	0	0
K00195	0	0	0
K00196	0	0	0
K00197	0	0	0
K00198	0	0	0
K00199	0	0	0
K00200	3.55289	3.13153	34.0223	0	0
K00201	3.38016	0	10.6663	0
K00202	4.63445	0	10.6905	0
K00203	2.68685	0	0	0
K00204	0	0	0
K00205	0	0	0
K00206	0	0	0
K00207	1.42958	34.204	0	0	0
K00208	832.509	910.542	1456.32	0.689418	0.511951
K00209	15.2349	11.8037	52.0535	0	0
K00210	18.172	50.5493	515.236	0	0
K00211	0	0	0
K00212	0	0	0
K00213	0.162356	3.8933	1.58577	0	0
K00214	703.265	653.012	3.95786	1	1
K00215	887.049	776.342	1155.39	0.82081	0.587767
K00216	2.23354	5.77795	3.29531	0	0
K00217	34.9127	78.2313	0	0	0
K00218	735.397	520.5	1428.01	0.995085	0.992077
K00219	108.825	158.629	95.3132	0.0124625	0
K00220	76.0611	143.746	666.565	0	0
K00221	0	0	0
K00222	9.61263	0	0	0.603435
K00223	0	0	0
K00224	0	0	0
K00225	1.91473	0	0	0
K00226	13.2687	65.6128	3.20011	0	0.00242491
K00227	4.29484	19.6402	1.3156	0	0
K00228	838.938	931.888	1285.05	0.824777	0.651553
K00229	0	0	0
K00230	7.86066	21.1291	167.868	0	0
K00231	1164.13	935.641	26.5657	0.96896	0.814779
K00232	46.6161	30.8881	2.13749	0.0228719	0.0635054
K00233	0	0	0
K00234	2.89789	0.448677	13.1726	0	0
K00235	5.68444	0	1.75414	0
K00236	0	0	0
K00237	0	0	0
K00238	0	0	0
K00239	1312.83	1598.83	1570.87	0.744794	0.66183
K00240	793.387	990.59	893.665	0.758496	0.727796
K00241	814.963	876.939	584.797	0.815704	0.68901
K00242	88.6219	87.0047	402.353	0	0
K00243	32.3914	40.7883	21.1793	0	0
K00244	73.0395	149.071	28.3483	0	0
K00245	13.501	3.97807	10.9126	0	0
K00246	5.00308	0	4.81472	0
K00247	5.63555	0.460788	6.22506	0	0
K00248	196.628	273.579	171.351	0	0
K00249	493.512	660.637	2002.02	0	0
K00250	0	0	0
K00251	0	0	0
K00252	161.231	222.903	372.501	0.00139043	0.00588469
K00253	134.271	129.382	62.7184	0	0
K00254	865.351	890.491	1529.79	0.76236	0.590222
K00255	46.2015	43.7251	24.3787	0	0
K00256	19.8564	34.5163	9.17379	0	0
K00257	578.038	902.749	1423.68	0.00510066	0.0098604
K00258	0	0	0
K00259	1354.57	1199.6	683.648	0.842726	0.666213
K00263	82.2212	189.758	48.3494	0.0358782	0.0608978
K00267	0	0	0
K00268	0	0	0
K00269	0	0	0
K00270	0	0	0
K00271	0	0.33078	0		0
K00272	0	0	0
K00273	5.58586	6.54867	417.358	0	0.562412
K00274	692.081	990.194	37.8577	0.74604	0.729473
K00275	151.721	223.265	645.55	0.160195	0.151773
K00276	5.75688	48.3599	34.1825	0.386333	0
K00277	0	0	0
K00278	1541.6	1280.16	773.14	0.960061	0.927246
K00279	0	3.75897	0		0.920994
K00280	1.21895	0	0	0
K00281	2232.85	2203.09	3442.06	0.881939	0.72272
K00282	60.0144	79.8989	26.3169	0	0
K00283	62.4685	88.7477	49.0877	0	0
K00285	92.9936	182.462	854.624	0	0
K00286	529.869	753.228	939.856	0.716926	0.663384
K00287	104.582	232.989	251.096	0.0231412	0.100431
K00288	2.36382	0.424362	0	0	0
K00289	0	0	0
K00290	83.1981	78.9087	68.0193	0	0
K00291	0	0	0
K00292	3.7509	8.02938	41.9937	0	0
K00293	36.488	64.6217	64.4393	0.0256755	0
K00294	56.5309	217.335	136.987	0	0.00735569
K00295	0	3.89285	0		0
K00296	0	0	0
K00297	713.943	794.007	1028.81	0.662599	0.55917
K00298	341.643	0	0	0.984211
K00299	441.58	441.816	5.52436	0.992122	0.988033
K00300	0	0	0
K00301	67.0034	458.068	16.2206	0	0.0081852
K00302	322.223	461.178	2281.74	0	0.00185954
K00303	243.412	380.143	1065.7	0	0
K00304	84.8501	83.54	380.929	0	0
K00305	99.4471	80.8836	531.365	0	0
K00306	6.20859	457.886	4.17705	0	0
K00307	0	0	0
K00308	0	0	0
K00309	0	0	0
K00310	0	0	0
K00311	183.979	224.062	991.382	0	0
K00312	0	0	0
K00313	4.04008	24.1822	0	0	0
K00314	0	23.7713	6.29201		0
K00315	770.104	874.151	1192.04	0	0
K00316	12.0145	0	16.627	0
K00317	88.9821	97.06	8.49025	0	0
K00318	46.0512	127.026	114.814	0.0129483	0
K00319	0	0	0
K00320	0.810001	0	1.49249	0
K00321	0	0	0
K00322	59.6174	180.051	13.5488	0	0
K00323	0	0	20.8357
K00324	1403.4	1152.64	1855.1	0.847676	0.724021
K00325	1139.17	1359.84	1604.93	0.854444	0.779908
K00326	2.14763	0	6.90494	0
K00327	13.6026	0	0	0
K00328	0	0	0
K00329	31.3859	15.5879	57.0548	0	0
K00330	116.367	100.99	377.547	0	0
K00331	109.144	119.757	437.884	0	0
K00332	156.502	95.7273	417.166	0.00572214	0
K00333	180.872	258.689	734.308	0	0
K00334	150.665	141.234	381.109	0	0.0239473
K00335	164.739	191.748	777.956	0	0
K00336	192.173	249.555	1051.28	0	0
K00337	171.931	169.002	596.029	0	0
K00338	111.603	87.1427	413.09	0	0
K00339	113.005	131.24	426.727	0	0
K00340	98.9264	76.8442	337.158	0	0
K00341	263.868	283.354	1116.2	0	0
K00342	215.096	289.66	980.387	0	0
K00343	216.601	238.891	888.724	0	0
K00344	2122.48	1419.58	1204.34	0.789219	0.560278
K00345	0	0	0
K00346	110.964	202.26	304.979	0.00558975	0
K00347	108.119	186.109	265.298	0.0100335	0.0688726
K00348	84.4333	154.867	207.335	0	0
K00349	78.272	162.606	231.474	0	0
K00350	74.3952	181.24	177.39	0	0
K00351	137.577	282.43	287.184	0	0
K00352	0	0	0
K00353	0	0	0
K00354	3.26204	14.0801	36.2716	0	0
K00355	29.1354	57.7999	210.524	0.0936713	0.0243853
K00356	133.901	116.339	722.263	0	0
K00357	0	0	0
K00358	0	0	0
K00359	0	0	0
K00360	0	0	0
K00361	0	0	0
K00364	21.5381	27.5307	430.934	0	0
K00365	3.12464	47.2794	16.764	0	0
K00369	0	0	0
K00375	116.135	198.29	24.9509	0.00843914	0.0976071
K00377	0	0	0
K00378	0	0	0
K00379	0	0	0
K00380	135.945	275.153	86.178	0	0
K00381	142.13	282.069	39.7536	0	0
K00382	1857.5	1874.71	2127.11	0.678269	0.535861
K00383	1319.2	1082.49	815.35	0.882451	0.809738
K00384	972.135	796.94	2823.96	0.499653	0.0460349
K00385	0	0	0
K00386	0	0	0
K00387	6.13959	0	0	0
K00388	0	0	0
K00389	22.2789	7.74244	3.94681	0.0432983	0.663992
K00390	467.721	807.283	378.765	0.749142	0.676525
K00391	0	0	0
K00392	1249.88	1218.26	834.751	0.951849	0.897189
K00393	0	0	0
K00395	0.588907	4.88964	238.678	0	0
K00396	0	0	0
K00397	0	0	0
K00398	0	0	0
K00399	0	0	0
K00400	1.44067	0	0	0
K00401	0	0	0
K00402	0	0	0
K00403	0	0	0
K00404	162.632	312.667	10.9382	0.00111858	0.00325943
K00405	96.2266	171.48	4.93913	0.0253819	0.0404756
K00406	155.032	232.654	4.40496	0.0165665	0.0272586
K00407	49.0329	55.0139	0	0.116868	0.179791
K00408	0	0	0
K00409	0	0	0
K00410	38.6121	29.9997	26.9699	0	0
K00411	89.5617	99.4752	528.139	0	0
K00412	177.203	225.786	1156.23	0	0
K00413	102.161	130.06	642.616	0	0
K00414	0	0	0
K00415	0	0	0
K00416	0	0	0
K00417	0	0	0
K00418	0	0	0
K00419	0	0	0
K00420	0	0	0
K00421	0	0	0
K00422	0	0	0
K00423	12.6157	23.5368	0	0	0
K00424	0	0	0
K00425	107.403	197.828	4.49635	0	0
K00426	74.4363	145.437	2.4228	0	0
K00427	0	0	0
K00428	437.389	659.548	123.971	0.0729811	0.0362628
K00429	0	0	0
K00430	0.40227	3.13445	0	0	0
K00431	0	0	0
K00432	119.512	238.097	932.537	0.0253483	0.0234767
K00433	113.432	29.1999	72.1965	0.903482	0.236688
K00434	0	1.42597	0		0
K00435	22.9472	15.7123	7.2491	0	0
K00436	7.95397	66.9585	383.651	0.512902	0.00331477
K00437	0	0	0
K00438	0	0	0
K00439	0	0	0
K00440	0	0	0
K00441	791.656	661.298	24.4903	0.939431	0.884897
K00442	0	0	0
K00443	0	0	0
K00444	0	0	0
K00445	0	0	0
K00446	34.1025	34.1894	17.2648	0	0
K00447	0	0	0
K00448	34.741	69.8245	33.9525	0	0.014827
K00449	62.9764	89.3556	47.8336	0	0
K00450	39.592	39.5964	10.9689	0	0
K00451	167.744	272.344	74.7411	0.0661962	0.015247
K00452	42.6211	119.948	19.7037	0	0
K00453	84.9018	140.81	53.4651	0.00296678	0
K00454	0	0	0
K00455	0	4.91858	0		0
K00456	4.16361	0	0	0
K00457	825.929	600.356	60.7045	0.794046	0.600285
K00458	0	0	0
K00460	0	0	0
K00461	0	6.63812	0		0
K00462	0	0	0
K00463	19.8176	36.4527	147.928	0.0512183	0.57196
K00464	952.449	672.855	689.291	0.947318	0.996812
K00465	0	0	0
K00466	4.02105	18.0645	0	0	0.524223
K00467	26.317	5.59687	0.744681	0.277353	0
K00468	0	0	0
K00469	3.94442	0	6.41185	0.0846547
K00470	0	0	0
K00471	883.404	387.434	919.836	0.942422	0.578291
K00472	8.9631	12.8997	38.5195	0	0
K00473	0	0	0
K00474	188.328	203.275	120.635	0.982586	1
K00475	0	0	0
K00476	1.44478	8.281	0	0	0
K00477	95.2347	43.682	87.5359	0.718473	0
K00478	0	0	0
K00479	59.6883	119.431	55.4739	0.0152491	0
K00480	1189.43	1890.67	767.936	0.944116	0.957057
K00481	51.1043	81.8	84.4878	0	0
K00482	0	0	0
K00483	3.16122	15.9935	28.9613	0	0
K00484	0.596284	0	0	0
K00485	10.4001	12.4962	3.24359	0	0
K00486	80.1458	144.073	42.3976	0.0116013	0.0689574
K00487	0	0	0
K00488	0	0	0
K00489	0	0	0
K00490	0	0	0
K00491	8.37636	5.35413	3.88503	0	0
K00492	0	0	0
K00493	1062.89	127.908	50.1519	0.96076	0.758175
K00494	0	0	0
K00495	0	0	0
K00496	180.94	304.37	198.103	0	0
K00497	0	0	0
K00498	0	0	0
K00499	146.541	89.2801	296.657	0.0580516	0.0168137
K00500	70.8754	161.699	15.3058	0	0
K00501	0	0	0
K00502	0	0	0
K00503	0	0	0
K00504	3.37925	0	1.60383	0
K00505	8.64319	61.1078	0	0.0442702	0.364917
K00506	0	0	0
K00507	1198.16	1305.58	471.801	0.864159	0.821215
K00508	101.766	142.343	62.3782	0.184463	0.109147
K00509	0	0	0
K00510	413.809	363.69	431.076	0.9895	0.967771
K00511	8.92713	0	0	0.383259
K00512	0	0	0
K00513	0	0	0
K00514	1040.96	1089.28	634.462	0.997044	0.987828
K00515	0	1.39769	0		0
K00516	0	0	0
K00517	1377.84	938.367	277.139	0.782212	0.574702
K00518	437.056	456.406	392.754	0.963513	0.881099
K00519	0	0	0
K00520	12.0203	39.5592	1.52977	0	0.0821943
K00521	0	0	0
K00522	1.38244	0	0	0
K00523	30.2374	16.486	10.462	0	0
K00524	4084.96	3441.67	906.16	0.98044	0.98129
K00525	834.537	1453.16	3303.29	0.00167045	0.00117341
K00526	202.337	314.499	1494.85	0	0
K00528	136.809	207.285	96.0631	0	0
K00529	90.1185	139.516	114.466	0.0596649	0.066194
K00530	0	0	0
K00532	0	0	0
K00533	0	5.54646	0		0
K00534	8.65339	35.167	0	0	0
K00535	0	0	0
K00536	0	0	0
K00537	138.481	214.33	363.918	0	0
K00538	0	0	0
K00539	0	0	0
K00540	1285.36	1716.1	1281.11	0.622592	0.467111
K00541	0	0	0
K00542	4.18551	0	0	0
K00543	0.769082	10.839	0	0	0.80871
K00544	0	0	108.803
K00545	0	0	16.9732
K00546	0	0	0
K00547	111.015	57.5281	518.544	0	0
K00548	6333.43	4492.95	1783.74	0.894762	0.74601
K00549	2480.38	1426.83	573.671	0.901816	0.840189
K00550	0	0	0
K00551	0	0	0
K00552	0	0	0
K00553	0	0	0
K00554	829.604	576.322	834.603	0.782713	0.62658
K00555	0	7.77716	5.80754		0
K00556	370.99	612.12	417.681	0.369631	0.42367
K00557	3.804	8.21434	66.1787	0	0
K00558	2782.2	3874.87	211.95	0.616443	0.726356
K00559	0.718886	0	7.18237	0
K00560	114.506	283.648	399.373	0	0
K00561	0	0	0
K00562	0	0	0
K00563	17.2099	37.6123	4.74995	0	0
K00564	59.0494	84.8329	31.3698	0	0
K00565	0	0	0
K00566	1178	1158.59	1462.61	0.808392	0.60863
K00567	67.4376	124.316	412.509	0	0
K00568	188.096	226.388	695.045	0.00805603	0
K00569	19.7723	67.7029	22.0409	0	0
K00570	9.79032	23.1592	5.82099	0	0
K00571	299.949	210.627	782.324	0.0805765	0.0836261
K00572	0	0	0
K00573	214.22	315.381	384.254	0.0065168	0.0126086
K00574	226.243	347.044	2228.65	0	0.0189883
K00575	270.546	407.961	6.24743	0.217491	0.277095
K00576	0	0	0
K00577	0	0	0
K00578	0	0	0
K00579	0	0	0
K00580	0	0	0
K00581	0	0	0
K00582	0	0	0
K00583	0	0	0
K00584	0	0	0
K00585	0	0	0
K00586	0	4.84908	5.73078		0
K00587	0	0	0
K00588	952.2	1089.15	174.221	0.968129	0.848236
K00589	0	0	0
K00590	57.0673	90.7126	40.4258	0	0.0685981
K00591	0.825342	0	0	0
K00592	0	0	0
K00593	0	0	0
K00594	1.51745	14.1187	0	0	0
K00595	1091.53	919.102	476.72	0.938771	0.886512
K00596	2.66251	1.60537	1.85007	0	0
K00597	0	0	0
K00598	24.7328	29.8135	2.37919	0.12657	0.46044
K00599	0	0	0
K00600	1338.31	1208.8	1638.22	0.754014	0.612497
K00601	4.32675	19.6946	0	0	0
K00602	1030.7	849.682	1919.02	0.722412	0.453044
K00603	0	3.55187	0		0
K00604	1152.23	932.367	1394.07	0.830765	0.646824
K00605	1160.93	1219.8	3297.79	0.737495	0.643911
K00606	1078.94	901.446	1157.88	0.787385	0.652052
K00607	0	0	0
K00608	0	0	0
K00609	835.399	928.423	1281.79	0.777942	0.694023
K00610	7.56719	7.46916	5.36313	0	0
K00611	792.471	717.305	960.712	0.821285	0.676801
K00612	1431.42	1042	549.63	0.881397	0.751313
K00613	44.4703	76.6165	491.34	0.0178506	0
K00614	6.08474	1.25696	6.13567	0	0
K00615	1719.24	1828.35	2478.47	0.778696	0.597894
K00616	2628.76	2127.51	1200.83	0.845755	0.859302
K00617	0	0	0
K00618	0	0	0
K00619	153.124	323.742	1.48005	0.942671	0.924265
K00620	1135.9	888.213	1292.79	0.878096	0.821822
K00621	0.870379	0	11.0891	0
K00622	0	0	0
K00623	0	0	0
K00624	1.53143	14.4108	1.23338	0	1
K00625	42.4997	57.5715	437.331	0	0
K00626	708.895	976.008	1196.92	0.000157822	0
K00627	1277.03	1219.02	1630.06	0.725352	0.538978
K00628	0	0	0
K00629	0	0	0
K00630	1.1197	0	0	0
K00631	132.628	170.907	50.4986	0	0.0067141
K00632	240.051	461.797	478.395	0.000693785	0.0239753
K00633	2.0383	13.1764	6.38327	0	0.868503
K00634	20.7663	26.0637	5.27925	0	0
K00635	39.0813	42.9449	0	0	0
K00636	0	0	0
K00637	0	0	0
K00638	0	0	0
K00639	188.769	317.845	164.203	0	0.032573
K00640	1511.46	1000.16	804.866	0.890889	0.762508
K00641	149.855	305.482	989.36	0.00302882	0.029966
K00642	0	0	0
K00643	226.072	221.632	281.829	0	0
K00644	0	0	0
K00645	185.615	265.287	1053.3	0.0712577	0.0679285
K00646	858.249	834.186	0	0.993465	0.998023
K00647	74.1936	103.207	1043.45	0	0
K00648	967.393	969.847	680.457	0.658055	0.552575
K00649	5.1251	0	0	0
K00650	0	0	0
K00651	94.6583	53.507	465.016	0.0131662	0
K00652	455.577	812.381	645.075	0.70571	0.719823
K00653	0	0	0
K00654	0	0	0
K00655	674.197	1081.09	982.651	0.656596	0.59972
K00656	19.6397	68.1591	0.721977	0.16016	0
K00657	12.8027	87.1654	28.1629	0	0.0803785
K00658	341.174	538.15	1294.06	0	0
K00659	0.443017	5.09591	0	0	0
K00660	0	0	0
K00661	66.8943	62.0977	13.5863	0.0295204	0
K00662	41.688	18.9777	5.50385	0	0
K00663	56.8139	65.1718	0	0.193405	0.329423
K00664	0	0	0
K00665	0	0	0
K00666	1610.37	1644.27	1951.4	0.703152	0.527761
K00667	3.82215	0	0	0
K00668	0.746461	0	0	0
K00669	0	0	0
K00670	0.511187	0	0	0
K00671	0	0	0
K00672	6.95353	0	36.1011	0
K00673	31.8204	44.7902	33.7498	0	0
K00674	184.466	241.945	751.294	0	0
K00675	35.2471	26.2082	0	0	0
K00676	0	0	0
K00677	636.772	671.342	873.979	0.794795	0.700779
K00678	0	0	0
K00679	0.483577	0	0	0
K00680	192.837	276.252	110.775	0	0.0275801
K00681	3092.42	2595.14	1394.19	0.39634	0.368722
K00682	3.50707	0	0	0
K00683	10.2998	19.441	37.1625	0	0
K00684	512.186	553.557	141.276	0.774041	0.680621
K00685	114.513	156.381	79.45	0	0
K00686	0	0	0
K00687	0	0	0
K00688	2202.98	1700.69	887.591	0.927032	0.850804
K00689	0	0	0
K00690	90.0831	156.039	1233.65	0.0307493	0
K00691	16.6786	52.5325	32.8652	0.0450313	0.32174
K00692	0	0	0
K00693	28.9443	84.015	0	0	0
K00694	9.1508	114.523	3.00489	0	0.793295
K00695	0	33.6336	0		1
K00696	0.926867	7.97617	593.722	0	0
K00697	30.8942	36.3548	19.9689	0	0
K00698	30.3218	0	0	0
K00699	0	0	0
K00700	2177.64	1480.27	935.973	0.922988	0.779676
K00701	0	15.5232	0		0.90808
K00702	12.6317	35.0858	0.986702	0.0614309	0
K00703	1148.56	1182.4	651.861	0.883084	0.789466
K00704	0	0	0
K00705	1109.35	919.659	538.1	0.905958	0.815599
K00706	0	0	2.22355
K00707	0	0	0
K00708	0	0	0
K00709	0	4.68774	48.619		0
K00710	0	0	0
K00711	0	0	0
K00712	7.016	0	0	0
K00713	0	0	0
K00714	0	0	0
K00715	0	0	0
K00716	0	0	0
K00717	0	0	0
K00718	0	0	2.91181
K00719	0	0	0
K00720	786.036	673.692	0.340242	0.992973	1
K00721	2182.21	2686.67	778.181	0.892662	0.874721
K00722	0	0	0
K00723	0	0	0
K00724	0	0	0
K00725	0	0	0
K00726	0	0	0
K00727	0	0	0
K00728	0	0	0
K00729	4.13353	36.5786	16.8428	0.0902345	0.808188
K00730	0	0	0
K00731	0.929931	0	0	0
K00732	0	0	0
K00733	2.29438	0	0	0
K00734	1.04477	0	0	0
K00735	0	0	0
K00736	0	0	0
K00737	0	7.82702	316.682		0
K00738	0	0	0
K00739	0	0	0
K00740	0	0	0
K00741	0	0	0
K00742	0	0	0
K00743	0	0	0
K00744	0	0	0
K00745	0	0	0
K00746	0	0	0
K00747	0	0	0
K00748	1724.45	1531.9	1356.77	0.926145	0.858921
K00749	0.247742	0	0	0
K00750	0	0	0
K00751	0	0	0
K00752	2.67628	1.36181	0	0	0
K00753	0	0	0
K00754	980.131	738.839	68.1716	0.792244	0.61893
K00755	0	0	0
K00756	26.4186	45.966	25.1852	0	0
K00757	34.9455	71.3944	44.8115	0.0737949	0.046027
K00758	93.9036	109.49	123.653	0	0
K00759	474.05	550.776	707.965	0.778942	0.717096
K00760	84.0006	116.49	113.382	0.00755373	0
K00761	493.733	771.303	439.601	0.778988	0.604597
K00762	417.188	662.404	929.126	0.629096	0.710079
K00763	707.914	760.555	111.194	0.843318	0.763722
K00764	1662.25	1498.61	1996.7	0.796359	0.689534
K00765	525.97	518.977	883.132	0.682294	0.683826
K00766	1593.86	1392.09	1119.78	0.899866	0.824648
K00767	837.206	800.465	1070.15	0.81116	0.711941
K00768	167.054	146.931	103.408	0	0
K00769	56.0339	51.6461	65.6441	0	0
K00770	0	0	0
K00771	0	0	0
K00772	778.27	712.747	883.762	0.894958	0.798791
K00773	1074.58	970.542	1389.09	0.767707	0.592635
K00774	0	0	0
K00775	0	0	0
K00776	0	0	0
K00777	175.365	256.04	621.513	0.15712	0.670386
K00778	0	0	0
K00779	0	0	0
K00780	0	0	0
K00781	0	0	0
K00782	26.1362	36.4824	0	0	0
K00783	97.705	95.6576	499.06	0	0
K00784	1000.81	1293.08	725.255	0.884581	0.822571
K00785	0	0	0
K00786	61.9131	90.0226	42.3085	0.226776	0
K00787	2.14086	0	0	0
K00788	966.524	782.964	974.015	0.886729	0.802657
K00789	1188.4	1060.4	1617.11	0.804595	0.632684
K00790	1292.45	1199.61	1537.88	0.800252	0.687897
K00791	915.017	943.146	1214.86	0.785111	0.698709
K00792	0	0	0
K00793	625.741	609.178	996.114	0.730166	0.676983
K00794	562.373	607.438	747.906	0.724164	0.630837
K00795	112.224	124.682	649.625	0	0
K00796	1287.73	1628.44	1164.94	0.868688	0.852762
K00797	1509.61	1354.33	952.689	0.896569	0.832978
K00798	360.938	562.009	391.798	0.648822	0.680234
K00799	2049.47	1790.73	1927.67	0.664452	0.540014
K00800	1134.53	994.314	1318.84	0.782798	0.593378
K00801	820.048	577.112	14.9011	0.985725	0.988098
K00802	0	0	0
K00803	41.4468	51.5863	30.8306	0	0
K00804	0	0	0
K00805	0.686003	9.97614	21.4849	0	0
K00806	1086.86	735.61	994.797	0.849515	0.691193
K00807	0	0	0
K00808	2.88491	9.91672	0	0	0
K00809	22.1327	59.2943	548.972	0	0
K00810	0	0	0
K00811	0.52373	0	0	0
K00812	978.642	1238.94	1790.94	0.613869	0.584804
K00813	23.2906	79.6423	24.765	0	0
K00814	2.1603	0	0	0
K00815	1.09691	0	0	0
K00816	1.00054	0	0	0
K00817	721.751	1100.47	1740.77	0.440025	0.503779
K00818	773.491	919.443	589.858	0.892927	0.868627
K00819	63.5284	130.402	162.125	0	0
K00820	1932.32	1880.33	2172.75	0.801248	0.683543
K00821	601.475	651.064	782.346	0.724507	0.736768
K00822	76.027	122.858	873.242	0	0
K00823	30.1183	26.2086	51.8032	0	0
K00824	105.012	175.71	309.49	0	0
K00825	0.788307	0	0	0
K00826	737.547	1399.51	1656.84	0.338294	0.354748
K00827	6.6617	15.878	6.70222	0	0
K00828	0	0	0
K00829	0.916646	0	7.43468	0
K00830	189.053	213.111	795.945	0.00495208	0.00481453
K00831	208.354	356.395	537.958	0.0381721	0.0402004
K00832	55.4386	112.373	36.7793	0	0
K00833	96.0774	189.406	557.151	0.118566	0.0951214
K00834	0	0	0
K00835	1117.78	576.785	17.699	0.990927	0.980099
K00836	13.1532	19.8452	0	0	0
K00837	759.106	1091.22	247.43	0.718459	0.716428
K00838	0	0	0
K00839	11.4812	1.6507	10.0488	0	0
K00840	1.53417	0	19.6125	0
K00841	1.95335	0	0	0
K00842	0	0	6.91032
K00843	0	0	0
K00844	0	0	0
K00845	2027.05	1873.82	468.702	0.92425	0.869958
K00846	0	0	0
K00847	859.204	764.184	1295.39	0.834115	0.784883
K00848	20.4849	52.3603	6.97551	0	0
K00849	656.057	678.71	152.188	0.911868	0.741185
K00850	922.838	1082.26	540.314	0.811308	0.616551
K00851	280.055	276.737	13.5074	0.87095	0.749159
K00852	545.969	646.31	826.514	0.764637	0.790082
K00853	9.49698	46.9843	21.7783	0	0
K00854	991.212	959.042	680.314	0.742007	0.651104
K00855	1579	1196.89	410.485	0.998129	0.995721
K00856	19.3727	43.4391	19.5473	0	0
K00857	109.913	121.969	259.388	0	0
K00858	1354.31	1623.55	1463.07	0.874581	0.801553
K00859	652.228	653.166	1025.87	0.705026	0.720536
K00860	548.033	846.101	659.161	0.737667	0.800515
K00861	0	0	0
K00862	4.50382	11.2858	36.2941	0	0
K00863	93.0356	93.2722	8.57649	0.0149801	0.0151683
K00864	1473.52	1133.19	673.99	0.848811	0.754418
K00865	28.492	75.2251	41.3234	0	0
K00866	0	0	0
K00867	17.7457	19.2782	3.14325	0	0
K00868	31.3633	42.6397	53.7784	0	0
K00869	41.6164	63.9021	58.1602	0	0
K00870	294.485	784.864	0	0.910098	0.940312
K00871	0	0	0
K00872	721.974	590.426	356.234	0.928038	0.851941
K00873	1471.16	1296.34	1331.03	0.834651	0.620339
K00874	81.659	217.213	118.729	0.00111388	0.00629271
K00875	5.76974	3.08352	0	0	0
K00876	69.5537	100.374	258.677	0	0
K00877	0	1.19186	5.59131		0
K00878	15.1031	12.9162	46.2046	0	0
K00879	0	0	2.1528
K00880	4.15029	0	14.5591	0
K00881	0	0	0
K00882	6.32692	0	0	0
K00883	49.0831	55.2503	42.2743	0	0
K00885	0	0	11.2939
K00886	35.4573	57.4842	14.1769	0.116424	0
K00887	10.1912	9.04269	2.07727	0	0
K00888	0.802089	1.82618	0	0	0
K00889	4.19653	3.61688	102.817	0	0
K00890	0	0	0
K00891	454.412	442.817	949.339	0.780401	0.57836
K00892	0	5.893	0		0
K00893	0	0	5.82441
K00894	0	0	0
K00895	4.22867	0	24.5255	0
K00896	0	0	0
K00897	1.82468	0	0	0
K00898	0	0	0
K00899	53.4697	40.1267	39.7208	0	0
K00900	0	0	0
K00901	288.737	365.905	365.459	0.897645	0.740695
K00902	0	0	0
K00903	0.474803	0	0	0
K00904	0	0	5.82441
K00905	0	0	0
K00906	15.4644	23.5309	17.4595	0.061096	0
K00907	0.624164	0	0	0
K00908	0	0	0
K00909	0	0	0
K00910	0	0	0
K00911	0	0	0
K00912	119.453	212.497	705.266	0	0
K00913	0	0	0
K00914	3.40699	0	2.392	0
K00915	0	0	0
K00916	0	0	0
K00917	2.02245	3.01258	0.873187	0	0
K00918	0	0	0
K00919	576.806	730.108	1153.43	0.804929	0.759172
K00920	0	0	0
K00921	0.651869	0	2.40659	0
K00922	1.94424	0	0	0
K00923	0	0	0
K00924	398.399	465.543	128.552	0.258827	0.0827816
K00925	112.949	218.189	4.12797	0	0.135155
K00927	1474.1	1031.03	1566.11	0.853649	0.605183
K00928	1486.58	1355	1806.87	0.809248	0.672449
K00929	0	0	0
K00930	855.88	728.689	1321.65	0.721894	0.677717
K00931	1022.67	815.256	1536.36	0.857132	0.80925
K00932	0	0	0
K00933	0.150279	1.48257	0	0	0
K00934	0	0	0
K00935	0	0	0
K00936	6710.87	7092.15	1556.95	0.722525	0.698713
K00937	2218.33	1817.49	1099.75	0.812927	0.615034
K00938	3.4853	1.44079	0	0	0
K00939	737.739	593.288	850.038	0.6806	0.44154
K00940	328.849	457.106	756.663	0.554175	0.656747
K00941	865.5	527.11	953.846	0.865866	0.785563
K00942	351.131	590.797	986.058	0.558827	0.567886
K00943	320.65	458.43	825.204	0.544024	0.569711
K00944	0	0	0
K00945	175.595	201.137	588.885	0	0
K00946	809.264	789.781	975.983	0.863793	0.753398
K00947	90.7111	85.6328	0	0.831839	0.994482
K00948	855.168	908.112	1355.19	0.648462	0.590758
K00949	33.9979	31.7892	52.0436	0	0
K00950	290.147	563.787	728.538	0.509653	0.606497
K00951	1955.92	2162.59	2351.12	0.806224	0.768087
K00952	0	4.76498	2.9567		0
K00953	4.97688	0	11.9784	0
K00954	469.035	501.83	992.985	0.618025	0.547993
K00955	141.718	231.152	167.903	0	0.000947189
K00956	65.5535	149.475	65.6483	0.0025187	0.0427719
K00957	135.431	265.286	161.335	0	0.00779459
K00958	1077.87	881.218	476.454	0.914085	0.820595
K00959	0	0	0
K00960	17.1728	13.0994	11.357	0	0
K00961	0	0	0
K00962	2495.07	1731.24	2433.61	0.848912	0.659076
K00963	388.442	707.368	664.33	0.618412	0.693687
K00964	0	0	0
K00965	71.9354	168.218	68.0877	0.414131	0.862119
K00966	934.613	887.492	493.209	0.984049	0.916254
K00967	4.70026	17.0655	1.3379	0	1
K00968	1.27897	15.8158	2.19267	0	1
K00969	182.968	476.124	899.248	0.382144	0.685243
K00970	172.782	239.794	1536.6	0	0
K00971	840.598	1280.93	792.987	0.73288	0.730547
K00972	27.3855	43.3335	25.5199	0	0
K00973	957.811	1152.8	404.937	0.763195	0.663507
K00974	2538.89	1867.66	621.408	0.973482	0.931282
K00975	1056.34	858.31	534.339	0.877301	0.85267
K00976	0	0	0
K00977	0	0	0
K00978	134.465	174.758	64.9946	0.716538	0.290062
K00979	158.653	312.376	776.486	0.00579918	0
K00980	16.6243	7.25556	56.5587	0	0
K00981	830.848	844.101	716.157	0.827547	0.710632
K00982	139.827	258.934	132.121	0	0.0134419
K00983	145.667	245.395	93.677	0.282078	0.258055
K00984	0	0	0
K00985	0	0	0
K00986	47210	17660.9	74.5084	0.964165	0.973556
K00987	0	0	0
K00988	598.898	606.123	437.407	1	1
K00989	420.073	673.867	337.032	0.735065	0.723092
K00991	459.564	548.837	491.044	0.837148	0.741761
K00992	71.6139	94.4825	627.696	0	0
K00993	0	0	0
K00994	0	0	0
K00995	169.225	451.505	752.405	0.332864	0.620628
K00996	25.2398	21.9455	7.59745	0	0
K00997	89.3449	60.761	398.982	0	0
K00998	0	0	0
K00999	0	0	1.28351
K01000	996.227	801.955	1347.34	0.777199	0.585361
K01001	0	0	0
K01002	16.0176	0	28.3749	0
K01003	1.8966	7.79568	0.76637	0	0
K01004	53.6507	18.3073	160.882	0	0
K01005	0	0	0
K01006	277.168	352.004	1193.47	0	0
K01007	3430.97	2526.06	100.366	0.966268	0.948912
K01008	1580.12	1047.27	1134.1	0.935501	0.927117
K01009	0	0	0
K01010	0	0	0
K01011	1097.59	613.334	590.057	0.851317	0.729404
K01012	766.103	702.792	462.639	0.890176	0.763765
K01013	0	0	0
K01014	91.5996	166.515	0	0.737152	0.706729
K01015	0	0	0
K01016	7.84491	0	0	0.598836
K01017	0	0	1.76483
K01018	0	0	0
K01019	0	0	0
K01020	0	0	0
K01021	17.7617	26.8861	0	1	0.581129
K01022	0	0	0
K01023	4.80222	6.59019	0	0	0
K01024	1.63725	1.7669	0	1	0
K01025	410.881	506.004	1.92028	0.98923	1
K01026	24.317	47.166	14.4848	0	0
K01027	30.4321	10.9829	9.25083	0	0
K01028	97.4032	116.894	30.6681	0	0
K01029	99.4131	120.845	28.6093	0	0
K01030	0	0	0
K01031	33.2566	12.9725	32.5753	0	0
K01032	15.8004	19.0865	26.1836	0	0
K01033	0	0	0
K01034	2.90462	4.55111	0	0	0
K01035	0.919371	4.97018	0	0	0
K01036	0	0	0
K01037	0	0	0
K01038	0	0	0
K01039	6.64816	22.2849	52.5895	0	0
K01040	4.34778	16.34	37.6597	0	0
K01041	0	0	0
K01042	20.5162	29.8897	53.5284	0	0
K01043	0	0	0
K01044	0	0	0
K01045	24.1972	36.9811	1.56619	0	0
K01046	650.386	671.311	294.571	0.366082	0.51666
K01047	0	0	0
K01048	72.1021	127.052	47.0366	0	0
K01049	0	0	0
K01050	0.51486	0	0	0
K01051	47.7644	23.7829	6.72102	0	0
K01052	2.05375	0	0	0
K01053	107.137	276.414	158.174	0.00978728	0.00950058
K01054	0	0	0
K01055	88.1222	70.1481	82.1434	0	0.14723
K01056	652.725	535.268	889.58	0.77378	0.588682
K01057	643.633	527.829	381.805	0.865384	0.769003
K01058	14.8321	60.7912	0	0	0
K01059	0	0	0
K01060	2.77523	14.998	2.87056	0	0
K01061	1538.55	1400.37	188.029	0.839168	0.929634
K01062	0	0	0
K01063	0	0	0
K01064	0	0	0
K01065	0.946147	0	0	0
K01066	78.4593	85.7443	216.768	0	0
K01067	14.2661	25.3721	0	0	0
K01068	1.27074	0	0	0
K01069	689.42	659.082	1138.93	0.754835	0.75934
K01070	429.178	483.592	41.1364	0.79603	0.7914
K01071	499.29	379.44	0	0.902996	0.777023
K01072	0	0	0
K01073	6.53329	0	0	0
K01074	0	0	0
K01075	36.1653	29.4833	24.9903	0	0
K01076	0	0	0
K01078	25.4993	6.35083	87.764	0.120076	0
K01079	111.461	164.143	76.5021	0	0.0701072
K01080	0	0	0
K01081	121.658	175.144	281.662	0.0277017	0.0432481
K01082	787.477	929.224	860.277	0.739358	0.686683
K01083	2114.33	2825.06	109.083	0.927315	0.907336
K01084	0	0	0
K01085	0	0	0
K01086	0.241238	0	1.35158	0
K01087	13.8523	17.1279	16.5509	0	0
K01088	0	0	0
K01089	36.8605	76.1011	26.6325	0	0
K01090	4489.34	4064.55	40.4301	0.954968	0.972648
K01091	1017.42	1395.03	704.92	0.783736	0.762962
K01092	1218.12	1169.08	1992.33	0.77712	0.691001
K01093	0	0	1.4332
K01094	0	0	0
K01095	60.3067	103.149	469.613	0	0
K01096	0	0	0
K01097	1.19044	0	0	0
K01098	0	0	0
K01099	0	0	0
K01100	0	0	0
K01101	5.16827	5.12454	10.0391	0	0
K01102	0	0	0
K01103	1.31275	0	0	0
K01104	497.807	619.539	321.332	0.729628	0.638919
K01105	0	0	0
K01106	0.782243	0	0	0
K01107	0	0	0
K01108	0	0	0
K01109	0	0	0
K01110	0	0	0
K01111	0	0	0
K01112	0	0	0
K01114	0	21.6377	0		0
K01115	6.14291	0	0	0
K01116	0	0	0
K01117	0	0	0
K01118	89.2886	76.8939	199.723	0.00532471	0
K01119	82.2084	96.3456	0	0	0
K01120	6.50771	3.88486	0	0	0.418026
K01121	0.784405	0	0	0
K01122	0	0	0
K01123	0	0	0
K01124	0	0	0
K01125	0	0	0
K01126	646.563	835.187	454.397	0.535033	0.206291
K01127	25.2259	86.398	0	0.389947	0.424768
K01128	0	0	0
K01129	124.206	200.801	867.394	0.0141246	0.0593924
K01130	813.4	2762.48	422.137	0.161024	0.241734
K01131	1.31471	0	0	0
K01132	11.2144	0.946537	8.88433	0	0
K01133	236.535	492.219	89.5116	0.00433254	0
K01134	129.506	185.83	128.842	0.0071969	0
K01135	22.6187	29.9903	29.0253	0.0500259	0
K01136	87.6797	106.854	215.921	0	0
K01137	47.7145	51.3425	39.6382	0	0
K01138	333.836	475.158	492.602	0.00124426	0
K01139	142.462	152.034	2067.66	0.223306	0
K01140	0	0	0
K01141	15.5803	72.8749	891.749	0	0
K01142	753.955	944.525	1297.48	0.608585	0.599494
K01143	0	0	0
K01144	76.9866	175.116	53.4774	0	0
K01145	0	0	0
K01146	0	0	0
K01147	1399.76	1311.03	666.952	0.992932	0.989282
K01148	0	0	0
K01149	0	0	0
K01150	9.66828	5.44551	24.2444	0	0
K01151	5.39479	15.6093	37.9545	0	0
K01152	0	0	0
K01153	1441.51	2778.97	121.945	0.322444	0.53881
K01154	831.543	1525.88	16.7774	0.132294	0.26875
K01155	93.5632	189.834	5.80742	0.856076	0.750795
K01156	127.844	140.726	28.4256	0.0082568	0
K01157	0	0	0
K01158	0	7.90116	0		0
K01159	258.379	455.398	695.6	0.453333	0.529626
K01160	7.03828	2.97893	1.42656	0	0
K01161	0	1.36512	0		1
K01162	0	0	0
K01163	0	0	0
K01164	0	0	0
K01165	0	0	0
K01166	563.902	272.507	0	0.782433	0.825347
K01167	0	1.74968	0		0
K01168	0	0	0
K01169	0	0	0
K01170	0	5.0041	0		0
K01171	0	0	0
K01172	0	0	0
K01173	1421.74	1730.99	26.6339	0.702791	0.835045
K01174	1201.1	785.093	289.085	0.948988	0.925462
K01175	35.1603	30.3513	32.9675	0.0625184	0
K01176	64.9327	106.468	22.3028	0.046451	0.0842337
K01177	1.24006	0	0	0
K01178	7.64003	2.59543	0	0.232282	0.585434
K01179	179.084	517.592	97.3457	0.243049	0.509226
K01180	1.21274	7.10427	0	0	0
K01181	30.0146	60.1746	155.636	0	0.0457681
K01182	45.6127	79.0092	0	0	0
K01184	0	0	0
K01185	943.957	523.32	52.3227	0.944389	0.933496
K01186	23.3486	29.9203	44.5545	0	0
K01187	250.379	728.193	106.268	0.0140549	0.590471
K01188	5.06404	7.92061	3.90626	0	0
K01189	0	0	0
K01190	252.013	372.069	151.581	0.0351814	0.331235
K01191	1676.33	971.732	13.1866	0.920818	0.913403
K01192	44.8582	149.199	32.5669	0	0
K01193	17.7965	14.6171	68.2861	0	0
K01194	48.9865	88.5564	145.484	0	0.0954272
K01195	32.1029	74.3976	10.5055	0	0
K01196	1.30367	0	0	0
K01197	1.19118	1.80375	47.333	0	0
K01198	46.0305	79.5339	12.0788	0.0403779	0
K01199	0	0	0
K01200	34.51	153.57	0	0	0
K01201	59.8778	65.1616	34.9573	0	0.0260765
K01202	0.973899	0	0	0
K01203	0	0	0
K01204	0	0	0
K01205	2.58291	0	0	0
K01206	84.4262	201.383	90.9455	0	0
K01207	657.862	693.485	602.586	0.719982	0.624802
K01208	1046.51	668.745	3.07641	1	1
K01209	6.06355	22.8942	63.6438	0	0
K01210	3.54139	0	12.9829	0
K01211	0	0	0
K01212	7.00051	8.01072	24.6222	0	0
K01213	0	0	0
K01214	1.1527	1.79916	0	0	0
K01215	0	0	0
K01216	0	0	1.81602
K01217	0	0	0
K01218	10.2085	61.8354	4.89231	0	0
K01219	14.3452	0	12.0353	0
K01220	0	6.92906	0		0.268036
K01221	0	0	0
K01222	0	5.10105	0		0
K01223	0.162816	0.352743	2.07727	0	0
K01224	37.9701	10.7437	19.5566	0	0
K01225	0	0	0
K01226	1.51086	1.82068	0	0	0
K01227	1.61623	0	0	0
K01228	0	0	0
K01229	0	0	0
K01230	2.67167	0	0	0
K01231	0	0	0
K01232	0	0	0
K01233	0.214569	0	0	0
K01234	472.159	206.044	8.69511	0.991995	0.984198
K01235	3.39515	12.5775	0	0	0
K01236	8.71661	43.9349	173.115	0.0316247	0.523818
K01237	0	0	0
K01238	0	0	0
K01239	632.869	563.72	128.869	0.913253	0.913071
K01240	0	0	1.83797
K01241	107.091	162.63	34.7719	0	0
K01242	0	0	0
K01243	19.1247	74.6153	111.446	0.0548728	0
K01244	3.56515	4.73696	0	0	0
K01245	0	0	0
K01246	111.848	278.936	31.0436	0.0135785	0.0261413
K01247	81.754	90.3605	676.941	0	0.0502812
K01248	0	0	0
K01249	0	0	0
K01250	9.6454	1.30466	3.67797	0	0
K01251	1355.34	1431.78	1880.26	0.771114	0.654818
K01252	0	0	0
K01253	15.0076	32.5054	134.865	0	0.0521288
K01254	2.95131	1.09945	0	0	0
K01255	1267.55	1275.1	1569.44	0.737907	0.664025
K01256	2323.54	1847.85	1704.17	0.890997	0.696401
K01257	0	0	0
K01258	30.3002	86.4165	21.457	0	0
K01259	1511.95	1798.5	777.962	0.85859	0.855946
K01260	0	0	0
K01261	0	0	0
K01262	1766.68	1736.04	1939.55	0.829723	0.745952
K01263	21.9422	3.24289	0	0	0
K01264	0	0	0
K01265	1458.05	1374.05	1069.77	0.833368	0.736296
K01266	63.9829	71.3438	53.465	0	0
K01267	8.45638	2.78421	15.985	0	0
K01268	0	0	0
K01269	0	0	0
K01270	27.4608	74.1529	23.2833	0	0
K01271	331.751	583.442	665.396	0.795976	0.631944
K01272	0	0	0
K01273	136.011	317.944	194.799	0.185353	0.300561
K01274	1.73464	1.98827	0	0	0
K01275	0	0	0
K01276	0	0	0
K01277	6.96077	49.9114	6.31417	0	0
K01278	174.029	375.257	96.2749	0.00498099	0.017199
K01279	1.48418	0	0	0
K01280	10.6849	8.021	0	0	0
K01281	35.7329	11.9505	10.8795	0.0261954	0
K01282	0	0	0
K01283	17.7349	46.2022	26.3391	0	0
K01284	210.478	382.168	142.404	0	0
K01285	1.09511	0	0	0
K01286	251.605	330.649	160.467	0.142372	0.0958691
K01287	0	0	0
K01288	0	0	0
K01289	0	0	0
K01290	0	0	0
K01291	0.934955	0	0	0
K01292	0	0	0
K01293	0	0	0
K01294	0	0	0
K01295	15.9826	37.5669	41.4286	0	0
K01296	0	0	0
K01297	840.99	670.228	442.253	0.907341	0.896634
K01298	0.831361	0	0	0
K01299	1042.31	1060.69	877.075	0.778144	0.788396
K01300	0.25278	0	0	0
K01301	8.21617	4.14501	12.9609	0	0
K01302	2.48519	6.99244	0.657801	0	0
K01303	61.7146	62.0147	80.674	0.00422828	0
K01304	89.025	170.127	2.81947	0.896342	0.823138
K01305	6.77504	5.45051	0	0	0
K01306	0	0	0
K01307	1.03876	0	1.54979	0
K01308	4.91914	1.85817	0	0	0
K01309	0	0	0
K01310	0	0	0
K01311	0	0	0
K01312	1.50212	5.18012	0	0	0
K01313	0	0	0
K01314	0	0	0
K01315	0	0	0
K01316	0	0	0
K01317	3.25659	2.26978	12.1867	0.00846382	0
K01318	2.358	0	0	0
K01319	0	0	0
K01320	0	0	0
K01321	0	0	0
K01322	926.394	1106.75	551.89	0.757245	0.699826
K01323	0	0	0
K01324	0	0	0
K01325	0	0	0
K01326	0	0	0
K01327	0	0	0
K01328	0	0	0
K01329	0	0	0
K01330	0	0	0
K01331	0	0	0
K01332	0	0	0
K01333	0	0	0
K01334	0	0	0
K01335	0	0	0
K01336	0	0	0
K01337	4.28113	3.19079	0	0.271204	0
K01338	960.627	1057.04	1957.22	0.478256	0.348974
K01339	0	0	0
K01340	2.25944	3.17076	0	0	0
K01341	1.63446	3.53264	4.20925	0.487088	0
K01342	6.48048	19.7569	1.58666	0	0
K01343	0	0	0
K01344	0	0	0
K01345	0	0	0
K01346	0	0	0
K01347	0.392082	0	0	0
K01348	0	0	0
K01349	0	0	4.20925
K01350	0	0	0
K01351	0	0	0
K01352	0	0	0
K01353	0	0	0
K01354	298.066	338.479	1220.62	0.0444356	0.0619453
K01355	0	0	0
K01356	221.687	196.661	861.295	0	0.0292898
K01357	0	0	0
K01358	2111.08	2212.37	2160.63	0.863676	0.838394
K01359	0	0	1.98285
K01360	0.465325	0	0	0
K01361	4.72416	0	0	0
K01362	0	0	0
K01363	2.12523	0	1.3156	0
K01364	0	0	0
K01365	2.32761	206.546	3.31785	0	1
K01366	0.779644	0	0	0
K01367	0.763644	0	0	0
K01368	0	0	0
K01369	0	0	0
K01370	0	0	0
K01371	0	0	0
K01372	28.5901	85.2536	93.1058	0.00782642	0
K01373	1.51945	0	0	0
K01374	0	0	0
K01375	0	0	0
K01376	0	0	0
K01377	0	0	0
K01378	0	0	0
K01379	0.255341	0	0	0
K01380	0	0	0
K01381	0.255341	0	0	0
K01382	0	0	0
K01383	0	0	0
K01384	0	0	0
K01385	0	0	0
K01386	0	0	0
K01387	0	1.89844	3.85524		0
K01388	0	0	0
K01389	0	0	0
K01390	0	0	0
K01391	0	0	0
K01392	0.781941	0	9.18611	0
K01393	0	0	0
K01394	0	0	0
K01395	0	0	0
K01396	0	0	0
K01397	0	0	0
K01398	0	0	0
K01399	0.661074	0	1.3662	0
K01400	1.37017	0	0	0
K01401	0	0	0
K01402	0.48299	0	0	0
K01403	0	0	0
K01404	0	0	0
K01405	0	0	0
K01406	2311.36	1523.26	73.0577	0.461657	0.2184
K01407	0.134619	2.32454	12.333	0	0
K01408	15.4877	2.48536	7.31743	0	0
K01409	1106.43	880.563	1491.85	0.820308	0.608112
K01410	0	0	0
K01411	7.13217	0	0	0
K01412	3.48515	1.86112	0	0	0
K01413	0	0	0
K01414	1677.12	1227.54	756.171	0.970003	0.948611
K01415	22.763	34.085	3.70474	0	0
K01416	0	0	0
K01417	6.57541	10.0366	0	0	0
K01418	0	0	0
K01419	142.716	138.86	433.068	0.00101974	0
K01420	185.202	266.103	409.387	0.17842	0.172646
K01421	0	4.7051	0		0
K01422	0	0	0
K01423	0	0	0
K01424	1519.87	1311.41	414.506	0.943637	0.859441
K01425	101.489	580.352	158.764	0.452677	0.81336
K01426	675.622	991.885	751.203	0.51752	0.498023
K01427	28.1713	0	0	0
K01428	1463.08	1339.2	991.371	0.909575	0.831188
K01429	179.444	205.306	269.553	0.776505	0.804136
K01430	270.901	360.006	281.147	0.804632	0.846538
K01431	2.39595	0	0	0
K01432	39.122	27.5427	18.8801	0	0
K01433	108.638	157.891	1262	0.0151628	0.0494481
K01434	382.57	491.783	177.514	0.00215938	0.00740394
K01435	0	0	0
K01436	1360.5	1511.3	547.139	0.947749	0.927927
K01437	78.8026	319.492	483.834	0.862604	0.958036
K01438	194.832	288.55	563.155	0	0
K01439	143.519	204.3	985.552	0	0
K01440	0	0	0
K01441	0	0	0
K01442	113.247	26.7091	5.47988	0	0
K01443	599.144	488.237	74.2546	0.958148	0.909595
K01444	15.9855	26.8274	71.1173	0	0
K01445	0	0	0
K01446	2.45117	0	0	0
K01447	77.767	131.983	315.686	0.0132168	0
K01448	2689.88	2305.18	746.532	0.921177	0.842027
K01449	196.468	295.157	0	0.998408	0.325237
K01450	0	0	0
K01451	272.772	395.929	370.16	0.0346074	0
K01453	310.52	513.379	301.846	0.00669959	0
K01454	0	0	0
K01456	0	0	0
K01457	84.3776	82.8933	26.7498	0.00687299	0
K01458	75.3697	114.619	67.9806	0	0.0660695
K01459	21.9297	35.1514	122.845	0	0
K01460	0	0	0
K01461	12.8978	14.7642	0	0	0
K01462	867.672	1218.17	1058.59	0.717205	0.715151
K01463	0	0	0
K01464	134.847	192.134	133.732	0	0
K01465	2941.62	2040.28	2442.38	0.858902	0.626846
K01466	201.56	288.619	18.4646	0.954127	0.941222
K01467	22.5929	28.1189	0	0	0.10134
K01468	81.0317	130.778	64.6951	0	0
K01469	1912.28	1672.13	185.358	0.864652	0.806734
K01470	1327.27	1078.07	461.899	0.924942	0.881047
K01471	8.51861	20.5817	12.5941	0	0
K01472	0	0	0
K01473	358.532	681.423	227.822	0	0.00267446
K01474	371.153	634.432	193.348	0.0127898	0.011556
K01475	0	0	0
K01476	807.184	105.335	5.14004	0	0
K01477	23.6008	18.446	176.377	0	0
K01478	28.3249	78.8152	0.641757	0	0
K01479	64.5447	161.304	6.7244	0.0156999	0.0342274
K01480	656.999	811.503	1401.14	0.627748	0.698523
K01481	1351.01	789.088	0	0.995773	0.995715
K01482	7.25778	14.6956	38.8156	0	0
K01483	39.7051	85.8662	144.72	0	0.0554984
K01484	30.339	39.2068	59.3539	0	0
K01485	1008.54	1003.22	628.785	0.900035	0.745169
K01486	71.693	224.411	23.2994	0	0.0242228
K01487	923.77	686.497	75.4501	0.499206	0.569961
K01488	740.596	790.887	122.761	0.839139	0.838201
K01489	149.561	159.73	96.9186	0	0
K01490	0.56311	0	0	0
K01491	1056.92	1010.64	1281.91	0.817751	0.711803
K01492	0.798414	13.3808	0	0	0
K01493	419.807	268.897	110.803	0.947224	0.955214
K01494	194.264	276.426	829.722	0.0404746	0.0477396
K01495	1273.28	1101.78	1023.02	0.849326	0.730906
K01496	745.506	682.864	476.098	0.740662	0.628326
K01497	79.952	108.695	163.511	0	0
K01498	0	0	0
K01499	3.96726	0	26.4965	0
K01500	0	0	0
K01502	11.7356	33.1674	164.416	0	0
K01503	0	0	0
K01504	0	0	0
K01505	36.2413	119.501	38.3083	0.0673738	0
K01506	0	0	0
K01507	561.357	553.181	572.787	0.720782	0.57519
K01508	0	0	0
K01509	0	0	0
K01510	0	0	0
K01511	2.71788	0	0	0
K01512	37.7908	83.6031	28.5946	0.211116	0.0675777
K01513	0	0	0
K01514	0	0	0
K01515	415.833	693.167	393.211	0.847669	0.777028
K01516	0	0	0
K01517	2.96515	0	0	0
K01518	0	0	0
K01519	1.23848	3.4933	0	0	0
K01520	196.908	614.893	513.859	0.237544	0.397723
K01521	0	0	0
K01522	0	0	0
K01523	69.9631	63.9269	297.885	0	0
K01524	1721.09	1427.93	890.893	0.818105	0.670441
K01525	30.323	48.9662	192.9	0	0
K01526	0	0	0
K01527	0	0	0
K01528	0.936067	0	0	0
K01529	0	0	0
K01530	20.9746	0	0	0
K01531	0.11006	0	0	0
K01532	0	0	0
K01533	2503.11	1904.09	866.197	0.926233	0.837336
K01534	34.6516	81.8777	13.2741	0	0
K01535	1.11863	15.7441	0	0	0
K01536	0	0	0
K01537	1886.17	1550.23	9.16471	0.951038	0.971648
K01538	0	0	0
K01539	10.1441	32.0309	0	0	0
K01540	0	0	0
K01541	0	0	0
K01542	0	0	0
K01543	0	0	0
K01544	0	0	0
K01545	0	0	0
K01546	0.552748	9.64802	0	0	1
K01547	0	26.8048	0		1
K01548	0	1.74368	0		1
K01549	0	0	0
K01550	0	0	0
K01551	2202.13	2197.81	8.36638	0.985097	0.995651
K01552	0	0	0
K01553	0	0	0
K01554	0	0	0
K01555	105.769	170.966	20.0491	0.00708452	0.0431653
K01556	143.569	192.302	114.538	0.0690146	0.0333864
K01557	0.933473	0	2.07207	0
K01558	0	0	0
K01559	0	0	0
K01560	204.313	197.652	498.138	0	0
K01561	193.54	166.336	190.198	0.695065	0.537724
K01562	0	5.70721	0		0
K01563	808.352	1087.52	386.216	0.729513	0.721107
K01564	0	0	0
K01565	16.5428	48.3069	10.4511	0	0
K01566	0	0	0
K01567	2.15494	0	0	0
K01568	0	0.294551	0		0
K01569	0	0	0
K01570	0	0	0
K01571	26.743	68.5451	182.279	0	0
K01572	25.8269	37.7736	27.9743	0	0
K01573	14.8554	8.77806	0	0	0
K01574	28.8665	10.352	1.82723	0	0
K01575	5.13752	53.5857	0	0	0.141792
K01576	3.21192	0	8.47204	0
K01577	3.82372	3.19256	0	0	0
K01578	37.2777	86.5571	280.072	0	0
K01579	199.89	616.373	78.0505	0.720997	0.605998
K01580	73.0934	82.5731	4.16867	0.775084	0.628196
K01581	28.8931	55.8742	676.955	0	0
K01582	10.6506	14.0786	473.25	0.923951	1
K01583	622.081	506.072	473.25	0.996057	1
K01584	10.876	35.8685	0	0	0
K01585	416.673	1183.54	1146.64	0.77902	0.842124
K01586	2696.22	1406.1	1614.18	0.914219	0.792917
K01587	0	0	0
K01588	361.233	664.041	951.554	0.646934	0.720509
K01589	694.627	841.824	1463.4	0.701609	0.609535
K01590	14.7596	14.3024	0	0.0442661	0
K01591	485.81	622.747	1036.73	0.674979	0.565807
K01592	0	0	0
K01593	67.4375	76.218	31.9476	0	0
K01594	13.7079	53.1964	16.8528	0.163785	0.932434
K01595	2626.15	1921.36	1921.19	0.933273	0.790011
K01596	26.7577	131.703	11.119	0	0
K01597	37.6711	56.7813	50.3341	0.117166	0
K01598	1.70126	0.337939	6.55203	0	0
K01599	991.956	1029.13	1441.42	0.766955	0.725502
K01600	0	0	0
K01601	1217.08	1221.29	814.583	0.991006	0.98709
K01602	384.292	247.124	294.616	0.997559	1
K01603	0	0	0
K01604	0	0	0
K01605	0	0	0
K01606	0	0	0
K01607	145.988	104.046	109.169	0.0245717	0.0196439
K01608	6.43375	16.9983	0	0	0
K01609	393.405	640.504	1300.84	0.542359	0.725597
K01610	291.976	382.896	449.45	0.0108412	0.00939307
K01611	436.383	472.139	275.917	0.8361	0.784003
K01612	0	0	0
K01613	95.1948	188.32	486.284	0.0424361	0
K01614	0	0	0
K01615	1.70574	5.67218	0	0	0
K01616	0.343295	1.63657	0	0	0
K01617	16.3801	29.7179	24.5499	0	0
K01618	0	0	0
K01619	458.865	506.471	451.752	0.76079	0.636394
K01620	913.178	826.065	300.303	0.850999	0.662226
K01621	31.0071	48.5913	3.33141	1	0.79071
K01622	0	0	0
K01623	765.377	696.338	1205.71	0.923148	0.925471
K01624	1218.71	946.781	943.62	0.919124	0.848683
K01625	355.125	500.344	447.082	0.804475	0.72269
K01626	229.03	290.75	1509.27	0.011921	0.0201719
K01627	150.936	264.314	732.315	0.0252718	0.0169427
K01628	59.8026	99.3521	314.579	0	0.00444939
K01629	0	0	0
K01630	11.1844	42.069	32.8682	0	0
K01631	37.2822	50.3067	29.7536	0	0
K01632	0	0	0
K01633	203.468	398.563	795.981	0.368185	0.651723
K01634	3.07027	2.2697	2.8322	0	0
K01635	9.8851	28.8726	15.9383	0	0
K01636	0	0	0
K01637	116.82	219.093	671.599	0.0273711	0.00641583
K01638	226.495	320.016	1239.53	0	0
K01639	4.15118	9.28582	12.1875	0	0
K01640	275.477	1271.42	144.07	0.0188058	0.00461736
K01641	45.3462	45.7436	58.0604	0	0
K01642	0	0	0
K01643	0.937378	0	0	0
K01644	68.7118	143.213	237.334	0	0
K01645	0	0	0
K01646	0	0	0
K01647	1255.03	1217.26	983.795	0.700397	0.562214
K01648	0	0	0
K01649	2537.47	2398.85	2916.28	0.807076	0.778425
K01650	0	0	0
K01651	0	0	0
K01652	3823.78	3135.85	3103.65	0.807612	0.6668
K01653	372.442	414.241	873.878	0.629937	0.630983
K01654	301.138	381.678	125.277	0.522635	0.633208
K01655	247.179	404.927	0	0.858165	0.990318
K01656	0	0	0
K01657	1094.37	1195.31	2095.42	0.805577	0.699187
K01658	403.054	549.952	970.659	0.550302	0.525899
K01659	22.9258	43.0865	729.937	0	0
K01660	0	0	0
K01661	1036.26	542.435	455.12	0.936221	0.740188
K01662	2317.07	1654.26	2151.79	0.856064	0.686858
K01663	9.73833	9.71296	0	0	0
K01664	28.6201	52.7408	740.582	0	0
K01665	87.6326	168.898	1386.16	0.0158228	0.0657475
K01666	1304.49	124.105	24.6847	0.00673331	0
K01667	9.0735	19.6738	19.5194	0	0
K01668	0	3.98081	7.86413		0
K01669	1889.11	2513.25	3511.18	0.698555	0.612345
K01670	0	0	0
K01671	0	0	0
K01675	0	0	0
K01676	69.1881	112.189	79.5843	0	0
K01677	0	0	0
K01678	0	0	0
K01679	1123.5	1180.04	1820.88	0.738527	0.629929
K01680	0	0	0
K01681	404.046	769.518	1679.45	0.0111012	0.012828
K01682	1861.19	2005.03	1535.07	0.85436	0.771263
K01683	2.47718	18.7563	4.63889	0	0
K01684	17.1286	84.0824	44.5278	0	0
K01685	75.1434	186.192	288.631	0	0
K01686	62.0261	116.793	100.895	0	0
K01687	1765.07	1831.3	2400.35	0.785493	0.60842
K01688	0	0	0
K01689	1160.78	1188.74	1744.87	0.779218	0.656354
K01690	109.891	92.4636	126.846	0.00954304	0
K01691	0	0	0
K01692	280.739	404.598	581.709	0.0129787	0.00526409
K01693	490.033	427.79	890.653	0.76073	0.629672
K01694	0	0	325.488
K01695	819.439	853.645	1031.47	0.782546	0.732155
K01696	948.254	1205.08	1620.38	0.747168	0.656332
K01697	117.401	205.678	206.147	0.0752913	0.0337288
K01698	771.101	885.645	1389.56	0.695502	0.667089
K01699	0	11.6654	0		0
K01700	0	0	0
K01701	0	0	0
K01702	2.69077	0.832575	44.9676	0	0
K01703	994.284	1299.21	1686.45	0.659187	0.441404
K01704	418.399	751.109	946.608	0.552069	0.468978
K01705	0	1.28791	0		0
K01706	10.9915	14.5826	4.36087	0	0
K01707	0	2.31509	0		0
K01708	7.6461	10.352	14.6415	0	0
K01709	227.21	103.315	53.1788	0.830339	0.245137
K01710	881.516	1523.73	565.043	0.700367	0.626023
K01711	1304.64	1575.02	582.117	0.819257	0.780213
K01712	114.119	353.729	98.0287	0.00645111	0.0134115
K01713	13.2581	24.5665	268.372	0	0
K01714	1101.33	1073.61	1815.7	0.692496	0.507882
K01715	125.584	217.298	159.661	0	0
K01716	72.6285	51.3765	603.797	0.0248772	0
K01717	0	0	0
K01718	0	0	0
K01719	94.9805	247.392	917.812	0	0.427685
K01720	262.929	827.865	911.384	0	0
K01721	60.3515	151.727	103.919	0	0.0109731
K01722	0	0	0
K01723	0	0	0
K01724	201.088	379.467	708.431	0.262696	0.485187
K01726	0	0	0
K01727	0	1.3745	0		0
K01728	1.20065	42.5881	0	0	0
K01729	40.162	130.917	30.5246	0	0
K01730	1.58474	3.37671	2.5336	0	0
K01731	0	0	0
K01732	0	0	0
K01733	2074.87	1978.81	1785.03	0.872239	0.785873
K01734	62.5367	249.478	10.823	0.515947	0.767606
K01735	1971.78	1870.12	1472.88	0.875017	0.847303
K01736	1015.35	895.532	1444.7	0.793901	0.679802
K01737	276.305	483.741	840.979	0.560427	0.383632
K01738	1476.68	1562.35	1651.82	0.809621	0.71938
K01739	116.136	235.273	1508.68	0.0522705	0.324568
K01740	224.247	372.403	1671.83	0.0109841	0.0158237
K01741	0	0	0
K01742	0	0	0
K01743	0	0	0
K01744	7.51438	28.1019	5.99515	0	0
K01745	107.863	257.603	74.1465	0.00673425	0
K01746	0.31667	0	1.39628	0
K01747	0	0	0
K01748	0	0	0
K01749	854.81	846.842	1341.37	0.803417	0.627091
K01750	177.71	260.329	70.2562	0.00261663	0
K01751	18.5317	33.1285	428.841	0	0
K01752	144.928	196.741	11.4129	0.00569142	0.0252416
K01753	0	0	7.86969
K01754	478.882	589.165	1352.04	0.146516	0.116633
K01755	1432.11	1235.54	1765.27	0.808245	0.664791
K01756	1010.76	1115.55	1823.3	0.756868	0.650052
K01757	0	0	0
K01758	538.633	519.665	97.2525	0.908858	0.903546
K01759	445.05	479.824	630.319	0.584984	0.444771
K01760	139.58	262.967	936.606	0.00816125	0
K01761	93.7724	141.426	51.4048	0	0
K01762	1.89967	5.32666	0	0	0
K01763	0	0	0
K01764	1.33207	0	0	0
K01765	0	0	0
K01766	0	25.7579	978.075		0
K01767	0	0	0
K01768	6803.44	6957.24	778.486	0.913411	0.747074
K01769	56.6511	98.087	7.17207	0.928271	0.799353
K01770	271.452	401.783	626.056	0.803309	0.762466
K01771	1.85415	7.06146	0	0	0
K01772	1860.47	1639.58	1541.49	0.864444	0.78586
K01773	0	0	0
K01774	0	0	0
K01775	1030.42	1161.17	940.893	0.808363	0.687976
K01776	709.708	611.99	424.817	0.813735	0.740983
K01777	10.1414	25.7517	8.45729	0	0
K01778	611.932	741.548	1335.93	0.736046	0.609638
K01779	1071.46	514.428	348.299	0.833792	0.39331
K01780	0	0	0
K01781	6.40862	10.4779	41.292	0	0
K01782	240.222	266.461	2303.53	0	0
K01783	587.143	701.961	1217.85	0.686013	0.679091
K01784	3053.6	2500.31	1039.35	0.883777	0.725166
K01785	92.1407	100.882	432.243	0	0.00344719
K01786	13.5794	30.0952	1.40957	0	0
K01787	4.29022	30.6754	2.93692	0	0.208362
K01788	729.281	409.418	16.261	0.999751	1
K01789	0	0	0
K01790	880.279	786.988	175.105	0.656779	0.340269
K01791	886.593	918.345	84.5489	0.906633	0.750587
K01792	19.3064	34.3272	0	0	0
K01793	0.648748	0	0	0
K01794	0	0	0
K01795	1.81086	0	0	0
K01796	50.1489	47.3777	139.311	0	0
K01797	0	0	0
K01798	0	0	0
K01799	90.2377	164.828	357.704	0	0
K01800	30.5812	49.3763	15.0823	0	0
K01801	44.9667	55.206	13.8978	0	0
K01802	1600.17	1410.65	958.52	0.868722	0.78284
K01803	890.785	781.452	1097.71	0.784837	0.676145
K01804	3.78658	90.0721	5.17817	0	0
K01805	143.324	191.805	225.264	0.0114438	0
K01806	0	0	0
K01807	621.032	517.576	395.464	0.84974	0.859105
K01808	113.105	201.013	471.594	0	0
K01809	586.65	689.995	638.165	0.914574	0.7673
K01810	1506.15	1104.2	1858.33	0.839175	0.731347
K01811	44.6521	41.2002	0	0	0
K01812	71.1174	127.646	25.5381	0.020128	0
K01813	17.6818	16.3363	0	0	0
K01814	770.747	720.643	1040.28	0.781561	0.662217
K01815	7.83499	71.269	1.56619	0	0
K01816	107.426	162.647	80.5146	0.0256827	0.011246
K01817	237.066	562.982	821.877	0.409133	0.605503
K01818	11.1509	0	11.2401	0
K01819	0	0	0
K01820	12.7903	42.7959	5.63133	0	0
K01821	32.0765	77.4193	0	0	0.113206
K01822	91.7358	214.013	9.09412	0.980355	0.993008
K01823	680.796	594.011	112.157	0.871689	0.790453
K01824	0	0	0
K01825	34.4023	30.315	0	0	0
K01826	37.9291	64.4303	5.55276	0	0
K01827	0	0	0
K01828	0	0	0
K01829	19.1485	94.4856	22.9649	0	0.83707
K01830	0	0	0
K01831	0	0	0
K01832	0	1.78993	0		0
K01833	0.669556	0	0	0
K01834	53.3219	121.578	685.039	0	0.125253
K01835	1244.03	1125.44	837.156	0.924585	0.834617
K01836	2.27907	0	1.27316	0
K01837	0	0	0
K01838	421.192	713.086	31.587	0.971456	0.965004
K01839	78.7045	93.8634	40.4782	0	0
K01840	262.45	294.646	327.888	0	0
K01841	21.049	76.0931	35.4362	0.619084	0.315272
K01842	0	0	0
K01843	45.6489	29.2651	9.10457	0	0
K01844	4.08187	0	0	0
K01845	1107	1073.07	837.879	0.826121	0.656305
K01846	0	0	0
K01847	351.608	575.646	295.48	0	0
K01848	17.8752	18.7431	33.2469	0	0
K01849	1.6598	6.04225	9.17637	0	0
K01850	1.89384	1.64727	0	0	0
K01851	1.47273	0	0	0
K01852	27.0044	0	0	0.331307
K01853	6.64163	0	0	0
K01854	40.0423	44.2606	61.5529	0.014256	0.510818
K01855	0	0	0
K01856	662.422	796.68	15.626	0.95808	0.918662
K01857	40.5698	56.0743	102.995	0	0
K01858	50.9232	22.1411	26.3174	0	0
K01859	0	0	0
K01860	0.903521	0	0	0
K01861	0	0	0
K01862	0	0	0
K01863	0	0	0
K01864	0	0	0
K01865	0	0	0.680484
K01866	1280.03	1088.02	1594.59	0.796118	0.649365
K01867	741.294	996.638	1443.35	0.631784	0.588251
K01868	1802.57	1404.64	2336.8	0.754499	0.618915
K01869	2027.28	1878.93	3048.82	0.776015	0.633757
K01870	2427.21	2449.39	3466.35	0.744308	0.646878
K01871	0	0	0
K01872	2443.49	1876.82	3468.46	0.778135	0.651486
K01873	2005.45	2157.37	3629	0.768297	0.678572
K01874	2286.74	1175.65	2310.5	0.864651	0.627458
K01875	1205.94	984.267	1593.97	0.803305	0.656634
K01876	1751.77	1680.74	2301.56	0.816504	0.66617
K01877	0	0	0
K01878	808.962	873.999	880.348	0.813213	0.79901
K01879	1013.7	1103.01	2125.82	0.761574	0.7336
K01880	103.316	291.401	568.126	0.0336723	0
K01881	1297.93	1440.82	2030.84	0.750297	0.698878
K01882	0	0	0
K01883	1282.81	1403.95	1891.02	0.719435	0.606601
K01884	45.6721	0	0	0
K01885	1600.04	1532.32	1996.06	0.728615	0.605755
K01886	141.698	204.221	160.561	0	0
K01887	1180.42	1369.67	2472.04	0.75829	0.712537
K01888	0	0	0
K01889	926.01	921.343	1528.74	0.712835	0.571119
K01890	2784.03	1902.19	2886.02	0.864333	0.700223
K01891	0	0	0
K01892	1511.61	1494.32	1705.45	0.832988	0.757657
K01893	960.439	701.7	149.981	0.868541	0.697655
K01894	104.439	130.104	35.336	0	0
K01895	1831.13	2254.21	2793.34	0.678619	0.628341
K01896	0	0	0
K01897	2168.48	2143.54	2653.57	0.547569	0.497508
K01898	0	0	0
K01899	1.00982	0	19.734	0
K01900	0.768165	0	0.481318	0
K01901	0	0	0
K01902	722.695	848.934	842.515	0.713385	0.674859
K01903	521.439	751.751	1127.52	0.451926	0.551183
K01904	43.9061	0	1.23338	0
K01905	0.619937	0	0.822251	0
K01906	0.499362	0	2.85131	0
K01907	135.075	275.435	835.089	0	0
K01908	176.806	312.293	797.845	0	0
K01909	7.80517	0	0	0
K01910	0	0	0
K01911	347.749	6197.89	597.096	0.839011	0.0792022
K01912	150.628	326.288	85.4657	0	0.0261426
K01913	0	0	0
K01914	0	0	0
K01916	828.802	819.349	775.887	0.80894	0.573677
K01917	0	0	0
K01918	169.522	305.291	625.277	0	0.0155923
K01919	164.276	210.704	1093.79	0	0
K01920	597.483	778.043	1265.29	0.745942	0.779297
K01921	2377.85	2114.74	1326.22	0.907637	0.837147
K01922	2.55235	0	6.52081	0
K01923	418.098	779.209	1106.3	0.557033	0.593455
K01924	1527.49	1404.69	1773.14	0.83854	0.733928
K01925	1056.05	811.268	1519.72	0.837983	0.617538
K01926	2.09817	12.3826	29.0837	0	0
K01927	0	0	0
K01928	1324.22	1295.78	1408.76	0.802486	0.684848
K01929	676.011	1101.99	1126.45	0.701151	0.655776
K01930	1.44776	0	0	0
K01931	0	0	0
K01932	0	0	0
[truncated: 21,002 more rows]

## Sheet: Select pathways
Metagenome counts (GPMK) from each sample belonging KO from select genes and pathways (see Fig. 7), along with the percent of Trichodesmium colony sample reads taxonomically assigned to Cyanobacteria
Pathway / protein	KO	Name	Definition	Non-radial puffs (23 Mar 2014) (GPMK)	Radial puffs (23 Mar 2014) (GPMK)	Seawater (15 July 2015) (GPMK)	% Cyanobacteria in non-radial puffs (23 Mar 2014)	% Cyanobacteria in radial puffs (23 Mar 2014)
Phosphate transport	K02040	pstS	phosphate transport system substrate-binding protein	3157.5	2380.45	960.187	0.914961	0.839895
Phosphate transport	K02037	ptsC	phosphate transport system permease protein	695.728	797.199	775.296	0.745207	0.663151
Phosphate transport	K02038	ptsA	phosphate transport system permease protein	624.282	624.175	716.685	0.717283	0.588036
Phosphate transport	K02036	ptsB	phosphate transport system ATP-binding protein	611.855	689.717	645.932	0.65358	0.592822
Phosphoate transport	K02044	phnD	phosphonate transport system substrate-binding protein	1735.7	1525.48	542.423	0.823341	0.838325
Phosphoate transport	K02042	phnE	phosphonate transport system permease protein	2340.18	1906	666.756	0.906293	0.892698
Phosphoate transport	K02041	phnC	phosphonate transport system ATP-binding protein	1213.71	1207.36	497.436	0.889673	0.748628
AHL synthase	K13061	rhlI, phzI, solI, cepI, tofI	acyl homoserine lactone synthase	2.00947	1.99818	0	0	0
AHL synthase	K13062	ainS, luxM	acyl homoserine lactone synthase	0	0	0
AHL synthase	K20248	cinI	acyl homoserine lactone synthase	0	0	0
AHL synthase	K20249	raiI	acyl homoserine lactone synthase	0	0	0
AHL synthase	K20250	cciI	acyl homoserine lactone synthase	0	0	0
AHL synthase	K13060	lasI, luxI	acyl homoserine lactone synthase	48.6473	67.4917	0	0	0
AHL synthase	K18096	bjaI, rpaI, braI, rhiI	acyl-homoserine lactone synthase	0	0	0
AHL synthase	K20248	cinI	acyl homoserine lactone synthase	0	0	0
Alkaline phosphatase	K01077	phoA, phoB	alkaline phosphatase	131.347	225.249	387.826	0.109396	0.327637
Alkaline phosphatase	K01113	phoD	alkaline phosphatase D	1888.45	2313.01	262.471	0.87845	0.775093
Iron complex transport	K02016	ABC.FEV.S	iron complex transport system substrate-binding protein	369.954	491.132	151.983	0.0528401	0.110231
Iron complex transport	K02015	ABC.FEV.P	iron complex transport system permease protein / ABC-type Fe3+-siderophore transport system, permease component	272.973	325.115	55.4809	0	0.0467539
Iron complex transport	K02013	ABC.FEV.A	iron complex transport system ATP-binding protein	269.469	287.838	549.964	0.00968341	0.0212205
Iron(II) transport	K04758	FeoA	ferrous iron transport protein	56.8174	101.229	5.23644	0.668032	0.929004
Iron(II) transport	K04759	FeoB	ferrous iron transport protein	678.72	1153.55	38.7441	0.873056	0.822914
Iron(II) transport	K07490	FeoC	ferrous iron transport protein	0	0	0
Iron(II) transport	K10123	feoC	putative ferrous iron protein	0	0	0
Iron(II) transport	K19792	fet4	low-affinity ferrous iron transport protein	0	0	0
Iron(III) transport	K02010	afuC, fbpC	iron(III) transport system ATP-binding protein	925.924	780.334	1495.22	0.795311	0.645612
Iron(III) transport	K02011	afuB, fbpB	iron(III) transport system permease protein	1379.1	1532.74	1982.28	0.821539	0.655397
Iron(III) transport	K02012	afuA, fbpA	iron(III) transport system substrate-binding protein	1125.83	847.214	1427.21	0.790646	0.550411
Phosphate starvation response	K07657	phoB	phosphate regulon response regulator PhoB	569.027	678.127	458.535	0.687565	0.669791
Phosphate starvation response	K07658	phoP	alkaline phosphatase synthesis response regulator PhoP	106.137	315.531	116.557	0.0473168	0.0433547
Phosphate starvation response	K07636	phoR	two-component system, OmpR family, phosphate regulon sensor histidine kinase PhoR	308.513	630.66	906.178	0.0498083	0.0142474
Phosphate starvation response	K07768	senX3	SenX3-RegX3 (phosphate starvation response) two-component regulatory system	111.886	14.6006	2.254	0	0
Phosphate starvation response	K07776	regX3	SenX3-RegX3 (phosphate starvation response) two-component regulatory system	2.46271	16.7029	7.05105	0	0
Nitrogen fixation	K02588	nifH	nitrogenase iron protein NifH	1144.25	792.171	0	0.574819	0.788669
Nitrogen fixation	K02586	nifD	nitrogenase molybdenum-iron protein alpha chain	1262.96	938.852	0	0.731136	0.868873
Nitrogen fixation	K02591	nifK	nitrogenase molybdenum-iron protein beta chain	1856.36	1137.4	1.57872	0.993133	0.977242
Nitrogen fixation	K00531	anfG	nitrogenase delta subunit	0	0	0
Assimilatory nitrate reduction	K00367	narB	ferredoxin-nitrate reductase	1576.7	1486.17	346.821	0.98267	0.933008
Assimilatory nitrate reduction	K10534	NR	nitrate reductase (NAD(P)H)	1.93134	0	0	0
Assimilatory nitrate reduction	K00372	nasA	assimilatory nitrate reductase catalytic subunit	126.643	184.271	0	0	0
Assimilatory nitrate reduction	K00360	nasB	assimilatory nitrate reductase electron transfer subunit	0	0	0
Assimilatory nitrate reduction	K00366	nirA	ferredoxin-nitrite reductase	1769.61	997.649	286.943	0.988969	0.954746
Assimilatory nitrate reduction	K17877	NIT-6	nitrite reductase (NAD(P)H)	0	0	0
Dissimilatory nitrate reduction	K00370	narG, narZ, nxrA	nitrate reductase / nitrite oxidoreductase, alpha subunit	3.2301	26.724	0	0	0
Dissimilatory nitrate reduction	K00371	narH, narY, nxrB	nitrate reductase / nitrite oxidoreductase, beta subunit	1.38539	7.09971	0	0	0
Dissimilatory nitrate reduction	K00374	narI, narV	nitrate reductase gamma subunit	0	5.99358	0		0
Dissimilatory nitrate reduction	K00373	narJ, narW	nitrate reductase delta subunit	0	14.4513	0		0
Dissimilatory nitrate reduction	K02567	napA	periplasmic nitrate reductase NapA	6.87917	23.6956	0	0	0
Dissimilatory nitrate reduction	K02568	napB	cytochrome c-type protein NapB	4.96635	10.5386	0	0	0
Dissimilatory nitrate reduction	K00362	nirB	nitrite reductase (NADH) large subunit	161.7	232.807	0	0	0.0143227
Dissimilatory nitrate reduction	K00363	nirD	nitrite reductase (NADH) small subunit	61.8065	71.1052	0	0	0
Dissimilatory nitrate reduction	K03385	nrfA	nitrite reductase	10.4702	8.66613	0	0	0
Dissimilatory nitrate reduction	K15876	nrfH	cytochrome c nitrite reductase small subunit	3.42836	6.5606	0	0	0
Denitrification	K00370	narG, narZ, nxrA	nitrate reductase / nitrite oxidoreductase, alpha subunit	3.2301	26.724	0	0	0
Denitrification	K00371	narH, narY, nxrB	nitrate reductase / nitrite oxidoreductase, beta subunit	1.38539	7.09971	0	0	0
Denitrification	K00374	narI, narV	nitrate reductase gamma subunit	0	5.99358	0		0
Denitrification	K00373	narJ, narW	nitrate reductase delta subunit	0	14.4513	0		0
Denitrification	K02567	napA	periplasmic nitrate reductase NapA	6.87917	23.6956	0	0	0
Denitrification	K02568	napB	cytochrome c-type protein NapB	4.96635	10.5386	0	0	0
Denitrification	K00368	nirK	nitrite reductase (NO-forming)	3.61115	19.6462	0	0	0
Denitrification	K15864	nirS	nitrite reductase (NO-forming) / hydroxylamine reductase	12.1749	16.7294	0	0	0
Denitrification	K04561	norB	nitric oxide reductase	1.34258	10.6625	0	0	0
Denitrification	K02305	norC	nitric oxide reductase subunit C	0	16.3487	0		0
Denitrification	K15877	CYP55	fungal nitric oxide reductase	0	0	0
Denitrification	K00376	nosZ	nitrous-oxide reductase	2.20269	47.7161	0	0	0
Nitrification	K10944	pmoA-amoA	methane/ammonia monooxygenase subunit A	0	0	0
Nitrification	K10945	pmoB-amoB	methane/ammonia monooxygenase subunit B	0	0	0
Nitrification	K10946	pmoC-amoC	methane/ammonia monooxygenase subunit C	0	0	0
Nitrification	K10535	hao	hydroxylamine dehydrogenase	0	0	0
